# Supplementary material for: Genetic mapping for agronomic traits in a MAGIC population of common bean (Phaseolus vulgaris L.) under drought conditions
Source: BMC Genomics. 2020 Nov 16;21:799. doi: 10.1186/s12864-020-07213-6 (PMC7670608; doi:10.1186/s12864-020-07213-6)
Supplement: Supplementary file 3 — Additional file 3. Phenotypic variability, least significant difference (LSD) and broad-sense heritability (H2) for best linear unbiased predictors (BLUPs) of the evaluated traits in the trials of 2013, 2014 and 2016 of the MAGIC population. [file 12864_2020_7213_MOESM3_ESM.xlsx]

## Sheet: Table
Additional File 3. Phenotypic variability, least significant difference (LSD) and broad-sense heritability (H2) for best linear unbiased predictors (BLUPs) of the evaluated traits in the trials of 2013, 2014 and 2016 of the MAGIC population.
Year / Trait	SXB412	INB827	ALB213	SEN56	SCR2	MIB778	SCR9	INB841	Min	Max	Mean	CV (%)	LSD	H2 *
2013
DF, Days to flowering	39.0107	35.7396	34.3522	32.8639	35.1067	41.422	33.8541	32.0479	27.6678	42.7799	35.3599	2.30558	0.689154	0.98
DPM, Days to physiological maturity	63.0398	62.3937	63.4167	60.6998	62.6828	67.0812	60.1233	60.9563	55.5065	68.3192	62.1396	1.57717	0.811875	0.96
Yd, Yield (kg*ha-1)	702.791	763.78	997.865	1164.13	721.233	284.139	914.674	747.92	266.469	1212.02	762.978	34.5812	189.486	0.71
PHI, Pod harvest index	74.0067	76.4058	74.1449	75.2337	70.499	48.1548	72.7502	73.776	55.9824	80.5574	72.3045	4.67067	2.6873	0.9
100SdW, seed weight (g)	20.3527	24.6802	20.6815	22.5741	24.0152	19.5319	25.5812	19.2727	15.6687	34.3638	22.716	6.53109	1.25423	0.96
2014
DF, Days to flowering	37.0784	36.0573	36.8917	35.6687	35.5397	37.5385	35.5495	35.104	34.3867	39.3493	36.2517	2.59792	0.920716	0.98
DPM, Days to physiological maturity	60.4258	60.7101	64.9661	58.3092	58.7001	64.2853	57.528	57.0725	56.7699	68.6733	60.5205	4.00698	2.45821	0.79
Yd, Yield (kg*ha-1)	1369.24	1542.37	1736.48	1734.49	1733.56	908.127	1537.93	1694.33	1250.9	1794.81	1499.42	45.7937	376.929	0.31
100SdW, seed weight (g)	16.9607	21.2387	18.5732	18.6405	21.4467	16.0152	21.0921	15.5889	11.9331	26.0817	18.657	9.69351	1.89949	0.85
SdFe, Seed Fe (ppm)	58.717	60.3707	57.5216	62.1593	63.8984	68.4388	62.8941	61.0776	49.5313	80.2015	61.4102	6.94528	6.33555	0.67
SdZn, Seed Zn (ppm)	29.1981	27.6313	27.2125	28.0432	29.6119	30.4667	29.1061	27.8654	23.5347	34.7732	28.5893	8.72898	3.30214	0.47
2016
SdFe, Seed Fe (ppm)	57.55	57.6	50.05	48.55	51.55	70.85	46.4	50.6	37.9	87.6	57.6065	13.8533
SdZn, Seed Zn (ppm)	23.7	25.35	21.25	23.65	26.7	27.45	23.1	23.3	18.5	39	26.2046	11.035
*Broad-sense heritability
