# Supplementary material for: Genetic mapping for agronomic traits in a MAGIC population of common bean (Phaseolus vulgaris L.) under drought conditions
Source: BMC Genomics. 2020 Nov 16;21:799. doi: 10.1186/s12864-020-07213-6 (PMC7670608; doi:10.1186/s12864-020-07213-6)
Supplement: Supplementary file 4 — Additional file 4. Distribution of markers per chromosome obtained from WGS of the eight founder lines. Markers from GBS of the whole population and the resulting thinned markers used to construct the genetic map for QTL analysis are listed. [file 12864_2020_7213_MOESM4_ESM.xlsx]

## Sheet: markers_per_chr
Additional File 4. Distribution of markers per chromosome obtained from WGS of the eight founder lines, from GBS of the whole population, and the resulting thinned markers used to construct the genetic map for QTL analyses.
Chromosome	Founders' markersa	WGS imputed markersb	GBS markers	Genetic map markers
Pv01	568028	160963	1218	414
Pv02	679543	190146	1782	524
Pv03	651153	168873	1562	526
Pv04	531629	140644	1348	446
Pv05	468333	131025	1170	406
Pv06	440896	266721	2582	626
Pv07	503982	169572	2498	671
Pv08	731156	266963	3843	871
Pv09	511441	81888	1245	297
Pv10	526525	165133	1308	440
Pv11	671750	230600	2059	517
Total	6284436	1972528	20615	5738
aThis is the original set of markers identified for the 8 founders in Lobaton et al. (2018)
bThis set of markers was obtained after imputing the Founders' markers in the RILs and filtering out markers with MAF below 0.05
