# Supplementary material for: Genetic mapping for agronomic traits in a MAGIC population of common bean (Phaseolus vulgaris L.) under drought conditions
Source: BMC Genomics. 2020 Nov 16;21:799. doi: 10.1186/s12864-020-07213-6 (PMC7670608; doi:10.1186/s12864-020-07213-6)
Supplement: Supplementary file 7 — Additional file 7. Haplotype composition of the MAGIC lines. The parental source, the length and genomic construction of each haplotype in each MAGIC line is shown, using the method proposed by Kover et al. [10]. [file 12864_2020_7213_MOESM7_ESM.xlsx]

## Sheet: Haplotypes
Additional File 7. Haplotype composition of the MAGIC lines. The parental source, the length and genomic construction of each haplotype in each MAGIC line is shown, using the method proposed by Kover et al. (2009).
RIL	Chromosome	Haplotype source	From (bp)	To (bp)	From (site)	To (site)	Length (bp)	No. sites	No. errors	Errors per site	Errors per bp
MGC_001	Pv01	SCR_2	15991	3494081	0	641	3478090	642	34	0.053	9.78e-06
MGC_001	Pv01	INB_841	3494186	6090737	642	1086	2596551	445	41	0.0921	1.58e-05
MGC_001	Pv01	SCR_9	6091654	49062504	1087	1862	42970850	776	52	0.067	1.21e-06
MGC_001	Pv01	SXB_412	49064287	50996856	1863	2119	1932569	257	12	0.0467	6.21e-06
MGC_001	Pv01	INB_827	51022710	51433823	2120	2353	411113	234	17	0.0726	4.14e-05
MGC_001	Pv02	INB_841	27696	33441701	0	2114	33414005	2115	116	0.0548	3.47e-06
MGC_001	Pv02	SCR_2	33443938	41970764	2115	2689	8526826	575	38	0.0661	4.46e-06
MGC_001	Pv02	INB_841	42099848	49669578	2690	3476	7569730	787	41	0.0521	5.42e-06
MGC_001	Pv03	SCR_2	19957	1033759	0	258	1013802	259	38	0.147	3.75e-05
MGC_001	Pv03	ALB_213	1035608	2778855	259	553	1743247	295	21	0.0712	1.2e-05
MGC_001	Pv03	SCR_9	2803794	4195632	554	687	1391838	134	13	0.097	9.34e-06
MGC_001	Pv03	SEN_56	4195633	50852028	688	2690	46656395	2003	117	0.0584	2.51e-06
MGC_001	Pv03	SCR_9	50878850	53400827	2691	3110	2521977	420	19	0.0452	7.53e-06
MGC_001	Pv04	ALB_213	22568	286440	0	217	263872	218	24	0.11	9.1e-05
MGC_001	Pv04	MIB_778	311693	535391	218	365	223698	148	14	0.0946	6.26e-05
MGC_001	Pv04	ALB_213	535411	1571061	366	539	1035650	174	25	0.144	2.41e-05
MGC_001	Pv04	MIB_778	1571913	1916069	540	674	344156	135	32	0.237	9.3e-05
MGC_001	Pv04	ALB_213	1919689	7030457	675	1321	5110768	647	35	0.0541	6.85e-06
MGC_001	Pv04	SEN_56	7150179	47171748	1322	2603	40021569	1282	54	0.0421	1.35e-06
MGC_001	Pv04	ALB_213	47174791	47982509	2604	2769	807718	166	3	0.0181	3.71e-06
MGC_001	Pv05	ALB_213	49908	218746	0	108	168838	109	38	0.349	0.000225
MGC_001	Pv05	INB_827	220592	466144	109	186	245552	78	16	0.205	6.52e-05
MGC_001	Pv05	ALB_213	476675	623253	187	231	146578	45	5	0.111	3.41e-05
MGC_001	Pv05	INB_841	664448	3516221	232	600	2851773	369	26	0.0705	9.12e-06
MGC_001	Pv05	SCR_9	3533090	25947405	601	1547	22414315	947	50	0.0528	2.23e-06
MGC_001	Pv05	MIB_778	26097424	37345322	1548	1656	11247898	109	7	0.0642	6.22e-07
MGC_001	Pv05	INB_841	37345438	39763174	1657	2351	2417736	695	39	0.0561	1.61e-05
MGC_001	Pv05	SXB_412	39787360	40841287	2352	2514	1053927	163	12	0.0736	1.14e-05
MGC_001	Pv06	INB_827	33395	20160344	0	2254	20126949	2255	151	0.067	7.5e-06
MGC_001	Pv06	SXB_412	20164115	20377172	2255	2327	213057	73	5	0.0685	2.35e-05
MGC_001	Pv06	SCR_9	20377230	31143836	2328	4640	10766606	2313	115	0.0497	1.07e-05
MGC_001	Pv07	SCR_2	1832	1475319	0	694	1473487	695	33	0.0475	2.24e-05
MGC_001	Pv07	SXB_412	1475573	38565726	695	4597	37090153	3903	149	0.0382	4.02e-06
MGC_001	Pv07	SCR_2	38588362	40017631	4598	4800	1429269	203	11	0.0542	7.7e-06
MGC_001	Pv08	SEN_56	49964	1884257	0	1086	1834293	1087	33	0.0304	1.8e-05
MGC_001	Pv08	ALB_213	2384336	59864885	1087	4905	57480549	3819	142	0.0372	2.47e-06
MGC_001	Pv08	SXB_412	59864887	62148989	4906	6734	2284102	1829	63	0.0344	2.76e-05
MGC_001	Pv08	MIB_778	62149056	62727866	6735	7558	578810	824	37	0.0449	6.39e-05
MGC_001	Pv08	SCR_2	62727883	63038021	7559	8233	310138	675	8	0.0119	2.58e-05
MGC_001	Pv09	ALB_213	263839	3570439	0	51	3306600	52	6	0.115	1.81e-06
MGC_001	Pv09	SEN_56	3576873	14534494	52	282	10957621	231	16	0.0693	1.46e-06
MGC_001	Pv09	SXB_412	14538837	28253210	283	633	13714373	351	15	0.0427	1.09e-06
MGC_001	Pv09	SCR_9	28253257	34915507	634	824	6662250	191	44	0.23	6.6e-06
MGC_001	Pv09	MIB_778	34915508	36375686	825	1125	1460178	301	18	0.0598	1.23e-05
MGC_001	Pv09	ALB_213	36375723	36808036	1126	1412	432313	287	7	0.0244	1.62e-05
MGC_001	Pv09	INB_827	36808123	36935704	1413	1532	127581	120	7	0.0583	5.49e-05
MGC_001	Pv09	SXB_412	36935755	37472131	1533	1772	536376	240	7	0.0292	1.31e-05
MGC_001	Pv09	INB_841	37472224	38235047	1773	2404	762823	632	9	0.0142	1.18e-05
MGC_001	Pv10	MIB_778	73145	6930413	0	733	6857268	734	42	0.0572	6.12e-06
MGC_001	Pv10	INB_827	6930414	43118486	734	2303	36188072	1570	79	0.0503	2.18e-06
MGC_001	Pv10	SCR_2	43153003	44265015	2304	2671	1112012	368	35	0.0951	3.15e-05
MGC_001	Pv11	INB_827	23163	729138	0	186	705975	187	2	0.0107	2.83e-06
MGC_001	Pv11	MIB_778	729140	982747	187	278	253607	92	9	0.0978	3.55e-05
MGC_001	Pv11	ALB_213	983067	1456174	279	548	473107	270	41	0.152	8.67e-05
MGC_001	Pv11	MIB_778	1456183	1706328	549	687	250145	139	43	0.309	0.000172
MGC_001	Pv11	INB_827	1707206	1834002	688	738	126796	51	12	0.235	9.46e-05
MGC_001	Pv11	MIB_778	1842854	4113242	739	1506	2270388	768	45	0.0586	1.98e-05
MGC_001	Pv11	INB_841	4322033	41623915	1507	2349	37301882	843	77	0.0913	2.06e-06
MGC_001	Pv11	SCR_9	41651816	47374817	2350	2685	5723001	336	12	0.0357	2.1e-06
MGC_001	Pv11	SCR_2	47409324	51892399	2686	3425	4483075	740	31	0.0419	6.91e-06
MGC_001	Pv11	ALB_213	51893150	53572520	3426	3888	1679370	463	39	0.0842	2.32e-05
MGC_002	Pv01	SCR_2	15991	3538329	0	633	3522338	634	36	0.0568	1.02e-05
MGC_002	Pv01	INB_827	3538622	4350805	634	774	812183	141	13	0.0922	1.6e-05
MGC_002	Pv01	ALB_213	4382406	4680027	775	831	297621	57	3	0.0526	1.01e-05
MGC_002	Pv01	SXB_412	4680028	13855725	832	1351	9175697	520	40	0.0769	4.36e-06
MGC_002	Pv01	SCR_9	13855742	49810751	1352	1919	35955009	568	46	0.081	1.28e-06
MGC_002	Pv01	INB_841	49810841	51433823	1920	2246	1622982	327	44	0.135	2.71e-05
MGC_002	Pv02	INB_827	27696	1895484	0	154	1867788	155	9	0.0581	4.82e-06
MGC_002	Pv02	SXB_412	1895797	2749606	155	308	853809	154	16	0.104	1.87e-05
MGC_002	Pv02	INB_841	2749621	31477703	309	1967	28728082	1659	75	0.0452	2.61e-06
MGC_002	Pv02	SCR_2	31479345	38950453	1968	2424	7471108	457	22	0.0481	2.94e-06
MGC_002	Pv02	INB_827	39202112	48504301	2425	3184	9302189	760	36	0.0474	3.87e-06
MGC_002	Pv02	SCR_2	48504302	49669578	3185	3317	1165276	133	1	0.00752	8.58e-07
MGC_002	Pv03	SCR_2	34973	1118917	0	252	1083944	253	27	0.107	2.49e-05
MGC_002	Pv03	ALB_213	1127863	2589318	253	494	1461455	242	24	0.0992	1.64e-05
MGC_002	Pv03	SCR_9	2589677	16526550	495	1312	13936873	818	77	0.0941	5.52e-06
MGC_002	Pv03	INB_841	16526558	40177977	1313	1921	23651419	609	48	0.0788	2.03e-06
MGC_002	Pv03	SEN_56	40178991	44679181	1922	2196	4500190	275	17	0.0618	3.78e-06
MGC_002	Pv03	INB_841	44679191	51224571	2197	2699	6545380	503	73	0.145	1.12e-05
MGC_002	Pv03	SCR_9	51224965	53400827	2700	3059	2175862	360	57	0.158	2.62e-05
MGC_002	Pv04	ALB_213	22568	249327	0	126	226759	127	10	0.0787	4.41e-05
MGC_002	Pv04	MIB_778	249929	2205922	127	622	1955993	496	31	0.0625	1.58e-05
MGC_002	Pv04	SCR_2	2205933	5016277	623	1084	2810344	462	22	0.0476	7.83e-06
MGC_002	Pv04	SEN_56	5200352	47171748	1085	2363	41971396	1279	54	0.0422	1.29e-06
MGC_002	Pv04	ALB_213	47174791	47982509	2364	2529	807718	166	4	0.0241	4.95e-06
MGC_002	Pv05	ALB_213	53111	8000961	0	854	7947850	855	48	0.0561	6.04e-06
MGC_002	Pv05	SCR_9	8593447	21066047	855	1410	12472600	556	38	0.0683	3.05e-06
MGC_002	Pv05	SCR_2	21066081	40841287	1411	2417	19775206	1007	53	0.0526	2.68e-06
MGC_002	Pv06	INB_827	11791	17121823	0	1433	17110032	1434	117	0.0816	6.84e-06
MGC_002	Pv06	INB_841	17121830	17427093	1434	1482	305263	49	7	0.143	2.29e-05
MGC_002	Pv06	INB_827	17447493	18447801	1483	1627	1000308	145	3	0.0207	3e-06
MGC_002	Pv06	SCR_9	18447802	23888848	1628	3216	5441046	1589	83	0.0522	1.53e-05
MGC_002	Pv06	SXB_412	23902774	30850098	3217	4367	6947324	1151	69	0.0599	9.93e-06
MGC_002	Pv06	SCR_9	30927198	31143836	4368	4429	216638	62	2	0.0323	9.23e-06
MGC_002	Pv07	SCR_2	20254	563230	0	381	542976	382	22	0.0576	4.05e-05
MGC_002	Pv07	SXB_412	563255	3200681	382	754	2637426	373	22	0.059	8.34e-06
MGC_002	Pv07	INB_841	3238766	25715547	755	2956	22476781	2202	73	0.0332	3.25e-06
MGC_002	Pv07	SXB_412	25885846	29318702	2957	3106	3432856	150	4	0.0267	1.17e-06
MGC_002	Pv07	SEN_56	29372767	40017631	3107	4642	10644864	1536	85	0.0553	7.99e-06
MGC_002	Pv08	SEN_56	46606	2384336	0	1008	2337730	1009	47	0.0466	2.01e-05
MGC_002	Pv08	ALB_213	2466634	59864885	1009	4744	57398251	3736	134	0.0359	2.33e-06
MGC_002	Pv08	SXB_412	59864887	62434862	4745	6891	2569975	2147	74	0.0345	2.88e-05
MGC_002	Pv08	ALB_213	62434870	63038021	6892	7982	603151	1091	16	0.0147	2.65e-05
MGC_002	Pv09	MIB_778	273870	13418470	0	154	13144600	155	12	0.0774	9.13e-07
MGC_002	Pv09	SXB_412	13419461	38235047	155	2336	24815586	2182	89	0.0408	3.59e-06
MGC_002	Pv10	INB_827	139137	41593396	0	1671	41454259	1672	110	0.0658	2.65e-06
MGC_002	Pv10	INB_841	41610204	42593663	1672	2011	983459	340	17	0.05	1.73e-05
MGC_002	Pv10	SCR_2	42593693	44265015	2012	2550	1671322	539	28	0.0519	1.68e-05
MGC_002	Pv11	SXB_412	23163	2529676	0	976	2506513	977	44	0.045	1.76e-05
MGC_002	Pv11	INB_827	2532222	37200926	977	2254	34668704	1278	97	0.0759	2.8e-06
MGC_002	Pv11	SCR_2	37201013	51233714	2255	3228	14032701	974	58	0.0595	4.13e-06
MGC_002	Pv11	ALB_213	51233732	53572520	3229	3795	2338788	567	46	0.0811	1.97e-05
MGC_003	Pv01	SCR_2	13082	3534505	0	639	3521423	640	41	0.0641	1.16e-05
MGC_003	Pv01	INB_827	3548935	4382217	640	787	833282	148	16	0.108	1.92e-05
MGC_003	Pv01	ALB_213	4382218	4680027	788	848	297809	61	6	0.0984	2.01e-05
MGC_003	Pv01	SXB_412	4680028	50435074	849	2015	45755046	1167	110	0.0943	2.4e-06
MGC_003	Pv01	SCR_9	50474430	51433823	2016	2350	959393	335	22	0.0657	2.29e-05
MGC_003	Pv02	INB_841	27696	3240623	0	397	3212927	398	24	0.0603	7.47e-06
MGC_003	Pv02	SCR_9	3241190	30074999	398	1854	26833809	1457	72	0.0494	2.68e-06
MGC_003	Pv02	INB_841	30075023	32631874	1855	2043	2556851	189	8	0.0423	3.13e-06
MGC_003	Pv02	ALB_213	32635859	47585614	2044	3161	14949755	1118	90	0.0805	6.02e-06
MGC_003	Pv02	MIB_778	47585716	49669578	3162	3389	2083862	228	13	0.057	6.24e-06
MGC_003	Pv03	INB_827	19986	7189005	0	731	7169019	732	45	0.0615	6.28e-06
MGC_003	Pv03	SXB_412	7189008	26033554	732	1291	18844546	560	38	0.0679	2.02e-06
MGC_003	Pv03	SCR_9	26187590	44694260	1292	2109	18506670	818	49	0.0599	2.65e-06
MGC_003	Pv03	SXB_412	44694364	46230010	2110	2289	1535646	180	13	0.0722	8.47e-06
MGC_003	Pv03	ALB_213	46230082	53400827	2290	2944	7170745	655	36	0.055	5.02e-06
MGC_003	Pv04	SEN_56	22568	2141571	0	686	2119003	687	29	0.0422	1.37e-05
MGC_003	Pv04	INB_827	2141572	45078954	687	1854	42937382	1168	95	0.0813	2.21e-06
MGC_003	Pv04	SCR_9	45078955	47982509	1855	2557	2903554	703	37	0.0526	1.27e-05
MGC_003	Pv05	MIB_778	49908	2409650	0	382	2359742	383	16	0.0418	6.78e-06
MGC_003	Pv05	SEN_56	2409690	38582914	383	1795	36173224	1413	94	0.0665	2.6e-06
MGC_003	Pv05	ALB_213	38772806	40841287	1796	2365	2068481	570	35	0.0614	1.69e-05
MGC_003	Pv06	SEN_56	11791	24763174	0	3470	24751383	3471	285	0.0821	1.15e-05
MGC_003	Pv06	SCR_2	24763194	29013906	3471	4255	4250712	785	202	0.257	4.75e-05
MGC_003	Pv06	SXB_412	29053268	31065331	4256	4518	2012063	263	17	0.0646	8.45e-06
MGC_003	Pv07	MIB_778	14103	825360	0	443	811257	444	23	0.0518	2.84e-05
MGC_003	Pv07	INB_841	825362	29968545	444	3061	29143183	2618	122	0.0466	4.19e-06
MGC_003	Pv07	SCR_9	29968562	33868264	3062	3323	3899702	262	12	0.0458	3.08e-06
MGC_003	Pv07	INB_841	34032730	36623820	3324	3692	2591090	369	26	0.0705	1e-05
MGC_003	Pv07	SCR_9	36623841	40017631	3693	4524	3393790	832	63	0.0757	1.86e-05
MGC_003	Pv08	INB_827	49964	3047259	0	1120	2997295	1121	42	0.0375	1.4e-05
MGC_003	Pv08	MIB_778	3086030	4544585	1121	1307	1458555	187	20	0.107	1.37e-05
MGC_003	Pv08	ALB_213	4544759	7688839	1308	1672	3144080	365	36	0.0986	1.15e-05
MGC_003	Pv08	INB_841	7689445	58332198	1673	4249	50642753	2577	88	0.0341	1.74e-06
MGC_003	Pv08	SCR_9	58335135	63038021	4250	8113	4702886	3864	103	0.0267	2.19e-05
MGC_003	Pv09	SCR_9	263839	16024529	0	365	15760690	366	18	0.0492	1.14e-06
MGC_003	Pv09	INB_827	16338312	24417860	366	619	8079548	254	5	0.0197	6.19e-07
MGC_003	Pv09	SXB_412	24937697	34915507	620	840	9977810	221	28	0.127	2.81e-06
MGC_003	Pv09	SEN_56	34915508	37527203	841	1776	2611695	936	23	0.0246	8.81e-06
MGC_003	Pv09	ALB_213	37527206	38235047	1777	2301	707841	525	13	0.0248	1.84e-05
MGC_003	Pv10	SCR_2	79566	4735033	0	566	4655467	567	46	0.0811	9.88e-06
MGC_003	Pv10	MIB_778	4743772	4812953	567	589	69181	23	3	0.13	4.34e-05
MGC_003	Pv10	INB_841	4813007	5857765	590	695	1044758	106	23	0.217	2.2e-05
MGC_003	Pv10	SXB_412	5876759	39662371	696	1471	33785612	776	62	0.0799	1.84e-06
MGC_003	Pv10	ALB_213	39662387	44265015	1472	2574	4602628	1103	48	0.0435	1.04e-05
MGC_003	Pv11	ALB_213	27386	899729	0	186	872343	187	17	0.0909	1.95e-05
MGC_003	Pv11	INB_827	902597	37361915	187	2203	36459318	2017	163	0.0808	4.47e-06
MGC_003	Pv11	INB_841	37361947	53569943	2204	3889	16207996	1686	92	0.0546	5.68e-06
MGC_004	Pv01	SCR_2	13082	3538622	0	630	3525540	631	32	0.0507	9.08e-06
MGC_004	Pv01	INB_827	3548935	4349850	631	772	800915	142	14	0.0986	1.75e-05
MGC_004	Pv01	ALB_213	4382217	4680162	773	831	297945	59	4	0.0678	1.34e-05
MGC_004	Pv01	SXB_412	4681554	50435074	832	1905	45753520	1074	71	0.0661	1.55e-06
MGC_004	Pv01	SCR_9	50474430	51433823	1906	2198	959393	293	39	0.133	4.07e-05
MGC_004	Pv02	INB_841	27696	4016344	0	428	3988648	429	21	0.049	5.26e-06
MGC_004	Pv02	SCR_9	4180573	30075127	429	1791	25894554	1363	55	0.0404	2.12e-06
MGC_004	Pv02	MIB_778	30075128	32651630	1792	1981	2576502	190	11	0.0579	4.27e-06
MGC_004	Pv02	SCR_2	33244374	46625808	1982	2923	13381434	942	55	0.0584	4.11e-06
MGC_004	Pv02	MIB_778	46663716	49667907	2924	3347	3004191	424	21	0.0495	6.99e-06
MGC_004	Pv03	INB_827	19662	2637447	0	574	2617785	575	17	0.0296	6.49e-06
MGC_004	Pv03	SCR_2	2637448	3155947	575	660	518499	86	7	0.0814	1.35e-05
MGC_004	Pv03	INB_827	3247573	7189005	661	727	3941432	67	7	0.104	1.78e-06
MGC_004	Pv03	SXB_412	7189008	14460596	728	1276	7271588	549	20	0.0364	2.75e-06
MGC_004	Pv03	SCR_2	14703377	37083006	1277	1695	22379629	419	30	0.0716	1.34e-06
MGC_004	Pv03	SXB_412	37083009	46230010	1696	2267	9147001	572	34	0.0594	3.72e-06
MGC_004	Pv03	ALB_213	46230082	53401069	2268	2936	7170987	669	38	0.0568	5.3e-06
MGC_004	Pv04	SXB_412	22568	432739	0	199	410171	200	1	0.005	2.44e-06
MGC_004	Pv04	INB_827	432867	46846356	200	2142	46413489	1943	107	0.0551	2.31e-06
MGC_004	Pv04	SEN_56	46846375	47982509	2143	2408	1136134	266	10	0.0376	8.8e-06
MGC_004	Pv05	SEN_56	49908	2139792	0	306	2089884	307	16	0.0521	7.66e-06
MGC_004	Pv05	SCR_2	2139801	39226201	307	1879	37086400	1573	82	0.0521	2.21e-06
MGC_004	Pv05	ALB_213	39226302	40841287	1880	2287	1614985	408	22	0.0539	1.36e-05
MGC_004	Pv06	SCR_9	33395	18583517	0	1599	18550122	1600	119	0.0744	6.42e-06
MGC_004	Pv06	SEN_56	18583530	26054899	1600	3562	7471369	1963	109	0.0555	1.46e-05
MGC_004	Pv06	SCR_2	26134900	28841653	3563	3991	2706753	429	91	0.212	3.36e-05
MGC_004	Pv06	SXB_412	28841875	30287506	3992	4151	1445631	160	10	0.0625	6.92e-06
MGC_004	Pv06	INB_841	30546572	31143836	4152	4264	597264	113	3	0.0265	5.02e-06
MGC_004	Pv07	MIB_778	18932	815109	0	437	796177	438	20	0.0457	2.51e-05
MGC_004	Pv07	INB_841	815217	2392848	438	699	1577631	262	15	0.0573	9.51e-06
MGC_004	Pv07	SXB_412	2393342	10902728	700	2635	8509386	1936	35	0.0181	4.11e-06
MGC_004	Pv07	INB_827	10905576	34558570	2636	3411	23652994	776	35	0.0451	1.48e-06
MGC_004	Pv07	INB_841	34558734	36623820	3412	3672	2065086	261	19	0.0728	9.2e-06
MGC_004	Pv07	SCR_9	36623841	40017631	3673	4512	3393790	840	63	0.075	1.86e-05
MGC_004	Pv08	SCR_2	46606	615641	0	369	569035	370	16	0.0432	2.81e-05
MGC_004	Pv08	SXB_412	615649	4551092	370	1246	3935443	877	36	0.041	9.15e-06
MGC_004	Pv08	ALB_213	4551150	63038021	1247	7968	58486871	6722	181	0.0269	3.09e-06
MGC_004	Pv09	SCR_9	273870	15627124	0	318	15353254	319	13	0.0408	8.47e-07
MGC_004	Pv09	MIB_778	15831225	24417860	319	595	8586635	277	6	0.0217	6.99e-07
MGC_004	Pv09	SXB_412	24490963	31525104	596	772	7034141	177	12	0.0678	1.71e-06
MGC_004	Pv09	SEN_56	31572883	36375457	773	1058	4802574	286	26	0.0909	5.41e-06
MGC_004	Pv09	ALB_213	36375483	38235047	1059	2242	1859564	1184	19	0.016	1.02e-05
MGC_004	Pv10	MIB_778	79566	1805677	0	174	1726111	175	9	0.0514	5.21e-06
MGC_004	Pv10	SCR_9	1805688	5094849	175	568	3289161	394	47	0.119	1.43e-05
MGC_004	Pv10	INB_841	5344234	5877979	569	642	533745	74	6	0.0811	1.12e-05
MGC_004	Pv10	SCR_9	5878444	43259921	643	2275	37381477	1633	107	0.0655	2.86e-06
MGC_004	Pv10	INB_841	43259938	44259254	2276	2581	999316	306	14	0.0458	1.4e-05
MGC_004	Pv11	SCR_2	23163	2238920	0	819	2215757	820	47	0.0573	2.12e-05
MGC_004	Pv11	MIB_778	2256462	3042267	820	1076	785805	257	14	0.0545	1.78e-05
MGC_004	Pv11	SEN_56	3044175	4719213	1077	1461	1675038	385	22	0.0571	1.31e-05
MGC_004	Pv11	SCR_2	4731393	5173392	1462	1485	441999	24	1	0.0417	2.26e-06
MGC_004	Pv11	INB_841	5176026	53569879	1486	3703	48393853	2218	151	0.0681	3.12e-06
MGC_005	Pv01	ALB_213	1095	599157	0	119	598062	120	4	0.0333	6.69e-06
MGC_005	Pv01	INB_827	599190	1355406	120	281	756216	162	10	0.0617	1.32e-05
MGC_005	Pv01	SXB_412	1427509	3548935	282	614	2121426	333	23	0.0691	1.08e-05
MGC_005	Pv01	INB_841	3558848	4273601	615	713	714753	99	7	0.0707	9.79e-06
MGC_005	Pv01	INB_827	4288355	4680162	714	818	391807	105	14	0.133	3.57e-05
MGC_005	Pv01	INB_841	4681554	15687377	819	1447	11005823	629	24	0.0382	2.18e-06
MGC_005	Pv01	SEN_56	15687508	48241465	1448	1737	32553957	290	24	0.0828	7.37e-07
MGC_005	Pv01	SCR_2	48245148	51433823	1738	2234	3188675	497	47	0.0946	1.47e-05
MGC_005	Pv02	INB_827	27696	4339386	0	440	4311690	441	34	0.0771	7.89e-06
MGC_005	Pv02	MIB_778	4387326	35730599	441	2287	31343273	1847	160	0.0866	5.1e-06
MGC_005	Pv02	INB_827	35730619	46836255	2288	3034	11105636	747	41	0.0549	3.69e-06
MGC_005	Pv02	SCR_2	46836263	49667907	3035	3417	2831644	383	14	0.0366	4.94e-06
MGC_005	Pv03	SEN_56	25167	39824465	0	1889	39799298	1890	133	0.0704	3.34e-06
MGC_005	Pv03	SCR_2	39824508	42944158	1890	2076	3119650	187	9	0.0481	2.88e-06
MGC_005	Pv03	SEN_56	43013430	50850397	2077	2501	7836967	425	26	0.0612	3.32e-06
MGC_005	Pv03	SCR_9	50850464	53401069	2502	2896	2550605	395	21	0.0532	8.23e-06
MGC_005	Pv04	SCR_2	22568	2357042	0	633	2334474	634	16	0.0252	6.85e-06
MGC_005	Pv04	MIB_778	2357066	39265913	634	1528	36908847	895	40	0.0447	1.08e-06
MGC_005	Pv04	INB_841	39471866	45355781	1529	1826	5883915	298	38	0.128	6.46e-06
MGC_005	Pv04	SCR_9	45355845	47982509	1827	2451	2626664	625	57	0.0912	2.17e-05
MGC_005	Pv05	INB_841	53111	5561335	0	786	5508224	787	65	0.0826	1.18e-05
MGC_005	Pv05	SCR_2	5571900	9545648	787	875	3973748	89	7	0.0787	1.76e-06
MGC_005	Pv05	INB_841	9545655	9638634	876	900	92979	25	1	0.04	1.08e-05
MGC_005	Pv05	SCR_2	9638683	37594239	901	1614	27955556	714	51	0.0714	1.82e-06
MGC_005	Pv05	INB_841	37744002	40402084	1615	2249	2658082	635	30	0.0472	1.13e-05
MGC_005	Pv05	SCR_2	40403040	40841287	2250	2356	438247	107	8	0.0748	1.83e-05
MGC_005	Pv06	SCR_2	33243	15405329	0	1288	15372086	1289	57	0.0442	3.71e-06
MGC_005	Pv06	SEN_56	15405482	27767248	1289	3920	12361766	2632	197	0.0748	1.59e-05
MGC_005	Pv06	SCR_9	27767262	31191675	3921	4395	3424413	475	35	0.0737	1.02e-05
MGC_005	Pv07	SXB_412	1832	1148853	0	486	1147021	487	21	0.0431	1.83e-05
MGC_005	Pv07	ALB_213	1148951	30155436	487	2969	29006485	2483	117	0.0471	4.03e-06
MGC_005	Pv07	SCR_9	30155692	40017631	2970	4426	9861939	1457	115	0.0789	1.17e-05
MGC_005	Pv08	INB_841	46606	2700726	0	1013	2654120	1014	69	0.068	2.6e-05
MGC_005	Pv08	SCR_9	2700729	3706315	1014	1151	1005586	138	12	0.087	1.19e-05
MGC_005	Pv08	INB_841	3706371	49861531	1152	3670	46155160	2519	150	0.0595	3.25e-06
MGC_005	Pv08	SCR_9	50340134	61825896	3671	6222	11485762	2552	90	0.0353	7.84e-06
MGC_005	Pv08	INB_827	61825915	63038021	6223	7986	1212106	1764	63	0.0357	5.2e-05
MGC_005	Pv09	SCR_9	263839	12105339	0	124	11841500	125	5	0.04	4.22e-07
MGC_005	Pv09	ALB_213	12105394	31227919	125	780	19122525	656	56	0.0854	2.93e-06
MGC_005	Pv09	MIB_778	31420152	38235047	781	2219	6814895	1439	195	0.136	2.86e-05
MGC_005	Pv10	INB_827	79854	42133896	0	1785	42054042	1786	128	0.0717	3.04e-06
MGC_005	Pv10	MIB_778	42134486	44265015	1786	2515	2130529	730	67	0.0918	3.14e-05
MGC_005	Pv11	SCR_9	23163	2219540	0	799	2196377	800	61	0.0763	2.78e-05
MGC_005	Pv11	MIB_778	2219582	52289392	800	3336	50069810	2537	247	0.0974	4.93e-06
MGC_005	Pv11	SCR_9	52289441	53572391	3337	3742	1282950	406	17	0.0419	1.33e-05
MGC_006	Pv01	SCR_2	17920	305027	0	55	287107	56	4	0.0714	1.39e-05
MGC_006	Pv01	INB_827	443232	1484959	56	214	1041727	159	16	0.101	1.54e-05
MGC_006	Pv01	SXB_412	1500560	50237012	215	1379	48736452	1165	123	0.106	2.52e-06
MGC_006	Pv01	ALB_213	50408110	51433823	1380	1566	1025713	187	14	0.0749	1.36e-05
MGC_006	Pv02	INB_827	316413	13772036	0	519	13455623	520	33	0.0635	2.45e-06
MGC_006	Pv02	MIB_778	13772115	35730599	520	1480	21958484	961	98	0.102	4.46e-06
MGC_006	Pv02	SCR_2	35730619	49667907	1481	2229	13937288	749	71	0.0948	5.09e-06
MGC_006	Pv03	SCR_9	34973	4195632	0	422	4160659	423	63	0.149	1.51e-05
MGC_006	Pv03	SEN_56	4195633	40180929	423	1230	35985296	808	64	0.0792	1.78e-06
MGC_006	Pv03	SCR_2	40180989	42438144	1231	1362	2257155	132	8	0.0606	3.54e-06
MGC_006	Pv03	ALB_213	42518807	51222856	1363	1708	8704049	346	26	0.0751	2.99e-06
MGC_006	Pv03	SCR_9	51222911	53401069	1709	1951	2178158	243	13	0.0535	5.97e-06
MGC_006	Pv04	SXB_412	22568	3233936	0	520	3211368	521	37	0.071	1.15e-05
MGC_006	Pv04	MIB_778	3247610	40725798	521	1008	37478188	488	23	0.0471	6.14e-07
MGC_006	Pv04	INB_841	40734434	45436164	1009	1216	4701730	208	17	0.0817	3.62e-06
MGC_006	Pv04	SCR_9	45436183	47982509	1217	1638	2546326	422	34	0.0806	1.34e-05
MGC_006	Pv05	SXB_412	53192	394590	0	63	341398	64	2	0.0313	5.86e-06
MGC_006	Pv05	INB_841	394641	5558131	64	530	5163490	467	45	0.0964	8.72e-06
MGC_006	Pv05	SCR_2	5561335	40841287	531	1556	35279952	1026	81	0.0789	2.3e-06
MGC_006	Pv06	MIB_778	33243	14495544	0	981	14462301	982	136	0.138	9.4e-06
MGC_006	Pv06	ALB_213	14495545	15165301	982	1075	669756	94	13	0.138	1.94e-05
MGC_006	Pv06	MIB_778	15165308	16267614	1076	1238	1102306	163	21	0.129	1.91e-05
MGC_006	Pv06	ALB_213	16311940	20409344	1239	1882	4097404	644	71	0.11	1.73e-05
MGC_006	Pv06	SCR_2	20409401	27017801	1883	2950	6608400	1068	80	0.0749	1.21e-05
MGC_006	Pv06	SEN_56	27102877	31052339	2951	3327	3949462	377	23	0.061	5.82e-06
MGC_006	Pv07	SXB_412	24833	1143133	0	333	1118300	334	17	0.0509	1.52e-05
MGC_006	Pv07	ALB_213	1148853	11021677	334	1762	9872824	1429	58	0.0406	5.87e-06
MGC_006	Pv07	SCR_2	11022021	28181256	1763	1982	17159235	220	20	0.0909	1.17e-06
MGC_006	Pv07	SCR_9	28319986	40017631	1983	3105	11697645	1123	83	0.0739	7.1e-06
MGC_006	Pv08	INB_841	49964	1564487	0	586	1514523	587	32	0.0545	2.11e-05
MGC_006	Pv08	ALB_213	1564503	59268274	587	3234	57703771	2648	133	0.0502	2.3e-06
MGC_006	Pv08	SCR_9	59278863	61730207	3235	4307	2451344	1073	44	0.041	1.79e-05
MGC_006	Pv08	INB_827	61730231	63038021	4308	5509	1307790	1202	24	0.02	1.84e-05
MGC_006	Pv09	SCR_9	263839	11474685	0	90	11210846	91	8	0.0879	7.14e-07
MGC_006	Pv09	MIB_778	12105339	33839916	91	571	21734577	481	81	0.168	3.73e-06
MGC_006	Pv09	SEN_56	33839935	37392820	572	1205	3552885	634	156	0.246	4.39e-05
MGC_006	Pv09	INB_841	37409905	38235047	1206	1611	825142	406	123	0.303	0.000149
MGC_006	Pv10	INB_827	220791	42137379	0	1254	41916588	1255	92	0.0733	2.19e-06
MGC_006	Pv10	MIB_778	42137482	42480131	1255	1331	342649	77	7	0.0909	2.04e-05
MGC_006	Pv10	INB_827	42480132	44265015	1332	1767	1784883	436	28	0.0642	1.57e-05
MGC_006	Pv11	ALB_213	32786	1456174	0	344	1423388	345	40	0.116	2.81e-05
MGC_006	Pv11	MIB_778	1456183	3004937	345	743	1548754	399	79	0.198	5.1e-05
MGC_006	Pv11	SEN_56	3006891	53572391	744	2716	50565500	1973	107	0.0542	2.12e-06
MGC_007	Pv01	INB_827	15991	1034601	0	180	1018610	181	9	0.0497	8.84e-06
MGC_007	Pv01	ALB_213	1034649	49948409	181	1796	48913760	1616	93	0.0575	1.9e-06
MGC_007	Pv01	SCR_9	50408110	51433823	1797	2077	1025713	281	14	0.0498	1.36e-05
MGC_007	Pv02	ALB_213	27696	48026153	0	2902	47998457	2903	173	0.0596	3.6e-06
MGC_007	Pv02	MIB_778	48268976	49669578	2903	3057	1400602	155	5	0.0323	3.57e-06
MGC_007	Pv03	SEN_56	19662	757712	0	162	738050	163	0	0	0
MGC_007	Pv03	SCR_2	757735	3700994	163	575	2943259	413	28	0.0678	9.51e-06
MGC_007	Pv03	SEN_56	3703500	47991656	576	2167	44288156	1592	91	0.0572	2.05e-06
MGC_007	Pv03	SCR_2	48007285	52461675	2168	2545	4454390	378	18	0.0476	4.04e-06
MGC_007	Pv03	MIB_778	52486919	53400827	2546	2715	913908	170	9	0.0529	9.85e-06
MGC_007	Pv04	INB_827	22568	1533927	0	339	1511359	340	18	0.0529	1.19e-05
MGC_007	Pv04	MIB_778	1533949	1903223	340	444	369274	105	1	0.00952	2.71e-06
MGC_007	Pv04	INB_827	1903226	2926441	445	665	1023215	221	12	0.0543	1.17e-05
MGC_007	Pv04	INB_841	2926462	4262936	666	832	1336474	167	20	0.12	1.5e-05
MGC_007	Pv04	SCR_2	4262938	46176755	833	1856	41913817	1024	59	0.0576	1.41e-06
MGC_007	Pv04	SEN_56	46176765	47982509	1857	2276	1805744	420	28	0.0667	1.55e-05
MGC_007	Pv05	INB_841	49908	3174383	0	463	3124475	464	24	0.0517	7.68e-06
MGC_007	Pv05	SCR_2	3175695	36907518	464	1482	33731823	1019	50	0.0491	1.48e-06
MGC_007	Pv05	INB_841	37186131	40841287	1483	2219	3655156	737	37	0.0502	1.01e-05
MGC_007	Pv06	MIB_778	10953	29053268	0	4362	29042315	4363	67	0.0154	2.31e-06
MGC_007	Pv06	SEN_56	29160142	31065331	4363	4609	1905189	247	12	0.0486	6.3e-06
MGC_007	Pv07	SEN_56	18932	616775	0	374	597843	375	20	0.0533	3.35e-05
MGC_007	Pv07	ALB_213	616793	29227942	375	2789	28611149	2415	125	0.0518	4.37e-06
MGC_007	Pv07	SEN_56	29230337	38093251	2790	3837	8862914	1048	67	0.0639	7.56e-06
MGC_007	Pv07	INB_841	38093839	40017631	3838	4153	1923792	316	5	0.0158	2.6e-06
MGC_007	Pv08	INB_841	49964	5944765	0	1277	5894801	1278	62	0.0485	1.05e-05
MGC_007	Pv08	MIB_778	5967751	53136854	1278	3638	47169103	2361	33	0.014	7e-07
MGC_007	Pv08	SXB_412	53136915	54109843	3639	3843	972928	205	2	0.00976	2.06e-06
MGC_007	Pv08	SCR_2	54347236	61017569	3844	5398	6670333	1555	34	0.0219	5.1e-06
MGC_007	Pv08	INB_827	61020415	61922030	5399	6136	901615	738	24	0.0325	2.66e-05
MGC_007	Pv08	ALB_213	61922075	62309944	6137	6466	387869	330	4	0.0121	1.03e-05
MGC_007	Pv08	SCR_2	62309974	63038021	6467	7639	728047	1173	12	0.0102	1.65e-05
MGC_007	Pv09	MIB_778	82236	11255309	0	117	11173073	118	2	0.0169	1.79e-07
MGC_007	Pv09	SCR_9	11400890	28072612	118	571	16671722	454	23	0.0507	1.38e-06
MGC_007	Pv09	INB_827	28195868	35186207	572	790	6990339	219	14	0.0639	2e-06
MGC_007	Pv09	SXB_412	35186433	38235047	791	2116	3048614	1326	26	0.0196	8.53e-06
MGC_007	Pv10	SEN_56	73145	39684521	0	1275	39611376	1276	70	0.0549	1.77e-06
MGC_007	Pv10	INB_841	39689580	41082898	1276	1436	1393318	161	6	0.0373	4.31e-06
MGC_007	Pv10	SCR_9	41088405	42940401	1437	1978	1851996	542	32	0.059	1.73e-05
MGC_007	Pv10	SXB_412	42940764	44265015	1979	2344	1324251	366	16	0.0437	1.21e-05
MGC_007	Pv11	SCR_2	32786	2290341	0	789	2257555	790	43	0.0544	1.9e-05
MGC_007	Pv11	INB_827	2290503	53569879	790	3573	51279376	2784	171	0.0614	3.33e-06
MGC_008	Pv01	ALB_213	1095	1219840	0	237	1218745	238	8	0.0336	6.56e-06
MGC_008	Pv01	SEN_56	1220807	50435074	238	1682	49214267	1445	95	0.0657	1.93e-06
MGC_008	Pv01	SCR_9	50474430	51433823	1683	1935	959393	253	15	0.0593	1.56e-05
MGC_008	Pv02	SCR_2	238173	27539293	0	1140	27301120	1141	160	0.14	5.86e-06
MGC_008	Pv02	INB_827	27539328	42395264	1141	2262	14855936	1122	54	0.0481	3.63e-06
MGC_008	Pv02	SCR_2	42476426	43556953	2263	2292	1080527	30	3	0.1	2.78e-06
MGC_008	Pv02	MIB_778	43707322	47434436	2293	2667	3727114	375	23	0.0613	6.17e-06
MGC_008	Pv02	SXB_412	47434490	49658677	2668	2909	2224187	242	20	0.0826	8.99e-06
MGC_008	Pv03	SCR_2	19662	2810219	0	431	2790557	432	77	0.178	2.76e-05
MGC_008	Pv03	SCR_9	2810229	39815882	432	1558	37005653	1127	111	0.0985	3e-06
MGC_008	Pv03	INB_841	39815908	50391282	1559	2098	10575374	540	47	0.087	4.44e-06
MGC_008	Pv03	SCR_9	50391625	53400827	2099	2494	3009202	396	18	0.0455	5.98e-06
MGC_008	Pv04	SCR_2	22568	3233936	0	721	3211368	722	103	0.143	3.21e-05
MGC_008	Pv04	INB_841	3247160	4342472	722	853	1095312	132	21	0.159	1.92e-05
MGC_008	Pv04	SEN_56	4346653	5200352	854	972	853699	119	5	0.042	5.86e-06
MGC_008	Pv04	SCR_2	5200357	45839697	973	1810	40639340	838	40	0.0477	9.84e-07
MGC_008	Pv04	INB_827	45945613	46751703	1811	1985	806090	175	46	0.263	5.71e-05
MGC_008	Pv04	SCR_9	46772635	47078710	1986	2112	306075	127	34	0.268	0.000111
MGC_008	Pv04	INB_841	47078767	47982509	2113	2274	903742	162	50	0.309	5.53e-05
MGC_008	Pv05	INB_841	53111	2669782	0	368	2616671	369	19	0.0515	7.26e-06
MGC_008	Pv05	SCR_2	2710469	37540172	369	1327	34829703	959	41	0.0428	1.18e-06
MGC_008	Pv05	INB_841	37544911	39257791	1328	1638	1712880	311	85	0.273	4.96e-05
MGC_008	Pv05	ALB_213	39257816	40841287	1639	1982	1583471	344	51	0.148	3.22e-05
MGC_008	Pv06	ALB_213	33243	29614955	0	3765	29581712	3766	194	0.0515	6.56e-06
MGC_008	Pv06	SCR_2	29625526	31191675	3766	3959	1566149	194	4	0.0206	2.55e-06
MGC_008	Pv07	SCR_2	24805	1001162	0	402	976357	403	20	0.0496	2.05e-05
MGC_008	Pv07	INB_841	1003939	40017631	403	4062	39013692	3660	146	0.0399	3.74e-06
MGC_008	Pv08	SXB_412	49964	2645814	0	842	2595850	843	32	0.038	1.23e-05
MGC_008	Pv08	SCR_2	2645947	10298814	843	1829	7652867	987	52	0.0527	6.79e-06
MGC_008	Pv08	ALB_213	10299228	56917904	1830	3509	46618676	1680	59	0.0351	1.27e-06
MGC_008	Pv08	INB_841	56924732	61995442	3510	5676	5070710	2167	48	0.0222	9.47e-06
MGC_008	Pv08	ALB_213	61995453	63038021	5677	6961	1042568	1285	20	0.0156	1.92e-05
MGC_008	Pv09	SCR_9	263839	8584512	0	74	8320673	75	4	0.0533	4.81e-07
MGC_008	Pv09	ALB_213	10291717	12105339	75	110	1813622	36	1	0.0278	5.51e-07
MGC_008	Pv09	SCR_9	12105394	21013675	111	372	8908281	262	16	0.0611	1.8e-06
MGC_008	Pv09	ALB_213	21018545	32682281	373	688	11663736	316	24	0.0759	2.06e-06
MGC_008	Pv09	INB_841	33309040	38235047	689	1930	4926007	1242	36	0.029	7.31e-06
MGC_008	Pv10	SEN_56	260555	42269188	0	1613	42008633	1614	93	0.0576	2.21e-06
MGC_008	Pv10	INB_827	42269221	43597366	1614	2122	1328145	509	61	0.12	4.59e-05
MGC_008	Pv10	ALB_213	43597377	44265015	2123	2268	667638	146	15	0.103	2.25e-05
MGC_008	Pv11	INB_841	23163	822504	0	170	799341	171	5	0.0292	6.26e-06
MGC_008	Pv11	ALB_213	839680	1372451	171	419	532771	249	27	0.108	5.07e-05
MGC_008	Pv11	INB_827	1372498	1703186	420	577	330688	158	28	0.177	8.47e-05
MGC_008	Pv11	ALB_213	1703617	2617635	578	856	914018	279	38	0.136	4.16e-05
MGC_008	Pv11	INB_827	2653422	15890427	857	1458	13237005	602	29	0.0482	2.19e-06
MGC_008	Pv11	SCR_9	16297049	48403163	1459	2310	32106114	852	62	0.0728	1.93e-06
MGC_008	Pv11	SEN_56	48403675	53572712	2311	3343	5169037	1033	36	0.0348	6.96e-06
MGC_009	Pv01	MIB_778	17920	602001	0	106	584081	107	8	0.0748	1.37e-05
MGC_009	Pv01	SEN_56	624380	50730984	107	1671	50106604	1565	91	0.0581	1.82e-06
MGC_009	Pv01	INB_841	50731063	51433823	1672	1919	702760	248	18	0.0726	2.56e-05
MGC_009	Pv02	INB_827	27696	560123	0	29	532427	30	3	0.1	5.63e-06
MGC_009	Pv02	SCR_2	561699	37203091	30	2034	36641392	2005	99	0.0494	2.7e-06
MGC_009	Pv02	INB_827	37309922	45421149	2035	2469	8111227	435	18	0.0414	2.22e-06
MGC_009	Pv02	ALB_213	45421150	49658677	2470	2889	4237527	420	18	0.0429	4.25e-06
MGC_009	Pv03	ALB_213	19957	2938456	0	440	2918499	441	35	0.0794	1.2e-05
MGC_009	Pv03	SEN_56	2938515	39990611	441	1560	37052096	1120	65	0.058	1.75e-06
MGC_009	Pv03	SCR_2	40178991	42381971	1561	1714	2202980	154	4	0.026	1.82e-06
MGC_009	Pv03	ALB_213	42595746	53400827	1715	2420	10805081	706	38	0.0538	3.52e-06
MGC_009	Pv04	SXB_412	22568	2925937	0	628	2903369	629	26	0.0413	8.96e-06
MGC_009	Pv04	SCR_2	2926441	5014518	629	910	2088077	282	17	0.0603	8.14e-06
MGC_009	Pv04	SEN_56	5016277	44636758	911	1441	39620481	531	37	0.0697	9.34e-07
MGC_009	Pv04	SCR_9	44646832	47982509	1442	2123	3335677	682	22	0.0323	6.6e-06
MGC_009	Pv05	ALB_213	49908	2409650	0	303	2359742	304	20	0.0658	8.48e-06
MGC_009	Pv05	SEN_56	2409690	3284322	304	408	874632	105	6	0.0571	6.86e-06
MGC_009	Pv05	MIB_778	3287611	40841287	409	1952	37553676	1544	76	0.0492	2.02e-06
MGC_009	Pv06	SCR_2	12869	26462719	0	3351	26449850	3352	171	0.051	6.47e-06
MGC_009	Pv06	ALB_213	26501495	28502901	3352	3641	2001406	290	13	0.0448	6.5e-06
MGC_009	Pv06	SXB_412	28586368	29689783	3642	3763	1103415	122	7	0.0574	6.34e-06
MGC_009	Pv06	SCR_2	29689784	31191675	3764	3904	1501891	141	20	0.142	1.33e-05
MGC_009	Pv07	SEN_56	14103	347708	0	265	333605	266	8	0.0301	2.4e-05
MGC_009	Pv07	ALB_213	347747	4014490	266	939	3666743	674	28	0.0415	7.64e-06
MGC_009	Pv07	INB_841	4014505	5554110	940	1225	1539605	286	24	0.0839	1.56e-05
MGC_009	Pv07	MIB_778	5559979	21923946	1226	2344	16363967	1119	72	0.0643	4.4e-06
MGC_009	Pv07	SEN_56	22027039	34195568	2345	2858	12168529	514	37	0.072	3.04e-06
MGC_009	Pv07	INB_827	34195580	34933903	2859	2945	738323	87	27	0.31	3.66e-05
MGC_009	Pv07	SCR_2	34944850	35375286	2946	2993	430436	48	13	0.271	3.02e-05
MGC_009	Pv07	MIB_778	35375373	36731475	2994	3204	1356102	211	61	0.289	4.5e-05
MGC_009	Pv07	SCR_2	36731672	36850029	3205	3264	118357	60	8	0.133	6.76e-05
MGC_009	Pv07	MIB_778	36861694	37323591	3265	3452	461897	188	46	0.245	9.96e-05
MGC_009	Pv07	SXB_412	37323654	40017631	3453	3906	2693977	454	28	0.0617	1.04e-05
MGC_009	Pv08	INB_841	49964	658951	0	328	608987	329	17	0.0517	2.79e-05
MGC_009	Pv08	SCR_2	663767	24736432	329	2427	24072665	2099	99	0.0472	4.11e-06
MGC_009	Pv08	ALB_213	24736443	29021772	2428	2563	4285329	136	4	0.0294	9.33e-07
MGC_009	Pv08	SCR_2	29197507	31134610	2564	2601	1937103	38	4	0.105	2.06e-06
MGC_009	Pv08	ALB_213	31140160	32016266	2602	2625	876106	24	1	0.0417	1.14e-06
MGC_009	Pv08	SEN_56	32102470	37663176	2626	2722	5560706	97	20	0.206	3.6e-06
MGC_009	Pv08	INB_841	37668781	62083024	2723	5650	24414243	2928	106	0.0362	4.34e-06
MGC_009	Pv08	ALB_213	62083480	62447286	5651	6029	363806	379	7	0.0185	1.92e-05
MGC_009	Pv08	MIB_778	62447305	63040895	6030	6784	593590	755	24	0.0318	4.04e-05
MGC_009	Pv09	SCR_9	183301	16024529	0	301	15841228	302	48	0.159	3.03e-06
MGC_009	Pv09	INB_827	16338312	35864013	302	830	19525701	529	25	0.0473	1.28e-06
MGC_009	Pv09	SEN_56	35864022	37472131	831	1477	1608109	647	14	0.0216	8.71e-06
MGC_009	Pv09	INB_841	37472866	38235047	1478	1970	762181	493	6	0.0122	7.87e-06
MGC_009	Pv10	ALB_213	73145	44265015	0	2263	44191870	2264	114	0.0504	2.58e-06
MGC_009	Pv11	SEN_56	23163	49598893	0	2540	49575730	2541	110	0.0433	2.22e-06
MGC_009	Pv11	INB_841	49598895	53572520	2541	3370	3973625	830	29	0.0349	7.3e-06
MGC_010	Pv01	SXB_412	13082	951805	0	141	938723	142	6	0.0423	6.39e-06
MGC_010	Pv01	SCR_2	954793	43317055	142	1358	42362262	1217	106	0.0871	2.5e-06
MGC_010	Pv01	SEN_56	43435023	50878660	1359	1639	7443637	281	24	0.0854	3.22e-06
MGC_010	Pv01	INB_827	50892565	51433823	1640	1858	541258	219	16	0.0731	2.96e-05
MGC_010	Pv02	INB_827	27696	4016344	0	331	3988648	332	35	0.105	8.77e-06
MGC_010	Pv02	ALB_213	4180573	32651630	332	1544	28471057	1213	96	0.0791	3.37e-06
MGC_010	Pv02	INB_827	33243530	47499049	1545	2410	14255519	866	57	0.0658	4e-06
MGC_010	Pv02	ALB_213	47517931	49669578	2411	2615	2151647	205	17	0.0829	7.9e-06
MGC_010	Pv03	MIB_778	34973	2637447	0	450	2602474	451	25	0.0554	9.61e-06
MGC_010	Pv03	SEN_56	2637448	40178114	451	1570	37540666	1120	86	0.0768	2.29e-06
MGC_010	Pv03	SCR_2	40178991	42381971	1571	1733	2202980	163	12	0.0736	5.45e-06
MGC_010	Pv03	MIB_778	42518807	45316919	1734	1807	2798112	74	13	0.176	4.65e-06
MGC_010	Pv03	INB_827	45318342	46442170	1808	1926	1123828	119	7	0.0588	6.23e-06
MGC_010	Pv03	SCR_9	46474012	53400827	1927	2464	6926815	538	40	0.0743	5.77e-06
MGC_010	Pv04	SXB_412	22568	2925937	0	591	2903369	592	28	0.0473	9.64e-06
MGC_010	Pv04	SCR_2	2926355	5016277	592	859	2089922	268	20	0.0746	9.57e-06
MGC_010	Pv04	SEN_56	5070244	46176755	860	1657	41106511	798	51	0.0639	1.24e-06
MGC_010	Pv04	SXB_412	46176765	48022439	1658	2053	1845674	396	25	0.0631	1.35e-05
MGC_010	Pv05	INB_841	53192	587158	0	162	533966	163	7	0.0429	1.31e-05
MGC_010	Pv05	MIB_778	587178	38217337	163	1281	37630159	1119	101	0.0903	2.68e-06
MGC_010	Pv05	SXB_412	38217338	39555164	1282	1650	1337826	369	25	0.0678	1.87e-05
MGC_010	Pv05	MIB_778	39555192	40841287	1651	1881	1286095	231	36	0.156	2.8e-05
MGC_010	Pv06	SEN_56	33395	3123201	0	185	3089806	186	30	0.161	9.71e-06
MGC_010	Pv06	SCR_2	3147962	4695753	186	310	1547791	125	19	0.152	1.23e-05
MGC_010	Pv06	SEN_56	4695786	21064464	311	2067	16368678	1757	169	0.0962	1.03e-05
MGC_010	Pv06	SCR_2	21084885	29237520	2068	3454	8152635	1387	152	0.11	1.86e-05
MGC_010	Pv06	SXB_412	29237521	29673144	3455	3524	435623	70	17	0.243	3.9e-05
MGC_010	Pv06	INB_841	29673274	31047307	3525	3659	1374033	135	13	0.0963	9.46e-06
MGC_010	Pv07	SEN_56	13491	4361327	0	964	4347836	965	79	0.0819	1.82e-05
MGC_010	Pv07	MIB_778	4364586	17473919	965	2120	13109333	1156	147	0.127	1.12e-05
MGC_010	Pv07	SEN_56	17473930	38553215	2121	3476	21079285	1356	95	0.0701	4.51e-06
MGC_010	Pv07	INB_841	38553330	40017631	3477	3681	1464301	205	49	0.239	3.35e-05
MGC_010	Pv08	INB_841	49964	790198	0	376	740234	377	33	0.0875	4.46e-05
MGC_010	Pv08	SCR_2	790202	5210414	377	1035	4420212	659	51	0.0774	1.15e-05
MGC_010	Pv08	SXB_412	5255879	56501269	1036	3103	51245390	2068	110	0.0532	2.15e-06
MGC_010	Pv08	INB_841	56828128	62117738	3104	5246	5289610	2143	86	0.0401	1.63e-05
MGC_010	Pv08	ALB_213	62117775	62447378	5247	5588	329603	342	9	0.0263	2.73e-05
MGC_010	Pv08	MIB_778	62447459	63040895	5589	6450	593436	862	73	0.0847	0.000123
MGC_010	Pv09	MIB_778	257624	9677988	0	81	9420364	82	7	0.0854	7.43e-07
MGC_010	Pv09	INB_827	10284686	35864013	82	794	25579327	713	94	0.132	3.67e-06
MGC_010	Pv09	SEN_56	35864022	37472131	795	1415	1608109	621	17	0.0274	1.06e-05
MGC_010	Pv09	INB_841	37472866	38235047	1416	1867	762181	452	6	0.0133	7.87e-06
MGC_010	Pv10	ALB_213	79566	6330064	0	590	6250498	591	48	0.0812	7.68e-06
MGC_010	Pv10	SCR_2	6330136	44265015	591	2174	37934879	1584	145	0.0915	3.82e-06
MGC_010	Pv11	SEN_56	23163	3778674	0	1082	3755511	1083	77	0.0711	2.05e-05
MGC_010	Pv11	SCR_9	3778687	24045288	1083	1339	20266601	257	30	0.117	1.48e-06
MGC_010	Pv11	ALB_213	24136075	25241732	1340	1360	1105657	21	1	0.0476	9.04e-07
MGC_010	Pv11	SCR_9	25241772	28561327	1361	1429	3319555	69	8	0.116	2.41e-06
MGC_010	Pv11	SEN_56	28577089	49870786	1430	2283	21293697	854	47	0.055	2.21e-06
MGC_010	Pv11	INB_827	49870798	50793998	2284	2489	923200	206	23	0.112	2.49e-05
MGC_010	Pv11	ALB_213	50800374	50938281	2490	2513	137907	24	1	0.0417	7.25e-06
MGC_010	Pv11	INB_841	50980595	53569879	2514	3028	2589284	515	23	0.0447	8.88e-06
MGC_011	Pv01	SCR_2	15991	1639082	0	297	1623091	298	10	0.0336	6.16e-06
MGC_011	Pv01	ALB_213	1802854	14093190	298	1247	12290336	950	65	0.0684	5.29e-06
MGC_011	Pv01	INB_841	14114459	51433823	1248	2117	37319364	870	48	0.0552	1.29e-06
MGC_011	Pv02	SXB_412	27696	2768067	0	270	2740371	271	20	0.0738	7.3e-06
MGC_011	Pv02	ALB_213	2785454	26070581	271	1130	23285127	860	60	0.0698	2.58e-06
MGC_011	Pv02	SCR_2	26070636	34192111	1131	1991	8121475	861	41	0.0476	5.05e-06
MGC_011	Pv02	MIB_778	34192112	49667907	1992	3219	15475795	1228	102	0.0831	6.59e-06
MGC_011	Pv03	INB_827	25047	6417796	0	606	6392749	607	22	0.0362	3.44e-06
MGC_011	Pv03	MIB_778	6635909	49597875	607	2288	42961966	1682	123	0.0731	2.86e-06
MGC_011	Pv03	SCR_2	49611901	53400827	2289	2741	3788926	453	20	0.0442	5.28e-06
MGC_011	Pv04	SXB_412	22568	2650353	0	717	2627785	718	42	0.0585	1.6e-05
MGC_011	Pv04	SCR_2	2682246	44584732	718	1653	41902486	936	41	0.0438	9.78e-07
MGC_011	Pv04	SEN_56	44636758	47982509	1654	2405	3345751	752	32	0.0426	9.56e-06
MGC_011	Pv05	SCR_9	53111	1038596	0	206	985485	207	7	0.0338	7.1e-06
MGC_011	Pv05	INB_841	1249334	21803313	207	1361	20553979	1155	81	0.0701	3.94e-06
MGC_011	Pv05	MIB_778	22224955	36549157	1362	1501	14324202	140	8	0.0571	5.58e-07
MGC_011	Pv05	SCR_2	36612457	38772806	1502	1697	2160349	196	15	0.0765	6.94e-06
MGC_011	Pv05	MIB_778	38781992	39867169	1698	2117	1085177	420	21	0.05	1.94e-05
MGC_011	Pv05	ALB_213	39886208	40841287	2118	2255	955079	138	10	0.0725	1.05e-05
MGC_011	Pv06	ALB_213	33243	4630347	0	486	4597104	487	17	0.0349	3.7e-06
MGC_011	Pv06	SEN_56	4635633	10609322	487	795	5973689	309	30	0.0971	5.02e-06
MGC_011	Pv06	SCR_2	10618916	15752205	796	1401	5133289	606	30	0.0495	5.84e-06
MGC_011	Pv06	INB_841	15752293	17493808	1402	1608	1741515	207	21	0.101	1.21e-05
MGC_011	Pv06	SCR_9	17494408	24122306	1609	3269	6627898	1661	79	0.0476	1.19e-05
MGC_011	Pv06	SEN_56	24122323	31143836	3270	4291	7021513	1022	43	0.0421	6.12e-06
MGC_011	Pv07	INB_827	20254	2579700	0	649	2559446	650	31	0.0477	1.21e-05
MGC_011	Pv07	SCR_2	2606553	4833557	650	1173	2227004	524	32	0.0611	1.44e-05
MGC_011	Pv07	INB_827	4840696	31178265	1174	3038	26337569	1865	62	0.0332	2.35e-06
MGC_011	Pv07	SEN_56	31833933	37393459	3039	3892	5559526	854	46	0.0539	8.27e-06
MGC_011	Pv07	MIB_778	37408642	40011075	3893	4397	2602433	505	55	0.109	2.11e-05
MGC_011	Pv08	SCR_9	49964	1091251	0	567	1041287	568	30	0.0528	2.88e-05
MGC_011	Pv08	SEN_56	1091438	1884257	568	932	792819	365	7	0.0192	8.83e-06
MGC_011	Pv08	INB_841	2198042	44147428	933	3245	41949386	2313	84	0.0363	2e-06
MGC_011	Pv08	ALB_213	44150286	59864885	3246	4668	15714599	1423	60	0.0422	3.82e-06
MGC_011	Pv08	SEN_56	59864887	63038021	4669	7578	3173134	2910	78	0.0268	2.46e-05
MGC_011	Pv09	INB_827	263839	11400890	0	131	11137051	132	10	0.0758	8.98e-07
MGC_011	Pv09	SCR_9	11495400	16024529	132	336	4529129	205	14	0.0683	3.09e-06
MGC_011	Pv09	SXB_412	16184105	28072612	337	605	11888507	269	7	0.026	5.89e-07
MGC_011	Pv09	INB_827	28179826	37383830	606	1576	9204004	971	32	0.033	3.48e-06
MGC_011	Pv09	SCR_2	37383877	38235047	1577	2123	851170	547	9	0.0165	1.06e-05
MGC_011	Pv10	SEN_56	160476	39107360	0	1323	38946884	1324	67	0.0506	1.72e-06
MGC_011	Pv10	ALB_213	39107408	44259254	1324	2361	5151846	1038	64	0.0617	1.24e-05
MGC_011	Pv11	ALB_213	23163	2282195	0	806	2259032	807	43	0.0533	1.9e-05
MGC_011	Pv11	MIB_778	2282240	3107169	807	1053	824929	247	19	0.0769	2.3e-05
MGC_011	Pv11	SEN_56	3116511	4719213	1054	1409	1602702	356	24	0.0674	1.5e-05
MGC_011	Pv11	SCR_2	4737083	5173392	1410	1429	436309	20	1	0.05	2.29e-06
MGC_011	Pv11	INB_841	5176026	46937466	1430	2355	41761440	926	73	0.0788	1.75e-06
MGC_011	Pv11	SCR_9	46937552	53572391	2356	3514	6634839	1159	52	0.0449	7.84e-06
MGC_012	Pv01	SEN_56	15991	49880301	0	2040	49864310	2041	134	0.0657	2.69e-06
MGC_012	Pv01	INB_827	49948220	51433823	2041	2361	1485603	321	21	0.0654	1.41e-05
MGC_012	Pv02	SXB_412	27696	11835279	0	526	11807583	527	26	0.0493	2.2e-06
MGC_012	Pv02	ALB_213	11891545	26790697	527	1226	14899152	700	46	0.0657	3.09e-06
MGC_012	Pv02	SEN_56	26791775	33752382	1227	2084	6960607	858	28	0.0326	4.02e-06
MGC_012	Pv02	MIB_778	33752424	49669578	2085	3418	15917154	1334	63	0.0472	3.96e-06
MGC_012	Pv03	INB_827	19986	6417796	0	700	6397810	701	25	0.0357	3.91e-06
MGC_012	Pv03	MIB_778	6635909	47694239	701	2341	41058330	1641	92	0.0561	2.24e-06
MGC_012	Pv03	SXB_412	47765000	50531847	2342	2524	2766847	183	11	0.0601	3.98e-06
MGC_012	Pv03	SCR_2	50531855	53400827	2525	2979	2868972	455	21	0.0462	7.32e-06
MGC_012	Pv04	MIB_778	22568	3546989	0	879	3524421	880	50	0.0568	1.42e-05
MGC_012	Pv04	INB_841	3585327	45782760	880	2017	42197433	1138	73	0.0641	1.73e-06
MGC_012	Pv04	SEN_56	45784407	47654443	2018	2492	1870036	475	126	0.265	6.74e-05
MGC_012	Pv04	INB_841	47655120	47759969	2493	2525	104849	33	7	0.212	6.68e-05
MGC_012	Pv04	INB_827	47764496	47982509	2526	2544	218013	19	2	0.105	9.17e-06
MGC_012	Pv05	SCR_9	49908	1249334	0	214	1199426	215	9	0.0419	7.5e-06
MGC_012	Pv05	INB_841	1289840	36545246	215	1586	35255406	1372	78	0.0569	2.21e-06
MGC_012	Pv05	ALB_213	36549157	40841287	1587	2344	4292130	758	42	0.0554	9.79e-06
MGC_012	Pv06	SEN_56	33395	21189618	0	2614	21156223	2615	173	0.0662	8.18e-06
MGC_012	Pv06	SCR_9	21190489	27381168	2615	3953	6190679	1339	71	0.053	1.15e-05
MGC_012	Pv06	SEN_56	27422555	31065331	3954	4537	3642776	584	20	0.0342	5.49e-06
MGC_012	Pv07	INB_827	1832	31833933	0	3222	31832101	3223	113	0.0351	3.55e-06
MGC_012	Pv07	SEN_56	32077935	38274048	3223	4397	6196113	1175	74	0.063	1.19e-05
MGC_012	Pv07	MIB_778	38312884	40017631	4398	4649	1704747	252	15	0.0595	8.8e-06
MGC_012	Pv08	INB_841	49964	60075268	0	5097	60025304	5098	168	0.033	2.8e-06
MGC_012	Pv08	SCR_2	60075303	63038021	5098	8178	2962718	3081	74	0.024	2.5e-05
MGC_012	Pv09	INB_827	182872	11400890	0	133	11218018	134	12	0.0896	1.07e-06
MGC_012	Pv09	SCR_9	11495400	16024529	134	357	4529129	224	12	0.0536	2.65e-06
MGC_012	Pv09	SXB_412	16261870	22611244	358	577	6349374	220	3	0.0136	4.72e-07
MGC_012	Pv09	SCR_9	22611264	33778690	578	844	11167426	267	12	0.0449	1.07e-06
MGC_012	Pv09	SCR_2	34203697	38235047	845	2355	4031350	1511	42	0.0278	1.04e-05
MGC_012	Pv10	SCR_2	73145	43583725	0	2468	43510580	2469	152	0.0616	3.49e-06
MGC_012	Pv10	SXB_412	43583728	44265015	2469	2655	681287	187	10	0.0535	1.47e-05
MGC_012	Pv11	SEN_56	19020	6951405	0	1617	6932385	1618	100	0.0618	1.44e-05
MGC_012	Pv11	INB_827	6985034	53567423	1618	3804	46582389	2187	123	0.0562	2.64e-06
MGC_013	Pv01	ALB_213	13082	5371048	0	863	5357966	864	62	0.0718	1.16e-05
MGC_013	Pv01	SEN_56	5371097	50474771	864	1750	45103674	887	45	0.0507	9.98e-07
MGC_013	Pv01	SXB_412	50479159	51433823	1751	2078	954664	328	27	0.0823	2.83e-05
MGC_013	Pv02	SEN_56	27696	3676400	0	364	3648704	365	22	0.0603	6.03e-06
MGC_013	Pv02	MIB_778	3843744	49669578	365	3081	45825834	2717	132	0.0486	2.88e-06
MGC_013	Pv03	SCR_9	25047	2801053	0	470	2776006	471	40	0.0849	1.44e-05
MGC_013	Pv03	ALB_213	2801080	10890214	471	849	8089134	379	15	0.0396	1.85e-06
MGC_013	Pv03	SCR_9	10941322	40106807	850	1657	29165485	808	55	0.0681	1.89e-06
MGC_013	Pv03	INB_841	40177977	50391282	1658	2216	10213305	559	34	0.0608	3.33e-06
MGC_013	Pv03	SCR_2	50391625	50531825	2217	2239	140200	23	0	0	0
MGC_013	Pv03	MIB_778	50531847	51828099	2240	2384	1296252	145	12	0.0828	9.26e-06
MGC_013	Pv03	SEN_56	51828799	53401069	2385	2607	1572270	223	13	0.0583	8.27e-06
MGC_013	Pv04	INB_827	22568	2138242	0	514	2115674	515	32	0.0621	1.51e-05
MGC_013	Pv04	ALB_213	2138487	13043973	515	1314	10905486	800	64	0.08	5.87e-06
MGC_013	Pv04	SXB_412	13044028	46447099	1315	1919	33403071	605	54	0.0893	1.62e-06
MGC_013	Pv04	INB_841	46477769	47004953	1920	2077	527184	158	4	0.0253	7.59e-06
MGC_013	Pv04	SXB_412	47050587	47982509	2078	2237	931922	160	6	0.0375	6.44e-06
MGC_013	Pv05	SEN_56	53265	1863363	0	265	1810098	266	17	0.0639	9.39e-06
MGC_013	Pv05	SXB_412	1863368	40457218	266	2119	38593850	1854	111	0.0599	2.88e-06
MGC_013	Pv05	INB_827	40457313	40841287	2120	2206	383974	87	4	0.046	1.04e-05
MGC_013	Pv06	INB_827	33395	27302409	0	3494	27269014	3495	211	0.0604	7.74e-06
MGC_013	Pv06	INB_841	27334873	30707560	3495	3967	3372687	473	21	0.0444	6.23e-06
MGC_013	Pv06	SXB_412	30707563	31065556	3968	4059	357993	92	3	0.0326	8.38e-06
MGC_013	Pv07	SEN_56	19882	54250	0	54	34368	55	9	0.164	0.000262
MGC_013	Pv07	SCR_2	54398	859398	55	412	805000	358	12	0.0335	1.49e-05
MGC_013	Pv07	SEN_56	860532	1601474	413	624	740942	212	11	0.0519	1.48e-05
MGC_013	Pv07	INB_827	1601482	4558063	625	1077	2956581	453	20	0.0442	6.76e-06
MGC_013	Pv07	SXB_412	4558241	16894154	1078	2489	12335913	1412	63	0.0446	5.11e-06
MGC_013	Pv07	INB_827	17011475	34446763	2490	3134	17435288	645	28	0.0434	1.61e-06
MGC_013	Pv07	INB_841	34447184	40017631	3135	4247	5570447	1113	27	0.0243	4.85e-06
MGC_013	Pv08	SCR_9	49964	2907111	0	915	2857147	916	46	0.0502	1.61e-05
MGC_013	Pv08	INB_841	2914424	5090752	916	1148	2176328	233	13	0.0558	5.97e-06
MGC_013	Pv08	ALB_213	5090754	45062094	1149	3059	39971340	1911	69	0.0361	1.73e-06
MGC_013	Pv08	INB_841	45062133	58332198	3060	3782	13270065	723	25	0.0346	1.88e-06
MGC_013	Pv08	SCR_9	58335135	63038021	3783	7246	4702886	3464	70	0.0202	1.49e-05
MGC_013	Pv09	MIB_778	263839	10882643	0	123	10618804	124	6	0.0484	5.65e-07
MGC_013	Pv09	INB_841	10882810	35279343	124	794	24396533	671	31	0.0462	1.27e-06
MGC_013	Pv09	SEN_56	35312276	36375457	795	1006	1063181	212	7	0.033	6.58e-06
MGC_013	Pv09	ALB_213	36375483	38235047	1007	2103	1859564	1097	17	0.0155	9.14e-06
MGC_013	Pv10	INB_841	217913	40876834	0	1420	40658921	1421	81	0.057	1.99e-06
MGC_013	Pv10	SEN_56	40877092	42061493	1421	1618	1184401	198	8	0.0404	6.75e-06
MGC_013	Pv10	INB_827	42077144	43590338	1619	2187	1513194	569	17	0.0299	1.12e-05
MGC_013	Pv10	SXB_412	43597215	44265015	2188	2346	667800	159	8	0.0503	1.2e-05
MGC_013	Pv11	SXB_412	19020	939459	0	214	920439	215	7	0.0326	7.61e-06
MGC_013	Pv11	INB_827	940129	3044175	215	993	2104046	779	58	0.0745	2.76e-05
MGC_013	Pv11	SEN_56	3044204	52499121	994	3202	49454917	2209	83	0.0376	1.68e-06
MGC_013	Pv11	INB_827	52539084	53566364	3203	3555	1027280	353	6	0.017	5.84e-06
MGC_014	Pv01	MIB_778	1095	43005687	0	1495	43004592	1496	96	0.0642	2.23e-06
MGC_014	Pv01	SEN_56	43025032	50474430	1496	1787	7449398	292	32	0.11	4.3e-06
MGC_014	Pv01	SXB_412	50479159	51433823	1788	2042	954664	255	15	0.0588	1.57e-05
MGC_014	Pv02	SCR_2	238173	5411437	0	373	5173264	374	29	0.0775	5.61e-06
MGC_014	Pv02	MIB_778	5684341	49669578	374	2890	43985237	2517	264	0.105	6e-06
MGC_014	Pv03	ALB_213	19986	1990298	0	288	1970312	289	46	0.159	2.33e-05
MGC_014	Pv03	SXB_412	1991791	3539583	289	499	1547792	211	11	0.0521	7.11e-06
MGC_014	Pv03	SEN_56	3539647	22262075	500	1092	18722428	593	29	0.0489	1.55e-06
MGC_014	Pv03	SXB_412	22724296	53401069	1093	2566	30676773	1474	88	0.0597	2.87e-06
MGC_014	Pv04	INB_827	22568	249929	0	117	227361	118	13	0.11	5.72e-05
MGC_014	Pv04	SCR_2	249931	45641822	118	1770	45391891	1653	68	0.0411	1.5e-06
MGC_014	Pv04	INB_841	45641843	47982509	1771	2172	2340666	402	19	0.0473	8.12e-06
MGC_014	Pv05	SCR_2	53111	457101	0	134	403990	135	4	0.0296	9.9e-06
MGC_014	Pv05	SXB_412	457114	39721317	135	1932	39264203	1798	128	0.0712	3.26e-06
MGC_014	Pv05	INB_841	39721323	40841287	1933	2095	1119964	163	10	0.0613	8.93e-06
MGC_014	Pv06	INB_827	11791	27578532	0	3425	27566741	3426	234	0.0683	8.49e-06
MGC_014	Pv06	INB_841	27586908	30707560	3426	3811	3120652	386	14	0.0363	4.49e-06
MGC_014	Pv06	SXB_412	30707563	31065556	3812	3901	357993	90	12	0.133	3.35e-05
MGC_014	Pv07	SCR_2	19343	2832027	0	652	2812684	653	67	0.103	2.38e-05
MGC_014	Pv07	INB_841	2851442	10902728	653	2304	8051286	1652	76	0.046	9.44e-06
MGC_014	Pv07	INB_827	10905576	35749347	2305	3184	24843771	880	103	0.117	4.15e-06
MGC_014	Pv07	INB_841	35749454	39308687	3185	4078	3559233	894	127	0.142	3.57e-05
MGC_014	Pv07	ALB_213	39308712	40017631	4079	4145	708919	67	4	0.0597	5.64e-06
MGC_014	Pv08	SCR_9	46983	2907111	0	868	2860128	869	47	0.0541	1.64e-05
MGC_014	Pv08	INB_841	2914424	8243291	869	1503	5328867	635	74	0.117	1.39e-05
MGC_014	Pv08	ALB_213	8243318	58833614	1504	3912	50590296	2409	127	0.0527	2.51e-06
MGC_014	Pv08	SCR_9	58833626	62663163	3913	6472	3829537	2560	93	0.0363	2.43e-05
MGC_014	Pv08	SCR_2	62663210	63038021	6473	7080	374811	608	6	0.00987	1.6e-05
MGC_014	Pv09	MIB_778	82236	10882643	0	115	10800407	116	8	0.069	7.41e-07
MGC_014	Pv09	INB_841	11255309	28072612	116	552	16817303	437	26	0.0595	1.55e-06
MGC_014	Pv09	SEN_56	28179826	36375828	553	993	8196002	441	26	0.059	3.17e-06
MGC_014	Pv09	SCR_9	36397515	38235047	994	2043	1837532	1050	23	0.0219	1.25e-05
MGC_014	Pv10	INB_841	260555	43172315	0	1956	42911760	1957	142	0.0726	3.31e-06
MGC_014	Pv10	SXB_412	43183440	44265015	1957	2259	1081575	303	15	0.0495	1.39e-05
MGC_014	Pv11	ALB_213	32786	2282195	0	764	2249409	765	56	0.0732	2.49e-05
MGC_014	Pv11	MIB_778	2282240	2905701	765	924	623461	160	28	0.175	4.49e-05
MGC_014	Pv11	SCR_2	2905767	3666301	925	1166	760534	242	15	0.062	1.97e-05
MGC_014	Pv11	MIB_778	3666351	26204294	1167	1534	22537943	368	51	0.139	2.26e-06
MGC_014	Pv11	SCR_2	26630544	53569943	1535	3300	26939399	1766	134	0.0759	4.97e-06
MGC_015	Pv01	ALB_213	15991	1435272	0	234	1419281	235	8	0.034	5.64e-06
MGC_015	Pv01	INB_841	1435273	51433823	235	2051	49998550	1817	108	0.0594	2.16e-06
MGC_015	Pv02	INB_841	27696	1603713	0	95	1576017	96	4	0.0417	2.54e-06
MGC_015	Pv02	SCR_2	1603729	27527016	96	1247	25923287	1152	63	0.0547	2.43e-06
MGC_015	Pv02	SXB_412	27527122	44485021	1248	2461	16957899	1214	67	0.0552	3.95e-06
MGC_015	Pv02	INB_827	44492732	49669578	2462	3105	5176846	644	53	0.0823	1.02e-05
MGC_015	Pv03	MIB_778	25047	2464299	0	416	2439252	417	13	0.0312	5.33e-06
MGC_015	Pv03	SCR_9	2465313	4195632	417	598	1730319	182	10	0.0549	5.78e-06
MGC_015	Pv03	SXB_412	4195633	34556819	599	1427	30361186	829	48	0.0579	1.58e-06
MGC_015	Pv03	SCR_9	34959954	47578633	1428	2072	12618679	645	38	0.0589	3.01e-06
MGC_015	Pv03	SXB_412	47694239	53400827	2073	2603	5706588	531	32	0.0603	5.61e-06
MGC_015	Pv04	ALB_213	22568	11847738	0	1283	11825170	1284	45	0.035	3.81e-06
MGC_015	Pv04	INB_827	11869456	44108341	1284	1547	32238885	264	21	0.0795	6.51e-07
MGC_015	Pv04	SCR_9	44129073	45071169	1548	1637	942096	90	15	0.167	1.59e-05
MGC_015	Pv04	MIB_778	45071220	47431661	1638	2139	2360441	502	31	0.0618	1.31e-05
MGC_015	Pv04	SXB_412	47431686	47982509	2140	2220	550823	81	7	0.0864	1.27e-05
MGC_015	Pv05	SCR_2	53111	739663	0	172	686552	173	7	0.0405	1.02e-05
MGC_015	Pv05	SEN_56	739669	40841287	173	2188	40101618	2016	116	0.0575	2.89e-06
MGC_015	Pv06	SXB_412	33395	10392904	0	621	10359509	622	67	0.108	6.47e-06
MGC_015	Pv06	SCR_9	10392947	24824243	622	3044	14431296	2423	137	0.0565	9.49e-06
MGC_015	Pv06	SEN_56	24824474	26972440	3045	3392	2147966	348	16	0.046	7.45e-06
MGC_015	Pv06	INB_841	27017801	28312664	3393	3634	1294863	242	12	0.0496	9.27e-06
MGC_015	Pv06	MIB_778	28417098	31191675	3635	3874	2774577	240	16	0.0667	5.77e-06
MGC_015	Pv07	INB_827	24342	7485877	0	1486	7461535	1487	55	0.037	7.37e-06
MGC_015	Pv07	SCR_9	7485878	22178274	1487	2553	14692396	1067	30	0.0281	2.04e-06
MGC_015	Pv07	ALB_213	22200729	29101516	2554	2753	6900787	200	16	0.08	2.32e-06
MGC_015	Pv07	SEN_56	29104195	40017631	2754	4095	10913436	1342	80	0.0596	7.33e-06
MGC_015	Pv08	ALB_213	49964	289966	0	105	240002	106	6	0.0566	2.5e-05
MGC_015	Pv08	SEN_56	296024	699092	106	318	403068	213	7	0.0329	1.74e-05
MGC_015	Pv08	MIB_778	699095	4385056	319	1023	3685961	705	36	0.0511	9.77e-06
MGC_015	Pv08	SEN_56	4386572	60150102	1024	4278	55763530	3255	177	0.0544	3.17e-06
MGC_015	Pv08	ALB_213	60150184	63038021	4279	6980	2887837	2702	69	0.0255	2.39e-05
MGC_015	Pv09	MIB_778	263839	25381685	0	548	25117846	549	30	0.0546	1.19e-06
MGC_015	Pv09	SCR_9	25526384	34709975	549	750	9183591	202	5	0.0248	5.44e-07
MGC_015	Pv09	SEN_56	34855023	38235047	751	1989	3380024	1239	25	0.0202	7.4e-06
MGC_015	Pv10	SXB_412	79854	40634105	0	1471	40554251	1472	87	0.0591	2.15e-06
MGC_015	Pv10	ALB_213	40726149	41872562	1472	1639	1146413	168	6	0.0357	5.23e-06
MGC_015	Pv10	INB_841	41872571	43507817	1640	2195	1635246	556	23	0.0414	1.41e-05
MGC_015	Pv10	SCR_2	43507881	44265015	2196	2383	757134	188	7	0.0372	9.25e-06
MGC_015	Pv11	MIB_778	23163	4521740	0	1305	4498577	1306	56	0.0429	1.24e-05
MGC_015	Pv11	ALB_213	4521912	51193157	1306	3001	46671245	1696	56	0.033	1.2e-06
MGC_015	Pv11	SCR_2	51193875	53569879	3002	3548	2376004	547	12	0.0219	5.05e-06
MGC_016	Pv01	ALB_213	15991	38604395	0	1367	38588404	1368	89	0.0651	2.31e-06
MGC_016	Pv01	INB_841	38604403	51433823	1368	1940	12829420	573	46	0.0803	3.59e-06
MGC_016	Pv02	SCR_2	238173	33496370	0	1703	33258197	1704	93	0.0546	2.8e-06
MGC_016	Pv02	SXB_412	33500106	37309922	1704	1961	3809816	258	8	0.031	2.1e-06
MGC_016	Pv02	SCR_2	37309933	42952217	1962	2205	5642284	244	10	0.041	1.77e-06
MGC_016	Pv02	INB_827	42952218	47765101	2206	2648	4812883	443	32	0.0722	6.65e-06
MGC_016	Pv02	SCR_2	48026153	49669578	2649	2777	1643425	129	1	0.00775	6.08e-07
MGC_016	Pv03	MIB_778	19986	2439125	0	407	2419139	408	10	0.0245	4.13e-06
MGC_016	Pv03	SCR_9	2442970	29921868	408	1168	27478898	761	38	0.0499	1.38e-06
MGC_016	Pv03	INB_827	30012947	31127228	1169	1241	1114281	73	6	0.0822	5.38e-06
MGC_016	Pv03	SXB_412	31127262	45880536	1242	1963	14753274	722	50	0.0693	3.39e-06
MGC_016	Pv03	SCR_9	45921605	53400827	1964	2532	7479222	569	36	0.0633	4.81e-06
MGC_016	Pv04	SCR_2	22568	5499018	0	945	5476450	946	25	0.0264	4.57e-06
MGC_016	Pv04	INB_827	5499027	44636758	946	1458	39137731	513	35	0.0682	8.94e-07
MGC_016	Pv04	SXB_412	44646832	46571349	1459	1841	1924517	383	16	0.0418	8.31e-06
MGC_016	Pv04	MIB_778	46571392	47418203	1842	2042	846811	201	6	0.0299	7.09e-06
MGC_016	Pv04	INB_827	47418480	47982509	2043	2131	564029	89	3	0.0337	5.32e-06
MGC_016	Pv05	MIB_778	53802	3175695	0	405	3121893	406	31	0.0764	9.93e-06
MGC_016	Pv05	SCR_2	3185813	40841287	406	1963	37655474	1558	78	0.0501	2.07e-06
MGC_016	Pv06	SCR_2	33243	11037106	0	798	11003863	799	23	0.0288	2.09e-06
MGC_016	Pv06	SXB_412	11037111	14913607	799	1156	3876496	358	20	0.0559	5.16e-06
MGC_016	Pv06	SCR_9	14935944	24874092	1157	3057	9938148	1901	143	0.0752	1.44e-05
MGC_016	Pv06	INB_841	24880452	28586990	3058	3654	3706538	597	27	0.0452	7.28e-06
MGC_016	Pv06	MIB_778	28593057	31047307	3655	3876	2454250	222	6	0.027	2.44e-06
MGC_016	Pv07	INB_827	24805	7466739	0	1344	7441934	1345	82	0.061	1.1e-05
MGC_016	Pv07	ALB_213	7467062	26175460	1345	2458	18708398	1114	33	0.0296	1.76e-06
MGC_016	Pv07	INB_827	26595583	29802778	2459	2586	3207195	128	5	0.0391	1.56e-06
MGC_016	Pv07	SEN_56	30155436	36355022	2587	3109	6199586	523	22	0.0421	3.55e-06
MGC_016	Pv07	MIB_778	36355027	40011075	3110	3858	3656048	749	54	0.0721	1.48e-05
MGC_016	Pv08	SXB_412	49964	532557	0	274	482593	275	13	0.0473	2.69e-05
MGC_016	Pv08	SEN_56	540618	5816071	275	1134	5275453	860	34	0.0395	6.44e-06
MGC_016	Pv08	MIB_778	5944765	7188130	1135	1285	1243365	151	4	0.0265	3.22e-06
MGC_016	Pv08	SEN_56	7211281	16103387	1286	2001	8892106	716	32	0.0447	3.6e-06
MGC_016	Pv08	MIB_778	16138536	21996084	2002	2184	5857548	183	10	0.0546	1.71e-06
MGC_016	Pv08	SEN_56	21996177	60115177	2185	3959	38119000	1775	121	0.0682	3.17e-06
MGC_016	Pv08	ALB_213	60121254	63038021	3960	6455	2916767	2496	60	0.024	2.06e-05
MGC_016	Pv09	SEN_56	263839	38235047	0	1884	37971208	1885	65	0.0345	1.71e-06
MGC_016	Pv10	SEN_56	263021	32454903	0	1049	32191882	1050	57	0.0543	1.77e-06
MGC_016	Pv10	INB_841	32825887	43505146	1050	2015	10679259	966	47	0.0487	4.4e-06
MGC_016	Pv10	SCR_2	43507817	44265015	2016	2203	757198	188	10	0.0532	1.32e-05
MGC_016	Pv11	ALB_213	32786	53572712	0	3257	53539926	3258	178	0.0546	3.32e-06
MGC_017	Pv01	INB_841	13082	40706125	0	1632	40693043	1633	107	0.0655	2.63e-06
MGC_017	Pv01	SCR_9	40715030	51433823	1633	2294	10718793	662	47	0.071	4.38e-06
MGC_017	Pv02	SXB_412	27696	2787169	0	308	2759473	309	27	0.0874	9.78e-06
MGC_017	Pv02	INB_841	2787248	34554265	309	2139	31767017	1831	115	0.0628	3.62e-06
MGC_017	Pv02	SXB_412	34554319	37203091	2140	2382	2648772	243	14	0.0576	5.29e-06
MGC_017	Pv02	INB_827	37268973	46906550	2383	3044	9637577	662	36	0.0544	3.74e-06
MGC_017	Pv02	MIB_778	47003053	49669578	3045	3414	2666525	370	23	0.0622	8.63e-06
MGC_017	Pv03	ALB_213	19662	2637550	0	552	2617888	553	48	0.0868	1.83e-05
MGC_017	Pv03	SEN_56	2637559	4195632	553	670	1558073	118	7	0.0593	4.49e-06
MGC_017	Pv03	INB_827	4195633	7189005	671	735	2993372	65	1	0.0154	3.34e-07
MGC_017	Pv03	SXB_412	7189008	12945749	736	1251	5756741	516	34	0.0659	5.91e-06
MGC_017	Pv03	SCR_9	13003356	40180989	1252	1957	27177633	706	52	0.0737	1.91e-06
MGC_017	Pv03	ALB_213	40181009	51292249	1958	2712	11111240	755	56	0.0742	5.04e-06
MGC_017	Pv03	INB_827	51297566	53400827	2713	3043	2103261	331	15	0.0453	7.13e-06
MGC_017	Pv04	SXB_412	22568	7272406	0	1229	7249838	1230	82	0.0667	1.13e-05
MGC_017	Pv04	MIB_778	7272416	7661242	1230	1292	388826	63	15	0.238	3.86e-05
MGC_017	Pv04	SXB_412	7718367	15602031	1293	1527	7883664	235	28	0.119	3.55e-06
MGC_017	Pv04	SEN_56	16049293	34685932	1528	1626	18636639	99	11	0.111	5.9e-07
MGC_017	Pv04	MIB_778	34685933	46477844	1627	2188	11791911	562	30	0.0534	2.54e-06
MGC_017	Pv04	ALB_213	46477874	47982509	2189	2580	1504635	392	53	0.135	3.52e-05
MGC_017	Pv05	SCR_2	53111	1701789	0	271	1648678	272	15	0.0551	9.1e-06
MGC_017	Pv05	SCR_9	1705499	4164876	272	644	2459377	373	13	0.0349	5.29e-06
MGC_017	Pv05	INB_841	4324181	38808759	645	1875	34484578	1231	97	0.0788	2.81e-06
MGC_017	Pv05	SXB_412	38812847	40841287	1876	2478	2028440	603	50	0.0829	2.46e-05
MGC_017	Pv06	SCR_9	33395	16896689	0	1446	16863294	1447	113	0.0781	6.7e-06
MGC_017	Pv06	INB_841	16897235	18040484	1447	1605	1143249	159	15	0.0943	1.31e-05
MGC_017	Pv06	SCR_9	18050064	20792774	1606	2465	2742710	860	64	0.0744	2.33e-05
MGC_017	Pv06	INB_841	20797802	31074826	2466	4558	10277024	2093	102	0.0487	9.93e-06
MGC_017	Pv07	SEN_56	24805	168032	0	147	143227	148	7	0.0473	4.89e-05
MGC_017	Pv07	SCR_9	169593	594569	148	498	424976	351	7	0.0199	1.65e-05
MGC_017	Pv07	SCR_2	607447	3628544	499	999	3021097	501	29	0.0579	9.6e-06
MGC_017	Pv07	SCR_9	3628607	22168999	1000	2993	18540392	1994	91	0.0456	4.91e-06
MGC_017	Pv07	ALB_213	22178274	37122567	2994	4201	14944293	1208	78	0.0646	5.22e-06
MGC_017	Pv07	SCR_9	37122568	40017631	4202	4806	2895063	605	40	0.0661	1.38e-05
MGC_017	Pv08	INB_827	49964	3697281	0	1275	3647317	1276	39	0.0306	1.07e-05
MGC_017	Pv08	SXB_412	3706174	5405282	1276	1472	1699108	197	13	0.066	7.65e-06
MGC_017	Pv08	INB_841	5405301	49861531	1473	3899	44456230	2427	94	0.0387	2.11e-06
MGC_017	Pv08	SXB_412	50340134	57134433	3900	4264	6794299	365	12	0.0329	1.77e-06
MGC_017	Pv08	INB_827	57191761	63038021	4265	8386	5846260	4122	92	0.0223	1.57e-05
MGC_017	Pv09	SXB_412	263839	12063798	0	145	11799959	146	11	0.0753	9.32e-07
MGC_017	Pv09	SCR_2	12098920	24417841	146	625	12318921	480	23	0.0479	1.87e-06
MGC_017	Pv09	MIB_778	24417860	36375457	626	1184	11957597	559	27	0.0483	2.26e-06
MGC_017	Pv09	ALB_213	36375483	36891636	1185	1551	516153	367	13	0.0354	2.52e-05
MGC_017	Pv09	SCR_2	36891692	37472131	1552	1825	580439	274	14	0.0511	2.41e-05
MGC_017	Pv09	INB_841	37472224	38235047	1826	2403	762823	578	7	0.0121	9.18e-06
MGC_017	Pv10	SXB_412	160570	40961396	0	1681	40800826	1682	137	0.0815	3.36e-06
MGC_017	Pv10	INB_827	40961445	44259254	1682	2778	3297809	1097	55	0.0501	1.67e-05
MGC_017	Pv11	ALB_213	32786	1476361	0	529	1443575	530	25	0.0472	1.73e-05
MGC_017	Pv11	MIB_778	1476362	1779659	530	653	303297	124	39	0.315	0.000129
MGC_017	Pv11	ALB_213	1779665	1870175	654	714	90510	61	20	0.328	0.000221
MGC_017	Pv11	SXB_412	1872063	2332185	715	957	460122	243	43	0.177	9.35e-05
MGC_017	Pv11	INB_827	2332199	4710623	958	1640	2378424	683	62	0.0908	2.61e-05
MGC_017	Pv11	SCR_9	4710624	46023029	1641	2642	41312405	1002	148	0.148	3.58e-06
MGC_017	Pv11	INB_827	46023121	47172179	2643	2714	1149058	72	23	0.319	2e-05
MGC_017	Pv11	SCR_2	47178653	53572712	2715	3976	6394059	1262	56	0.0444	8.76e-06
MGC_018	Pv01	ALB_213	1095	21354181	0	1618	21353086	1619	89	0.055	4.17e-06
MGC_018	Pv01	SCR_9	21361987	49362687	1619	2027	28000700	409	40	0.0978	1.43e-06
MGC_018	Pv01	SEN_56	49363070	51433823	2028	2411	2070753	384	28	0.0729	1.35e-05
MGC_018	Pv02	SCR_2	27696	959169	0	73	931473	74	15	0.203	1.61e-05
MGC_018	Pv02	MIB_778	959239	2027272	74	148	1068033	75	3	0.04	2.81e-06
MGC_018	Pv02	INB_841	2051770	45097297	149	3002	43045527	2854	266	0.0932	6.18e-06
MGC_018	Pv02	SXB_412	45116135	49669578	3003	3601	4553443	599	64	0.107	1.41e-05
MGC_018	Pv03	ALB_213	25047	10890214	0	983	10865167	984	96	0.0976	8.84e-06
MGC_018	Pv03	SEN_56	10941322	37253319	984	1753	26311997	770	66	0.0857	2.51e-06
MGC_018	Pv03	SCR_2	37261485	43933787	1754	2199	6672302	446	34	0.0762	5.1e-06
MGC_018	Pv03	ALB_213	44008311	52196996	2200	2787	8188685	588	33	0.0561	4.03e-06
MGC_018	Pv03	MIB_778	52232582	53401069	2788	3011	1168487	224	36	0.161	3.08e-05
MGC_018	Pv04	SXB_412	22568	2205933	0	697	2183365	698	33	0.0473	1.51e-05
MGC_018	Pv04	MIB_778	2266374	3407878	698	879	1141504	182	33	0.181	2.89e-05
MGC_018	Pv04	SXB_412	3447668	4267568	880	1003	819900	124	21	0.169	2.56e-05
MGC_018	Pv04	MIB_778	4271863	44461064	1004	1813	40189201	810	53	0.0654	1.32e-06
MGC_018	Pv04	SEN_56	44461091	46843431	1814	2384	2382340	571	30	0.0525	1.26e-05
MGC_018	Pv04	MIB_778	46843481	48022439	2385	2671	1178958	287	11	0.0383	9.33e-06
MGC_018	Pv05	SCR_2	53192	1701789	0	255	1648597	256	20	0.0781	1.21e-05
MGC_018	Pv05	SCR_9	1705540	3801778	256	641	2096238	386	18	0.0466	8.59e-06
MGC_018	Pv05	INB_841	3955979	40450771	642	2393	36494792	1752	151	0.0862	4.14e-06
MGC_018	Pv05	SXB_412	40450776	40841287	2394	2495	390511	102	10	0.098	2.56e-05
MGC_018	Pv06	SCR_9	33285	16896689	0	1622	16863404	1623	269	0.166	1.6e-05
MGC_018	Pv06	INB_841	16897235	17492395	1623	1730	595160	108	16	0.148	2.69e-05
MGC_018	Pv06	INB_827	17492407	18583517	1731	1919	1091110	189	17	0.0899	1.56e-05
MGC_018	Pv06	SCR_2	18583530	19046152	1920	2060	462622	141	8	0.0567	1.73e-05
MGC_018	Pv06	INB_827	19046200	27302409	2061	4327	8256209	2267	263	0.116	3.19e-05
MGC_018	Pv06	INB_841	27422555	31143836	4328	4947	3721281	620	44	0.071	1.18e-05
MGC_018	Pv07	SCR_9	1832	594569	0	458	592737	459	34	0.0741	5.74e-05
MGC_018	Pv07	SCR_2	616775	1842885	459	761	1226110	303	12	0.0396	9.79e-06
MGC_018	Pv07	SCR_9	1881204	21348585	762	2933	19467381	2172	171	0.0787	8.78e-06
MGC_018	Pv07	ALB_213	21378831	40017631	2934	4821	18638800	1888	172	0.0911	9.23e-06
MGC_018	Pv08	SCR_9	46606	4029289	0	1254	3982683	1255	109	0.0869	2.74e-05
MGC_018	Pv08	SXB_412	4029365	54056768	1255	4087	50027403	2833	240	0.0847	4.8e-06
MGC_018	Pv08	SCR_2	54059393	63040895	4088	8477	8981502	4390	178	0.0405	1.98e-05
MGC_018	Pv09	MIB_778	263839	36375457	0	1164	36111618	1165	78	0.067	2.16e-06
MGC_018	Pv09	ALB_213	36375483	36808036	1165	1454	432553	290	7	0.0241	1.62e-05
MGC_018	Pv09	INB_841	36808123	38235047	1455	2399	1426924	945	39	0.0413	2.73e-05
MGC_018	Pv10	MIB_778	79566	37662032	0	1447	37582466	1448	96	0.0663	2.55e-06
MGC_018	Pv10	SXB_412	37860840	40961396	1448	1680	3100556	233	24	0.103	7.74e-06
MGC_018	Pv10	INB_827	40961445	44266488	1681	2728	3305043	1048	71	0.0677	2.15e-05
MGC_018	Pv11	ALB_213	19020	1518951	0	614	1499931	615	121	0.197	8.07e-05
MGC_018	Pv11	MIB_778	1519089	1603779	615	659	84690	45	6	0.133	7.08e-05
MGC_018	Pv11	SCR_9	1604540	47746697	660	2694	46142157	2035	189	0.0929	4.1e-06
MGC_018	Pv11	ALB_213	47746704	50436591	2695	3074	2689887	380	79	0.208	2.94e-05
MGC_018	Pv11	INB_827	50436630	50774704	3075	3243	338074	169	36	0.213	0.000106
MGC_018	Pv11	ALB_213	50774715	51046800	3244	3340	272085	97	13	0.134	4.78e-05
MGC_018	Pv11	INB_827	51046805	53569943	3341	4019	2523138	679	63	0.0928	2.5e-05
MGC_019	Pv01	SEN_56	15991	38746510	0	1630	38730519	1631	110	0.0674	2.84e-06
MGC_019	Pv01	INB_841	38897989	49212966	1631	1903	10314977	273	31	0.114	3.01e-06
MGC_019	Pv01	ALB_213	49221256	51433823	1904	2331	2212567	428	30	0.0701	1.36e-05
MGC_019	Pv02	MIB_778	27696	45630358	0	2988	45602662	2989	317	0.106	6.95e-06
MGC_019	Pv02	ALB_213	45643353	48518282	2989	3342	2874929	354	28	0.0791	9.74e-06
MGC_019	Pv02	INB_827	48518305	49669578	3343	3494	1151273	152	16	0.105	1.39e-05
MGC_019	Pv03	SCR_2	31416	3247573	0	645	3216157	646	104	0.161	3.23e-05
MGC_019	Pv03	INB_827	3540264	7189005	646	739	3648741	94	17	0.181	4.66e-06
MGC_019	Pv03	SXB_412	7189008	13003466	740	1272	5814458	533	44	0.0826	7.57e-06
MGC_019	Pv03	SCR_9	13038728	33955773	1273	1593	20917045	321	43	0.134	2.06e-06
MGC_019	Pv03	SEN_56	33955782	53401069	1594	2942	19445287	1349	100	0.0741	5.14e-06
MGC_019	Pv04	SXB_412	22568	7398564	0	1222	7375996	1223	113	0.0924	1.53e-05
MGC_019	Pv04	SEN_56	7398570	44329308	1223	1716	36930738	494	58	0.117	1.57e-06
MGC_019	Pv04	SXB_412	44361746	47982509	1717	2525	3620763	809	64	0.0791	1.77e-05
MGC_019	Pv05	SXB_412	53111	1602380	0	233	1549269	234	48	0.205	3.1e-05
MGC_019	Pv05	ALB_213	1603952	38782331	234	1879	37178379	1646	144	0.0875	3.87e-06
MGC_019	Pv05	INB_841	38782436	40841287	1880	2435	2058851	556	33	0.0594	1.6e-05
MGC_019	Pv06	MIB_778	12869	149037	0	28	136168	29	1	0.0345	7.34e-06
MGC_019	Pv06	INB_827	165406	763912	29	99	598506	71	5	0.0704	8.35e-06
MGC_019	Pv06	MIB_778	774458	2577493	100	259	1803035	160	0	0	0
MGC_019	Pv06	INB_827	2577500	4021953	260	352	1444453	93	14	0.151	9.69e-06
MGC_019	Pv06	MIB_778	4021965	30850098	353	4998	26828133	4646	269	0.0579	1e-05
MGC_019	Pv06	INB_827	30920313	31191675	4999	5058	271362	60	0	0	0
MGC_019	Pv07	INB_827	1273	28995000	0	3191	28993727	3192	222	0.0695	7.66e-06
MGC_019	Pv07	ALB_213	28995913	40017631	3192	4763	11021718	1572	113	0.0719	1.03e-05
MGC_019	Pv08	ALB_213	49964	2645814	0	997	2595850	998	152	0.152	5.86e-05
MGC_019	Pv08	SEN_56	2645947	55094833	998	3902	52448886	2905	337	0.116	6.43e-06
MGC_019	Pv08	MIB_778	55107016	56501269	3903	3959	1394253	57	8	0.14	5.74e-06
MGC_019	Pv08	INB_841	56828128	61449769	3960	5988	4621641	2029	81	0.0399	1.75e-05
MGC_019	Pv08	SCR_9	61449775	63038021	5989	8080	1588246	2092	69	0.033	4.34e-05
MGC_019	Pv09	INB_841	253000	10693770	0	136	10440770	137	13	0.0949	1.25e-06
MGC_019	Pv09	SCR_2	10882643	16714494	137	372	5831851	236	19	0.0805	3.26e-06
MGC_019	Pv09	SCR_9	16904578	30051069	373	820	13146491	448	30	0.067	2.28e-06
MGC_019	Pv09	MIB_778	30066644	36375457	821	1148	6308813	328	32	0.0976	5.07e-06
MGC_019	Pv09	ALB_213	36375483	36808036	1149	1454	432553	306	9	0.0294	2.08e-05
MGC_019	Pv09	INB_841	36808123	38235047	1455	2367	1426924	913	48	0.0526	3.36e-05
MGC_019	Pv10	SEN_56	73145	43187539	0	2265	43114394	2266	164	0.0724	3.8e-06
MGC_019	Pv10	INB_827	43205185	43886700	2266	2512	681515	247	19	0.0769	2.79e-05
MGC_019	Pv10	ALB_213	43886855	44259254	2513	2604	372399	92	6	0.0652	1.61e-05
MGC_019	Pv11	INB_827	25174	1492121	0	537	1466947	538	50	0.0929	3.41e-05
MGC_019	Pv11	SCR_2	1492159	3499635	538	1263	2007476	726	54	0.0744	2.69e-05
MGC_019	Pv11	MIB_778	3499662	4719213	1264	1523	1219551	260	19	0.0731	1.56e-05
MGC_019	Pv11	SCR_9	4732661	47748140	1524	2669	43015479	1146	117	0.102	2.72e-06
MGC_019	Pv11	SCR_2	47748178	53572391	2670	3838	5824213	1169	71	0.0607	1.22e-05
MGC_020	Pv01	SXB_412	1095	3534517	0	678	3533422	679	32	0.0471	9.06e-06
MGC_020	Pv01	ALB_213	3537069	4243306	679	779	706237	101	4	0.0396	5.66e-06
MGC_020	Pv01	SXB_412	4261428	4680044	780	870	418616	91	14	0.154	3.34e-05
MGC_020	Pv01	SEN_56	4680064	50191765	871	2041	45511701	1171	69	0.0589	1.52e-06
MGC_020	Pv01	SCR_2	50408110	51433823	2042	2357	1025713	316	23	0.0728	2.24e-05
MGC_020	Pv02	SXB_412	27696	40263051	0	2611	40235355	2612	171	0.0655	4.25e-06
MGC_020	Pv02	INB_827	40882544	45278929	2612	2868	4396385	257	12	0.0467	2.73e-06
MGC_020	Pv02	ALB_213	45296234	48675126	2869	3309	3378892	441	18	0.0408	5.33e-06
MGC_020	Pv02	INB_827	48678147	49667907	3310	3447	989760	138	9	0.0652	9.09e-06
MGC_020	Pv03	ALB_213	19662	8587355	0	854	8567693	855	70	0.0819	8.17e-06
MGC_020	Pv03	SEN_56	8650340	53401069	855	2935	44750729	2081	113	0.0543	2.53e-06
MGC_020	Pv04	ALB_213	22568	120066	0	94	97498	95	12	0.126	0.000123
MGC_020	Pv04	SCR_2	120125	44461064	95	1742	44340939	1648	66	0.04	1.49e-06
MGC_020	Pv04	SXB_412	44461091	48022439	1743	2596	3561348	854	44	0.0515	1.24e-05
MGC_020	Pv05	SXB_412	53192	1016059	0	185	962867	186	13	0.0699	1.35e-05
MGC_020	Pv05	ALB_213	1038596	2411484	186	366	1372888	181	4	0.0221	2.91e-06
MGC_020	Pv05	INB_841	2411488	40841287	367	2327	38429799	1961	132	0.0673	3.43e-06
MGC_020	Pv06	INB_827	33395	14935885	0	1104	14902490	1105	140	0.127	9.39e-06
MGC_020	Pv06	ALB_213	14943877	31143836	1105	4582	16199959	3478	234	0.0673	1.44e-05
MGC_020	Pv07	INB_827	18645	25885846	0	2950	25867201	2951	138	0.0468	5.33e-06
MGC_020	Pv07	INB_841	26090956	34462578	2951	3424	8371622	474	23	0.0485	2.75e-06
MGC_020	Pv07	MIB_778	34462694	40017631	3425	4599	5554937	1175	76	0.0647	1.37e-05
MGC_020	Pv08	ALB_213	49964	2819504	0	961	2769540	962	84	0.0873	3.03e-05
MGC_020	Pv08	INB_841	2841150	7460595	962	1535	4619445	574	48	0.0836	1.04e-05
MGC_020	Pv08	SEN_56	7460758	55265202	1536	3624	47804444	2089	126	0.0603	2.64e-06
MGC_020	Pv08	SXB_412	55265981	60239339	3625	4790	4973358	1166	24	0.0206	4.83e-06
MGC_020	Pv08	INB_827	60239990	63038021	4791	7853	2798031	3063	92	0.03	3.29e-05
MGC_020	Pv09	INB_841	263839	10413626	0	126	10149787	127	8	0.063	7.88e-07
MGC_020	Pv09	SCR_2	10441551	19014869	127	420	8573318	294	8	0.0272	9.33e-07
MGC_020	Pv09	SCR_9	19112276	34697746	421	881	15585470	461	27	0.0586	1.73e-06
MGC_020	Pv09	MIB_778	34697747	36375457	882	1149	1677710	268	14	0.0522	8.34e-06
MGC_020	Pv09	ALB_213	36375483	36808036	1150	1448	432553	299	3	0.01	6.94e-06
MGC_020	Pv09	INB_841	36808123	38235047	1449	2419	1426924	971	37	0.0381	2.59e-05
MGC_020	Pv10	SEN_56	260555	42593693	0	2085	42333138	2086	105	0.0503	2.48e-06
MGC_020	Pv10	INB_841	42593941	44286580	2086	2634	1692639	549	40	0.0729	2.36e-05
MGC_020	Pv11	SCR_2	23163	3666275	0	1387	3643112	1388	85	0.0612	2.33e-05
MGC_020	Pv11	SEN_56	3666278	53572712	1388	4010	49906434	2623	104	0.0396	2.08e-06
MGC_021	Pv01	ALB_213	13082	490068	0	100	476986	101	4	0.0396	8.39e-06
MGC_021	Pv01	INB_827	495797	1355406	101	273	859609	173	10	0.0578	1.16e-05
MGC_021	Pv01	SXB_412	1427509	23654289	274	1488	22226780	1215	82	0.0675	3.69e-06
MGC_021	Pv01	INB_841	23686993	51433823	1489	2172	27746830	684	67	0.098	2.41e-06
MGC_021	Pv02	INB_841	316413	2128751	0	166	1812338	167	20	0.12	1.1e-05
MGC_021	Pv02	SCR_2	2134228	30045526	167	1769	27911298	1603	68	0.0424	2.44e-06
MGC_021	Pv02	ALB_213	30074999	35730499	1770	2177	5655500	408	17	0.0417	3.01e-06
MGC_021	Pv02	MIB_778	35730599	45296234	2178	2736	9565635	559	30	0.0537	3.14e-06
MGC_021	Pv02	INB_841	45312542	49669578	2737	3270	4357036	534	59	0.11	1.35e-05
MGC_021	Pv03	ALB_213	19986	1471011	0	308	1451025	309	30	0.0971	2.07e-05
MGC_021	Pv03	MIB_778	1471129	12297734	309	1088	10826605	780	43	0.0551	3.97e-06
MGC_021	Pv03	SCR_9	12297800	36395046	1089	1571	24097246	483	37	0.0766	1.54e-06
MGC_021	Pv03	INB_841	36395083	40179441	1572	1824	3784358	253	72	0.285	1.9e-05
MGC_021	Pv03	SCR_9	40179450	53401069	1825	2829	13221619	1005	61	0.0607	4.61e-06
MGC_021	Pv04	MIB_778	22568	10062707	0	1285	10040139	1286	88	0.0684	8.76e-06
MGC_021	Pv04	INB_841	10166272	46651166	1286	2087	36484894	802	48	0.0599	1.32e-06
MGC_021	Pv04	SEN_56	46652450	47982509	2088	2431	1330059	344	12	0.0349	9.02e-06
MGC_021	Pv05	SCR_9	53111	1249334	0	189	1196223	190	12	0.0632	1e-05
MGC_021	Pv05	INB_841	1289840	3411898	190	508	2122058	319	11	0.0345	5.18e-06
MGC_021	Pv05	SCR_9	3462684	3784003	509	593	321319	85	17	0.2	5.29e-05
MGC_021	Pv05	INB_841	3785318	40403040	594	2234	36617722	1641	122	0.0743	3.33e-06
MGC_021	Pv05	INB_827	40403093	40841287	2235	2317	438194	83	6	0.0723	1.37e-05
MGC_021	Pv06	SCR_9	33395	17085341	0	1423	17051946	1424	107	0.0751	6.27e-06
MGC_021	Pv06	INB_841	17087412	17427093	1424	1477	339681	54	6	0.111	1.77e-05
MGC_021	Pv06	INB_827	17448506	18447801	1478	1620	999295	143	7	0.049	7e-06
MGC_021	Pv06	SCR_9	18447802	19323737	1621	1888	875935	268	12	0.0448	1.37e-05
MGC_021	Pv06	INB_841	19323853	24233430	1889	3293	4909577	1405	87	0.0619	1.77e-05
MGC_021	Pv06	INB_827	24233467	28586368	3294	4025	4352901	732	32	0.0437	7.35e-06
MGC_021	Pv06	MIB_778	28586609	28894799	4026	4056	308190	31	4	0.129	1.3e-05
MGC_021	Pv06	INB_827	28898246	29765200	4057	4156	866954	100	17	0.17	1.96e-05
MGC_021	Pv06	SCR_2	29809822	31074910	4157	4310	1265088	154	5	0.0325	3.95e-06
MGC_021	Pv07	SXB_412	24934	3838242	0	855	3813308	856	46	0.0537	1.21e-05
MGC_021	Pv07	SCR_9	3871373	22168999	856	2648	18297626	1793	57	0.0318	3.12e-06
MGC_021	Pv07	ALB_213	22178274	36348249	2649	3507	14169975	859	32	0.0373	2.26e-06
MGC_021	Pv07	SXB_412	36348251	40017631	3508	4351	3669380	844	55	0.0652	1.5e-05
MGC_021	Pv08	MIB_778	49964	2198042	0	910	2148078	911	39	0.0428	1.82e-05
MGC_021	Pv08	SCR_2	2384336	61121662	911	5158	58737326	4248	213	0.0501	3.63e-06
MGC_021	Pv08	INB_827	61121708	62480143	5159	6414	1358435	1256	35	0.0279	2.58e-05
MGC_021	Pv08	SCR_2	62480162	63038021	6415	7416	557859	1002	17	0.017	3.05e-05
MGC_021	Pv09	SEN_56	263839	16904578	0	340	16640739	341	21	0.0616	1.26e-06
MGC_021	Pv09	MIB_778	16929375	31573906	341	793	14644531	453	24	0.053	1.64e-06
MGC_021	Pv09	SCR_9	31585553	36935704	794	1489	5350151	696	17	0.0244	3.18e-06
MGC_021	Pv09	INB_827	36936247	38235077	1490	2248	1298830	759	7	0.00922	5.39e-06
MGC_021	Pv10	MIB_778	160476	37662032	0	1349	37501556	1350	80	0.0593	2.13e-06
MGC_021	Pv10	SXB_412	37860840	42123178	1350	1749	4262338	400	20	0.05	4.69e-06
MGC_021	Pv10	INB_841	42134486	43886678	1750	2405	1752192	656	37	0.0564	2.11e-05
MGC_021	Pv10	MIB_778	43886700	44259254	2406	2511	372554	106	5	0.0472	1.34e-05
MGC_021	Pv11	INB_827	23163	1249850	0	391	1226687	392	11	0.0281	8.97e-06
MGC_021	Pv11	SEN_56	1255004	37976154	392	2315	36721150	1924	91	0.0473	2.48e-06
MGC_021	Pv11	ALB_213	38002477	53572712	2316	3768	15570235	1453	87	0.0599	5.59e-06
MGC_022	Pv01	ALB_213	1095	490068	0	94	488973	95	2	0.0211	4.09e-06
MGC_022	Pv01	INB_827	495797	1355406	95	256	859609	162	10	0.0617	1.16e-05
MGC_022	Pv01	SXB_412	1427509	2927088	257	529	1499579	273	21	0.0769	1.4e-05
MGC_022	Pv01	INB_841	2981887	38471745	530	1524	35489858	995	42	0.0422	1.18e-06
MGC_022	Pv01	SXB_412	38604395	44466819	1525	1596	5862424	72	3	0.0417	5.12e-07
MGC_022	Pv01	INB_841	44927340	51433823	1597	2124	6506483	528	51	0.0966	7.84e-06
MGC_022	Pv02	INB_827	27696	3408012	0	391	3380316	392	21	0.0536	6.21e-06
MGC_022	Pv02	ALB_213	3408026	22751654	392	851	19343628	460	36	0.0783	1.86e-06
MGC_022	Pv02	SEN_56	22751687	37058054	852	2233	14306367	1382	81	0.0586	5.66e-06
MGC_022	Pv02	MIB_778	37058201	47053941	2234	2870	9995740	637	32	0.0502	3.2e-06
MGC_022	Pv02	INB_841	47118357	49669578	2871	3206	2551221	336	17	0.0506	6.66e-06
MGC_022	Pv03	MIB_778	31416	12326185	0	1153	12294769	1154	46	0.0399	3.74e-06
MGC_022	Pv03	SCR_9	12333497	47578633	1154	2298	35245136	1145	68	0.0594	1.93e-06
MGC_022	Pv03	SXB_412	47694239	53401069	2299	2868	5706830	570	45	0.0789	7.89e-06
MGC_022	Pv04	INB_841	22568	2926441	0	732	2903873	733	39	0.0532	1.34e-05
MGC_022	Pv04	MIB_778	2926462	6000452	733	1074	3073990	342	14	0.0409	4.55e-06
MGC_022	Pv04	INB_827	6355552	42145879	1075	1517	35790327	443	27	0.0609	7.54e-07
MGC_022	Pv04	INB_841	42145913	47625395	1518	2245	5479482	728	42	0.0577	7.66e-06
MGC_022	Pv04	MIB_778	47625499	47982509	2246	2305	357010	60	1	0.0167	2.8e-06
MGC_022	Pv05	SCR_9	53111	910442	0	181	857331	182	9	0.0495	1.05e-05
MGC_022	Pv05	SXB_412	910853	14367010	182	1081	13456157	900	42	0.0467	3.12e-06
MGC_022	Pv05	INB_827	14625345	21775433	1082	1353	7150088	272	6	0.0221	8.39e-07
MGC_022	Pv05	INB_841	21794633	39466602	1354	1951	17671969	598	46	0.0769	2.6e-06
MGC_022	Pv05	INB_827	39473174	40841287	1952	2254	1368113	303	28	0.0924	2.05e-05
MGC_022	Pv06	SCR_9	33395	15752205	0	1209	15718810	1210	81	0.0669	5.15e-06
MGC_022	Pv06	INB_841	15752293	17984744	1210	1432	2232451	223	28	0.126	1.25e-05
MGC_022	Pv06	SCR_9	18040445	19323382	1433	1754	1282937	322	17	0.0528	1.33e-05
MGC_022	Pv06	INB_841	19323737	24196686	1755	3063	4872949	1309	77	0.0588	1.58e-05
MGC_022	Pv06	INB_827	24198199	27578532	3064	3547	3380333	484	22	0.0455	6.51e-06
MGC_022	Pv06	INB_841	27586088	31064442	3548	4050	3478354	503	11	0.0219	3.16e-06
MGC_022	Pv07	SXB_412	1910	3832846	0	896	3830936	897	46	0.0513	1.2e-05
MGC_022	Pv07	SCR_9	3838242	21348585	897	2633	17510343	1737	68	0.0391	3.88e-06
MGC_022	Pv07	ALB_213	21378831	36348249	2634	3485	14969418	852	36	0.0423	2.4e-06
MGC_022	Pv07	SEN_56	36348251	40017631	3486	4282	3669380	797	52	0.0652	1.42e-05
MGC_022	Pv08	INB_841	49964	626221	0	339	576257	340	91	0.268	0.000158
MGC_022	Pv08	ALB_213	636046	1069531	340	552	433485	213	87	0.408	0.000201
MGC_022	Pv08	SCR_2	1070213	63038021	553	7521	61967808	6969	368	0.0528	5.94e-06
MGC_022	Pv09	MIB_778	263839	16319251	0	337	16055412	338	55	0.163	3.43e-06
MGC_022	Pv09	SCR_9	16338312	19698089	338	389	3359777	52	2	0.0385	5.95e-07
MGC_022	Pv09	MIB_778	20131847	34478803	390	778	14346956	389	13	0.0334	9.06e-07
MGC_022	Pv09	SCR_9	34746883	37384195	779	1589	2637312	811	28	0.0345	1.06e-05
MGC_022	Pv09	INB_827	37390782	38235047	1590	2151	844265	562	7	0.0125	8.29e-06
MGC_022	Pv10	SXB_412	131989	44268444	0	2437	44136455	2438	140	0.0574	3.17e-06
MGC_022	Pv11	INB_827	27386	1249850	0	382	1222464	383	12	0.0313	9.82e-06
MGC_022	Pv11	SEN_56	1249931	47172082	383	2533	45922151	2151	116	0.0539	2.53e-06
MGC_022	Pv11	INB_827	47172095	47374731	2534	2587	202636	54	3	0.0556	1.48e-05
MGC_022	Pv11	SEN_56	47374732	49600776	2588	2747	2226044	160	8	0.05	3.59e-06
MGC_022	Pv11	INB_841	49674157	53573036	2748	3735	3898879	988	48	0.0486	1.23e-05
MGC_023	Pv01	ALB_213	15991	1435272	0	309	1419281	310	86	0.277	6.06e-05
MGC_023	Pv01	SXB_412	1435273	2850796	310	558	1415523	249	36	0.145	2.54e-05
MGC_023	Pv01	INB_841	2850884	4998634	559	943	2147750	385	43	0.112	2e-05
MGC_023	Pv01	ALB_213	4998652	5762642	944	1036	763990	93	15	0.161	1.96e-05
MGC_023	Pv01	MIB_778	5762646	10334650	1037	1240	4572004	204	35	0.172	7.66e-06
MGC_023	Pv01	ALB_213	10533191	14131002	1241	1412	3597811	172	42	0.244	1.17e-05
MGC_023	Pv01	MIB_778	14226396	17718463	1413	1591	3492067	179	50	0.279	1.43e-05
MGC_023	Pv01	SEN_56	17904336	36981894	1592	1659	19077558	68	8	0.118	4.19e-07
MGC_023	Pv01	INB_841	37568603	51433823	1660	2323	13865220	664	77	0.116	5.55e-06
MGC_023	Pv02	INB_827	27696	959868	0	93	932172	94	23	0.245	2.47e-05
MGC_023	Pv02	SCR_2	1335171	25779529	94	1224	24444358	1131	171	0.151	7e-06
MGC_023	Pv02	SEN_56	25779532	33553755	1225	2091	7774223	867	100	0.115	1.29e-05
MGC_023	Pv02	SXB_412	33553965	35812007	2092	2318	2258042	227	84	0.37	3.72e-05
MGC_023	Pv02	MIB_778	35812642	39885215	2319	2551	4072573	233	22	0.0944	5.4e-06
MGC_023	Pv02	SXB_412	39915675	42104373	2552	2697	2188698	146	36	0.247	1.64e-05
MGC_023	Pv02	INB_827	42104387	48354881	2698	3243	6250494	546	36	0.0659	5.76e-06
MGC_023	Pv02	SCR_2	48364855	49658677	3244	3388	1293822	145	19	0.131	1.47e-05
MGC_023	Pv03	MIB_778	25047	2587625	0	519	2562578	520	29	0.0558	1.13e-05
MGC_023	Pv03	SCR_9	2587738	33533775	520	1601	30946037	1082	132	0.122	4.27e-06
MGC_023	Pv03	MIB_778	33537090	36395046	1602	1712	2857956	111	32	0.288	1.12e-05
MGC_023	Pv03	INB_841	36395083	39118074	1713	1857	2722991	145	53	0.366	1.95e-05
MGC_023	Pv03	SXB_412	39118151	53400119	1858	2999	14281968	1142	180	0.158	1.26e-05
MGC_023	Pv04	SCR_2	22568	4570063	0	1030	4547495	1031	140	0.136	3.08e-05
MGC_023	Pv04	INB_827	4570068	19152609	1031	1534	14582541	504	53	0.105	3.63e-06
MGC_023	Pv04	INB_841	20120029	42018901	1535	1678	21898872	144	26	0.181	1.19e-06
MGC_023	Pv04	INB_827	42018919	44655199	1679	1794	2636280	116	28	0.241	1.06e-05
MGC_023	Pv04	SXB_412	44655208	45449678	1795	2008	794470	214	19	0.0888	2.39e-05
MGC_023	Pv04	INB_841	45449688	46302617	2009	2196	852929	188	48	0.255	5.63e-05
MGC_023	Pv04	SCR_2	46302955	47982509	2197	2604	1679554	408	62	0.152	3.69e-05
MGC_023	Pv05	MIB_778	53111	1701789	0	271	1648678	272	34	0.125	2.06e-05
MGC_023	Pv05	SXB_412	1705540	3756131	272	634	2050591	363	53	0.146	2.58e-05
MGC_023	Pv05	INB_841	3756147	5569314	635	811	1813167	177	30	0.169	1.65e-05
MGC_023	Pv05	SCR_9	5569339	10959693	812	1055	5390354	244	58	0.238	1.08e-05
MGC_023	Pv05	SCR_2	10959737	38812938	1056	1894	27853201	839	114	0.136	4.09e-06
MGC_023	Pv05	INB_841	38815974	39226201	1895	2019	410227	125	29	0.232	7.07e-05
MGC_023	Pv05	SEN_56	39242027	40841287	2020	2453	1599260	434	99	0.228	6.19e-05
MGC_023	Pv06	SCR_2	11791	7862648	0	752	7850857	753	160	0.212	2.04e-05
MGC_023	Pv06	SEN_56	7862651	11506918	753	974	3644267	222	32	0.144	8.78e-06
MGC_023	Pv06	SXB_412	11507321	13814002	975	1164	2306681	190	28	0.147	1.21e-05
MGC_023	Pv06	INB_827	13814041	18987441	1165	2113	5173400	949	159	0.168	3.07e-05
MGC_023	Pv06	ALB_213	18987488	20483471	2114	2674	1495983	561	134	0.239	8.96e-05
MGC_023	Pv06	SCR_2	20496164	26660353	2675	4137	6164189	1463	258	0.176	4.19e-05
MGC_023	Pv06	INB_827	26660486	30656579	4138	4661	3996093	524	79	0.151	1.98e-05
MGC_023	Pv06	INB_841	30658399	31166453	4662	4765	508054	104	13	0.125	2.56e-05
MGC_023	Pv07	INB_827	1041	562034	0	407	560993	408	118	0.289	0.00021
MGC_023	Pv07	ALB_213	562374	2393342	408	740	1830968	333	115	0.345	6.28e-05
MGC_023	Pv07	SXB_412	2393399	3783389	741	972	1389990	232	58	0.25	4.17e-05
MGC_023	Pv07	MIB_778	3793427	4755459	973	1297	962032	325	92	0.283	9.56e-05
MGC_023	Pv07	SCR_2	4755476	6748605	1298	1466	1993129	169	27	0.16	1.35e-05
MGC_023	Pv07	SCR_9	6748606	22817220	1467	2953	16068614	1487	64	0.043	3.98e-06
MGC_023	Pv07	ALB_213	22846167	28402351	2954	3076	5556184	123	35	0.285	6.3e-06
MGC_023	Pv07	INB_827	28402424	28580352	3077	3119	177928	43	9	0.209	5.06e-05
MGC_023	Pv07	ALB_213	28923775	33616200	3120	3448	4692425	329	19	0.0578	4.05e-06
MGC_023	Pv07	SCR_2	33616749	34546869	3449	3551	930120	103	7	0.068	7.53e-06
MGC_023	Pv07	ALB_213	34547064	36092126	3552	3785	1545062	234	78	0.333	5.05e-05
MGC_023	Pv07	MIB_778	36092141	38659063	3786	4493	2566922	708	159	0.225	6.19e-05
MGC_023	Pv07	SXB_412	38717615	40017631	4494	4689	1300016	196	58	0.296	4.46e-05
MGC_023	Pv08	SEN_56	49964	774934	0	446	724970	447	146	0.327	0.000201
MGC_023	Pv08	ALB_213	774973	807289	447	479	32316	33	5	0.152	0.000155
MGC_023	Pv08	INB_841	807308	939723	480	551	132415	72	25	0.347	0.000189
MGC_023	Pv08	ALB_213	939802	1010136	552	580	70334	29	4	0.138	5.69e-05
MGC_023	Pv08	SEN_56	1010173	1819528	581	1044	809355	464	147	0.317	0.000182
MGC_023	Pv08	SCR_2	1819547	6649976	1045	1537	4830429	493	29	0.0588	6e-06
MGC_023	Pv08	MIB_778	6649982	7188130	1538	1627	538148	90	15	0.167	2.79e-05
MGC_023	Pv08	SEN_56	7207588	9776965	1628	2117	2569377	490	72	0.147	2.8e-05
MGC_023	Pv08	SCR_9	9776984	10170999	2118	2195	394015	78	13	0.167	3.3e-05
MGC_023	Pv08	SEN_56	10296219	13472478	2196	2429	3176259	234	48	0.205	1.51e-05
MGC_023	Pv08	MIB_778	13483516	15351113	2430	2539	1867597	110	27	0.245	1.45e-05
MGC_023	Pv08	SCR_2	15373972	60284024	2540	5116	44910052	2577	233	0.0904	5.19e-06
MGC_023	Pv08	ALB_213	60284027	60390798	5117	5221	106771	105	9	0.0857	8.43e-05
MGC_023	Pv08	SCR_2	60390864	61449769	5222	6021	1058905	800	124	0.155	0.000117
MGC_023	Pv08	SCR_9	61449775	63038021	6022	8015	1588246	1994	189	0.0948	0.000119
MGC_023	Pv09	SEN_56	273870	36164448	0	1093	35890578	1094	163	0.149	4.54e-06
MGC_023	Pv09	ALB_213	36164472	36891761	1094	1448	727289	355	18	0.0507	2.47e-05
MGC_023	Pv09	INB_827	36892758	38235047	1449	2285	1342289	837	52	0.0621	3.87e-05
MGC_023	Pv10	SEN_56	139137	9045984	0	782	8906847	783	45	0.0575	5.05e-06
MGC_023	Pv10	INB_827	9046015	40783214	783	1565	31737199	783	50	0.0639	1.58e-06
MGC_023	Pv10	INB_841	40805517	43597366	1566	2427	2791849	862	128	0.148	4.58e-05
MGC_023	Pv10	SCR_2	43597377	44259254	2428	2615	661877	188	7	0.0372	1.06e-05
MGC_023	Pv11	INB_827	19020	861630	0	218	842610	219	39	0.178	4.63e-05
MGC_023	Pv11	SEN_56	861692	3936211	219	1433	3074519	1215	143	0.118	4.65e-05
MGC_023	Pv11	INB_827	3936218	4592815	1434	1522	656597	89	28	0.315	4.26e-05
MGC_023	Pv11	SEN_56	4592857	50436630	1523	3150	45843773	1628	92	0.0565	2.01e-06
MGC_023	Pv11	INB_827	50436682	50671123	3151	3247	234441	97	21	0.216	8.96e-05
MGC_023	Pv11	ALB_213	50678341	51046800	3248	3375	368459	128	20	0.156	5.43e-05
MGC_023	Pv11	INB_841	51046805	53573036	3376	4065	2526231	690	183	0.265	7.24e-05
MGC_024	Pv01	SCR_9	15991	44262547	0	1684	44246556	1685	97	0.0576	2.19e-06
MGC_024	Pv01	ALB_213	44466819	51433823	1685	2259	6967004	575	29	0.0504	4.16e-06
MGC_024	Pv02	SXB_412	27696	31907690	0	2075	31879994	2076	141	0.0679	4.42e-06
MGC_024	Pv02	SCR_2	31908377	49667907	2076	3428	17759530	1353	81	0.0599	4.56e-06
MGC_024	Pv03	INB_827	19986	11572748	0	1136	11552762	1137	88	0.0774	7.62e-06
MGC_024	Pv03	SCR_9	11572779	49707366	1137	2562	38134587	1426	134	0.094	3.51e-06
MGC_024	Pv03	ALB_213	49716749	53400827	2563	3013	3684078	451	19	0.0421	5.16e-06
MGC_024	Pv04	SEN_56	22568	2612462	0	738	2589894	739	21	0.0284	8.11e-06
MGC_024	Pv04	SCR_9	2617088	40885924	739	1575	38268836	837	39	0.0466	1.02e-06
MGC_024	Pv04	MIB_778	41394718	47982509	1576	2521	6587791	946	46	0.0486	6.98e-06
MGC_024	Pv05	MIB_778	53111	37186131	0	1559	37133020	1560	73	0.0468	1.97e-06
MGC_024	Pv05	SCR_9	37345554	38772806	1560	1778	1427252	219	6	0.0274	4.2e-06
MGC_024	Pv05	SCR_2	38782331	39533190	1779	2078	750859	300	13	0.0433	1.73e-05
MGC_024	Pv05	INB_841	39533195	39721200	2079	2153	188005	75	7	0.0933	3.72e-05
MGC_024	Pv05	SCR_2	39721317	40841287	2154	2347	1119970	194	14	0.0722	1.25e-05
MGC_024	Pv06	SCR_2	33243	17520046	0	1671	17486803	1672	71	0.0425	4.06e-06
MGC_024	Pv06	INB_841	17538507	27296279	1672	4013	9757772	2342	122	0.0521	1.25e-05
MGC_024	Pv06	SXB_412	27302409	29477408	4014	4319	2174999	306	14	0.0458	6.44e-06
MGC_024	Pv06	INB_827	29489986	29765200	4320	4386	275214	67	4	0.0597	1.45e-05
MGC_024	Pv06	SCR_2	29805906	31074826	4387	4551	1268920	165	7	0.0424	5.52e-06
MGC_024	Pv07	MIB_778	13491	508714	0	333	495223	334	18	0.0539	3.63e-05
MGC_024	Pv07	SEN_56	508758	729661	334	441	220903	108	5	0.0463	2.26e-05
MGC_024	Pv07	ALB_213	729693	1881204	442	684	1151511	243	14	0.0576	1.22e-05
MGC_024	Pv07	SXB_412	1881247	38944846	685	4525	37063599	3841	162	0.0422	4.37e-06
MGC_024	Pv07	INB_827	38944918	40017631	4526	4647	1072713	122	5	0.041	4.66e-06
MGC_024	Pv08	MIB_778	49964	1564487	0	912	1514523	913	38	0.0416	2.51e-05
MGC_024	Pv08	ALB_213	1564503	5199978	913	1307	3635475	395	32	0.081	8.8e-06
MGC_024	Pv08	SEN_56	5210414	8819029	1308	1844	3608615	537	36	0.067	9.98e-06
MGC_024	Pv08	MIB_778	8819108	10329397	1845	2180	1510289	336	30	0.0893	1.99e-05
MGC_024	Pv08	SEN_56	10507273	11565145	2181	2238	1057872	58	6	0.103	5.67e-06
MGC_024	Pv08	SCR_2	11565155	59860341	2239	4690	48295186	2452	143	0.0583	2.96e-06
MGC_024	Pv08	SCR_9	59860342	61142280	4691	5591	1281938	901	24	0.0266	1.87e-05
MGC_024	Pv08	SEN_56	61142287	62664501	5592	7263	1522214	1672	43	0.0257	2.82e-05
MGC_024	Pv08	ALB_213	62675141	63040130	7264	8028	364989	765	6	0.00784	1.64e-05
MGC_024	Pv09	INB_827	263839	7446019	0	55	7182180	56	4	0.0714	5.57e-07
MGC_024	Pv09	MIB_778	7446105	36375457	56	1127	28929352	1072	70	0.0653	2.42e-06
MGC_024	Pv09	ALB_213	36375483	36808036	1128	1407	432553	280	4	0.0143	9.25e-06
MGC_024	Pv09	INB_841	36808123	38235047	1408	2332	1426924	925	33	0.0357	2.31e-05
MGC_024	Pv10	MIB_778	260555	44265015	0	2555	44004460	2556	170	0.0665	3.86e-06
MGC_024	Pv11	MIB_778	32786	482848	0	102	450062	103	1	0.00971	2.22e-06
MGC_024	Pv11	SCR_2	488842	52217487	103	3428	51728645	3326	193	0.058	3.73e-06
MGC_024	Pv11	ALB_213	52226090	53569879	3429	3830	1343789	402	29	0.0721	2.16e-05
MGC_025	Pv01	ALB_213	15991	42610727	0	1497	42594736	1498	107	0.0714	2.51e-06
MGC_025	Pv01	SXB_412	42971854	49840243	1498	1796	6868389	299	50	0.167	7.28e-06
MGC_025	Pv01	SCR_9	49840257	51433823	1797	2096	1593566	300	22	0.0733	1.38e-05
MGC_025	Pv02	SXB_412	27696	2639949	0	248	2612253	249	18	0.0723	6.89e-06
MGC_025	Pv02	SCR_2	2731451	30380020	249	1722	27648569	1474	78	0.0529	2.82e-06
MGC_025	Pv02	SXB_412	30403715	38749006	1723	2287	8345291	565	36	0.0637	4.31e-06
MGC_025	Pv02	INB_827	38950453	49667907	2288	3079	10717454	792	33	0.0417	3.08e-06
MGC_025	Pv03	INB_827	19662	22262075	0	1215	22242413	1216	57	0.0469	2.56e-06
MGC_025	Pv03	SXB_412	22724296	45919043	1216	2092	23194747	877	46	0.0525	1.98e-06
MGC_025	Pv03	SCR_9	45921649	53401069	2093	2756	7479420	664	44	0.0663	5.88e-06
MGC_025	Pv04	SCR_9	22568	2617088	0	607	2594520	608	39	0.0641	1.5e-05
MGC_025	Pv04	SCR_2	2617102	44862215	608	1592	42245113	985	56	0.0569	1.33e-06
MGC_025	Pv04	SEN_56	44862567	47982509	1593	2280	3119942	688	34	0.0494	1.09e-05
MGC_025	Pv05	INB_841	53111	2669782	0	355	2616671	356	17	0.0478	6.5e-06
MGC_025	Pv05	SCR_9	2709174	39317004	356	1800	36607830	1445	91	0.063	2.49e-06
MGC_025	Pv05	INB_827	39317097	39551803	1801	1912	234706	112	3	0.0268	1.28e-05
MGC_025	Pv05	INB_841	39552184	40841287	1913	2161	1289103	249	19	0.0763	1.47e-05
MGC_025	Pv06	INB_841	33395	26957611	0	3529	26924216	3530	248	0.0703	9.21e-06
MGC_025	Pv06	SCR_2	26972440	29238013	3530	3821	2265573	292	18	0.0616	7.95e-06
MGC_025	Pv06	INB_841	29256863	29764834	3822	3890	507971	69	5	0.0725	9.84e-06
MGC_025	Pv06	SXB_412	29765082	31065331	3891	4031	1300249	141	5	0.0355	3.85e-06
MGC_025	Pv07	INB_827	19882	3673457	0	826	3653575	827	52	0.0629	1.42e-05
MGC_025	Pv07	SCR_2	3673539	37925653	827	3913	34252114	3087	149	0.0483	4.35e-06
MGC_025	Pv07	SCR_9	37941160	39201987	3914	4202	1260827	289	19	0.0657	1.51e-05
MGC_025	Pv07	SXB_412	39202205	40017631	4203	4297	815426	95	3	0.0316	3.68e-06
MGC_025	Pv08	SEN_56	49964	1044520	0	510	994556	511	26	0.0509	2.61e-05
MGC_025	Pv08	SCR_2	1045601	9701453	511	1812	8655852	1302	105	0.0806	1.21e-05
MGC_025	Pv08	INB_841	9704109	14233046	1813	2205	4528937	393	103	0.262	2.27e-05
MGC_025	Pv08	SCR_2	14244116	57819426	2206	3489	43575310	1284	193	0.15	4.43e-06
MGC_025	Pv08	INB_827	57819471	63038021	3490	7272	5218550	3783	75	0.0198	1.44e-05
MGC_025	Pv09	SCR_9	263839	34697746	0	733	34433907	734	39	0.0531	1.13e-06
MGC_025	Pv09	MIB_778	34697747	36375828	734	996	1678081	263	11	0.0418	6.56e-06
MGC_025	Pv09	ALB_213	36382031	36808036	997	1259	426005	263	5	0.019	1.17e-05
MGC_025	Pv09	INB_841	36808123	38235047	1260	2119	1426924	860	39	0.0453	2.73e-05
MGC_025	Pv10	SCR_2	140593	43229056	0	2111	43088463	2112	133	0.063	3.09e-06
MGC_025	Pv10	INB_841	43229064	44267971	2112	2422	1038907	311	18	0.0579	1.73e-05
MGC_025	Pv11	ALB_213	25174	526473	0	91	501299	92	7	0.0761	1.4e-05
MGC_025	Pv11	MIB_778	526893	1440672	92	395	913779	304	21	0.0691	2.3e-05
MGC_025	Pv11	SEN_56	1440692	2398171	396	794	957479	399	46	0.115	4.8e-05
MGC_025	Pv11	MIB_778	2398190	3044204	795	962	646014	168	15	0.0893	2.32e-05
MGC_025	Pv11	SEN_56	3055542	4719213	963	1343	1663671	381	31	0.0814	1.86e-05
MGC_025	Pv11	SCR_9	4737083	53572520	1344	3437	48835437	2094	159	0.0759	3.26e-06
MGC_026	Pv01	ALB_213	15991	39418329	0	1302	39402338	1303	78	0.0599	1.98e-06
MGC_026	Pv01	SCR_2	39607298	51209111	1303	1791	11601813	489	42	0.0859	3.62e-06
MGC_026	Pv01	SCR_9	51209180	51433823	1792	1854	224643	63	1	0.0159	4.45e-06
MGC_026	Pv02	SCR_2	27696	35941787	0	2008	35914091	2009	118	0.0587	3.29e-06
MGC_026	Pv02	SXB_412	35941854	38749006	2009	2162	2807152	154	11	0.0714	3.92e-06
MGC_026	Pv02	INB_827	39744285	48354370	2163	2770	8610085	608	28	0.0461	3.25e-06
MGC_026	Pv02	ALB_213	48364855	48787616	2771	2847	422761	77	5	0.0649	1.18e-05
MGC_026	Pv02	INB_827	48902287	49669578	2848	2895	767291	48	4	0.0833	5.21e-06
MGC_026	Pv03	INB_827	19986	23263181	0	1126	23243195	1127	73	0.0648	3.14e-06
MGC_026	Pv03	SXB_412	23629053	41470767	1127	1759	17841714	633	48	0.0758	2.69e-06
MGC_026	Pv03	INB_841	41470803	44694260	1760	1858	3223457	99	6	0.0606	1.86e-06
MGC_026	Pv03	SXB_412	44694364	53400827	1859	2614	8706463	756	67	0.0886	7.7e-06
MGC_026	Pv04	SCR_9	22568	2612462	0	619	2589894	620	33	0.0532	1.27e-05
MGC_026	Pv04	SCR_2	2617088	46176755	620	1773	43559667	1154	72	0.0624	1.65e-06
MGC_026	Pv04	SEN_56	46176765	47116313	1774	2032	939548	259	18	0.0695	1.92e-05
MGC_026	Pv04	SXB_412	47137169	47982509	2033	2183	845340	151	7	0.0464	8.28e-06
MGC_026	Pv05	INB_841	53192	2411484	0	335	2358292	336	14	0.0417	5.94e-06
MGC_026	Pv05	SCR_9	2411488	37471755	336	1342	35060267	1007	63	0.0626	1.8e-06
MGC_026	Pv05	INB_841	37540172	40841287	1343	1993	3301115	651	42	0.0645	1.27e-05
MGC_026	Pv06	INB_841	33243	16618472	0	1158	16585229	1159	125	0.108	7.54e-06
MGC_026	Pv06	INB_827	16629072	18708210	1159	1426	2079138	268	19	0.0709	9.14e-06
MGC_026	Pv06	INB_841	18716788	22265290	1427	2473	3548502	1047	75	0.0716	2.11e-05
MGC_026	Pv06	INB_827	22319274	23386686	2474	2656	1067412	183	6	0.0328	5.62e-06
MGC_026	Pv06	SXB_412	23386694	31074826	2657	3762	7688132	1106	88	0.0796	1.14e-05
MGC_026	Pv07	ALB_213	13491	3653962	0	849	3640471	850	37	0.0435	1.02e-05
MGC_026	Pv07	SCR_2	3664089	37941160	850	3752	34277071	2903	157	0.0541	4.58e-06
MGC_026	Pv07	SCR_9	37941171	40017631	3753	4076	2076460	324	21	0.0648	1.01e-05
MGC_026	Pv08	SEN_56	49964	7690515	0	1457	7640551	1458	91	0.0624	1.19e-05
MGC_026	Pv08	ALB_213	7694484	56917904	1458	3382	49223420	1925	87	0.0452	1.77e-06
MGC_026	Pv08	SCR_2	56924732	59860349	3383	4109	2935617	727	10	0.0138	3.41e-06
MGC_026	Pv08	INB_841	59865082	63038021	4110	6694	3172939	2585	150	0.058	4.73e-05
MGC_026	Pv09	SXB_412	263839	7867399	0	78	7603560	79	13	0.165	1.71e-06
MGC_026	Pv09	SCR_9	7880176	19112276	79	332	11232100	254	19	0.0748	1.69e-06
MGC_026	Pv09	SXB_412	19239642	35070849	333	724	15831207	392	20	0.051	1.26e-06
MGC_026	Pv09	MIB_778	35173402	36375457	725	917	1202055	193	11	0.057	9.15e-06
MGC_026	Pv09	ALB_213	36375483	36808036	918	1153	432553	236	4	0.0169	9.25e-06
MGC_026	Pv09	INB_841	36808123	38235047	1154	1945	1426924	792	38	0.048	2.66e-05
MGC_026	Pv10	SCR_2	79854	1036777	0	79	956923	80	24	0.3	2.51e-05
MGC_026	Pv10	ALB_213	1053620	43229196	80	1993	42175576	1914	136	0.0711	3.22e-06
MGC_026	Pv10	INB_841	43229244	44265015	1994	2262	1035771	269	16	0.0595	1.54e-05
MGC_026	Pv11	SCR_2	32786	2383001	0	761	2350215	762	62	0.0814	2.64e-05
MGC_026	Pv11	MIB_778	2383205	2673975	762	803	290770	42	10	0.238	3.44e-05
MGC_026	Pv11	SCR_2	2674168	3666454	804	1139	992286	336	67	0.199	6.75e-05
MGC_026	Pv11	SEN_56	3666463	9456065	1140	1360	5789602	221	78	0.353	1.35e-05
MGC_026	Pv11	SCR_9	10199601	36080366	1361	1823	25880765	463	38	0.0821	1.47e-06
MGC_026	Pv11	ALB_213	36104259	53569879	1824	3111	17465620	1288	103	0.08	5.9e-06
MGC_027	Pv01	SCR_2	13082	1626976	0	292	1613894	293	12	0.041	7.44e-06
MGC_027	Pv01	SXB_412	1628301	5763121	293	1001	4134820	709	66	0.0931	1.6e-05
MGC_027	Pv01	SCR_9	5765014	51433823	1002	2335	45668809	1334	92	0.069	2.01e-06
MGC_027	Pv02	SCR_2	27696	44263008	0	2744	44235312	2745	160	0.0583	3.62e-06
MGC_027	Pv02	INB_827	44263226	47499049	2745	3171	3235823	427	24	0.0562	7.42e-06
MGC_027	Pv02	MIB_778	47532463	49658677	3172	3386	2126214	215	12	0.0558	5.64e-06
MGC_027	Pv03	SXB_412	19662	6417796	0	682	6398134	683	32	0.0469	5e-06
MGC_027	Pv03	SEN_56	6452986	28283151	683	1332	21830165	650	33	0.0508	1.51e-06
MGC_027	Pv03	MIB_778	28366580	36802393	1333	1725	8435813	393	29	0.0738	3.44e-06
MGC_027	Pv03	INB_827	36802397	40178991	1726	1913	3376594	188	18	0.0957	5.33e-06
MGC_027	Pv03	ALB_213	40179012	41534701	1914	2043	1355689	130	12	0.0923	8.85e-06
MGC_027	Pv03	SCR_2	41799870	45921605	2044	2261	4121735	218	17	0.078	4.12e-06
MGC_027	Pv03	INB_841	45921649	51884848	2262	2782	5963199	521	40	0.0768	6.71e-06
MGC_027	Pv03	MIB_778	51884878	53401069	2783	3002	1516191	220	17	0.0773	1.12e-05
MGC_027	Pv04	ALB_213	22568	4734002	0	1118	4711434	1119	63	0.0563	1.34e-05
MGC_027	Pv04	SXB_412	4734009	17454233	1119	1528	12720224	410	36	0.0878	2.83e-06
MGC_027	Pv04	MIB_778	17454557	25076174	1529	1570	7621617	42	2	0.0476	2.62e-07
MGC_027	Pv04	SXB_412	25589592	45292616	1571	1894	19703024	324	24	0.0741	1.22e-06
MGC_027	Pv04	INB_827	45297161	47982509	1895	2493	2685348	599	21	0.0351	7.82e-06
MGC_027	Pv05	INB_841	49908	26523055	0	1552	26473147	1553	102	0.0657	3.85e-06
MGC_027	Pv05	SCR_9	26523059	38217100	1553	1704	11694041	152	8	0.0526	6.84e-07
MGC_027	Pv05	SCR_2	38217107	40841287	1705	2418	2624180	714	42	0.0588	1.6e-05
MGC_027	Pv06	ALB_213	12869	29614955	0	4465	29602086	4466	270	0.0605	9.12e-06
MGC_027	Pv06	SCR_2	29634483	31143836	4466	4672	1509353	207	6	0.029	3.98e-06
MGC_027	Pv07	ALB_213	1832	24340865	0	2944	24339033	2945	130	0.0441	5.34e-06
MGC_027	Pv07	SCR_9	24341265	38405298	2945	4394	14064033	1450	93	0.0641	6.61e-06
MGC_027	Pv07	SXB_412	38405642	40017631	4395	4640	1611989	246	30	0.122	1.86e-05
MGC_027	Pv08	INB_841	46983	2964338	0	1035	2917355	1036	43	0.0415	1.47e-05
MGC_027	Pv08	ALB_213	2964421	15622569	1036	2392	12658148	1357	78	0.0575	6.16e-06
MGC_027	Pv08	SCR_9	15622639	56078675	2393	4137	40456036	1745	38	0.0218	9.39e-07
MGC_027	Pv08	SXB_412	56100644	62795999	4138	7529	6695355	3392	110	0.0324	1.64e-05
MGC_027	Pv08	SEN_56	62796002	63038021	7530	8068	242019	539	5	0.00928	2.07e-05
MGC_027	Pv09	INB_827	263839	14151390	0	238	13887551	239	16	0.0669	1.15e-06
MGC_027	Pv09	MIB_778	14151413	29983151	239	842	15831738	604	23	0.0381	1.45e-06
MGC_027	Pv09	SCR_2	29983406	37190365	843	1670	7206959	828	38	0.0459	5.27e-06
MGC_027	Pv09	ALB_213	37190370	38235047	1671	2363	1044677	693	21	0.0303	2.01e-05
MGC_027	Pv10	ALB_213	73145	44286580	0	2685	44213435	2686	188	0.07	4.25e-06
MGC_027	Pv11	SCR_9	32786	51911120	0	3236	51878334	3237	224	0.0692	4.32e-06
MGC_027	Pv11	INB_841	51911206	53572391	3237	3704	1661185	468	21	0.0449	1.26e-05
MGC_028	Pv01	SXB_412	1095	3538622	0	679	3537527	680	29	0.0426	8.2e-06
MGC_028	Pv01	INB_841	3540681	4237968	680	794	697287	115	9	0.0783	1.29e-05
MGC_028	Pv01	INB_827	4238164	4680044	795	885	441880	91	14	0.154	3.17e-05
MGC_028	Pv01	INB_841	4680064	28504962	886	1668	23824898	783	36	0.046	1.51e-06
MGC_028	Pv01	SEN_56	28553435	43852179	1669	1777	15298744	109	9	0.0826	5.88e-07
MGC_028	Pv01	INB_827	43965518	50556274	1778	2082	6590756	305	24	0.0787	3.64e-06
MGC_028	Pv01	SCR_9	50563527	51433823	2083	2428	870296	346	21	0.0607	2.41e-05
MGC_028	Pv02	SEN_56	27696	39744285	0	2560	39716589	2561	121	0.0472	3.05e-06
MGC_028	Pv02	INB_827	39751837	46663741	2561	3059	6911904	499	60	0.12	8.68e-06
MGC_028	Pv02	SCR_2	46663780	49669578	3060	3494	3005798	435	31	0.0713	1.03e-05
MGC_028	Pv03	INB_827	25047	2406124	0	485	2381077	486	13	0.0267	5.46e-06
MGC_028	Pv03	INB_841	2406287	2615637	486	592	209350	107	5	0.0467	2.39e-05
MGC_028	Pv03	SCR_2	2615682	18997241	593	1421	16381559	829	39	0.047	2.38e-06
MGC_028	Pv03	MIB_778	20983694	40946965	1422	2177	19963271	756	48	0.0635	2.4e-06
MGC_028	Pv03	SCR_9	40971830	45386090	2178	2348	4414260	171	14	0.0819	3.17e-06
MGC_028	Pv03	INB_841	45434053	47389187	2349	2538	1955134	190	10	0.0526	5.11e-06
MGC_028	Pv03	INB_827	47578633	53400827	2539	3186	5822194	648	43	0.0664	7.39e-06
MGC_028	Pv04	SCR_2	22568	48022439	0	2728	47999871	2729	187	0.0685	3.9e-06
MGC_028	Pv05	ALB_213	53192	231676	0	98	178484	99	26	0.263	0.000146
MGC_028	Pv05	INB_827	231677	480461	99	176	248784	78	17	0.218	6.83e-05
MGC_028	Pv05	SEN_56	480542	1016059	177	247	535517	71	15	0.211	2.8e-05
MGC_028	Pv05	INB_841	1249334	38772806	248	1893	37523472	1646	132	0.0802	3.52e-06
MGC_028	Pv05	ALB_213	38782331	40404351	1894	2362	1622020	469	22	0.0469	1.36e-05
MGC_028	Pv05	SCR_2	40404380	40841287	2363	2481	436907	119	9	0.0756	2.06e-05
MGC_028	Pv06	ALB_213	33243	29585794	0	4494	29552551	4495	204	0.0454	6.9e-06
MGC_028	Pv06	SCR_2	29585850	31065556	4495	4726	1479706	232	9	0.0388	6.08e-06
MGC_028	Pv07	ALB_213	1832	25707041	0	3070	25705209	3071	128	0.0417	4.98e-06
MGC_028	Pv07	SCR_9	25885846	38688682	3071	4574	12802836	1504	74	0.0492	5.78e-06
MGC_028	Pv07	SXB_412	38717615	40017631	4575	4756	1300016	182	5	0.0275	3.85e-06
MGC_028	Pv08	ALB_213	49964	2196825	0	932	2146861	933	68	0.0729	3.17e-05
MGC_028	Pv08	INB_827	2645814	51592946	933	3813	48947132	2881	87	0.0302	1.78e-06
MGC_028	Pv08	SCR_9	52103281	63038021	3814	8324	10934740	4511	97	0.0215	8.87e-06
MGC_028	Pv09	INB_827	262150	13313900	0	159	13051750	160	12	0.075	9.19e-07
MGC_028	Pv09	ALB_213	13348543	38235047	160	2367	24886504	2208	88	0.0399	3.54e-06
MGC_028	Pv10	INB_841	139137	41855743	0	1851	41716606	1852	109	0.0589	2.61e-06
MGC_028	Pv10	SCR_2	41855747	44286580	1852	2654	2430833	803	54	0.0672	2.22e-05
MGC_028	Pv11	MIB_778	19020	1651138	0	569	1632118	570	23	0.0404	1.41e-05
MGC_028	Pv11	SCR_2	1651158	4589021	570	1477	2937863	908	144	0.159	4.9e-05
MGC_028	Pv11	INB_841	4593143	4838928	1478	1540	245785	63	11	0.175	4.48e-05
MGC_028	Pv11	SCR_9	4839613	52161402	1541	3341	47321789	1801	136	0.0755	2.87e-06
MGC_028	Pv11	INB_841	52196026	53569943	3342	3831	1373917	490	11	0.0224	8.01e-06
MGC_029	Pv01	SCR_9	15991	725075	0	133	709084	134	6	0.0448	8.46e-06
MGC_029	Pv01	SXB_412	725109	23654289	134	1532	22929180	1399	112	0.0801	4.88e-06
MGC_029	Pv01	INB_841	23669451	49728198	1533	1932	26058747	400	42	0.105	1.61e-06
MGC_029	Pv01	SXB_412	49744223	51433823	1933	2296	1689600	364	24	0.0659	1.42e-05
MGC_029	Pv02	INB_841	27696	504077	0	20	476381	21	3	0.143	6.3e-06
MGC_029	Pv02	SCR_2	504111	2620494	21	252	2116383	232	17	0.0733	8.03e-06
MGC_029	Pv02	MIB_778	2637435	3160595	253	336	523160	84	6	0.0714	1.15e-05
MGC_029	Pv02	SXB_412	3160694	36132557	337	2309	32971863	1973	151	0.0765	4.58e-06
MGC_029	Pv02	MIB_778	36142718	49669578	2310	3388	13526860	1079	77	0.0714	5.69e-06
MGC_029	Pv03	MIB_778	25047	1731417	0	372	1706370	373	17	0.0456	9.96e-06
MGC_029	Pv03	ALB_213	1990298	10045449	373	950	8055151	578	38	0.0657	4.72e-06
MGC_029	Pv03	INB_827	10045502	31676005	951	1442	21630503	492	43	0.0874	1.99e-06
MGC_029	Pv03	ALB_213	31676148	50721896	1443	2530	19045748	1088	75	0.0689	3.94e-06
MGC_029	Pv03	INB_827	50831586	53400827	2531	2951	2569241	421	25	0.0594	9.73e-06
MGC_029	Pv04	SCR_2	22568	423518	0	163	400950	164	7	0.0427	1.75e-05
MGC_029	Pv04	SXB_412	423554	3943104	164	831	3519550	668	64	0.0958	1.82e-05
MGC_029	Pv04	MIB_778	3957279	4343439	832	915	386160	84	13	0.155	3.37e-05
MGC_029	Pv04	SCR_9	4343496	10321993	916	1295	5978497	380	30	0.0789	5.02e-06
MGC_029	Pv04	INB_841	10800442	45745790	1296	1937	34945348	642	72	0.112	2.06e-06
MGC_029	Pv04	MIB_778	45745798	46189911	1938	2007	444113	70	11	0.157	2.48e-05
MGC_029	Pv04	SXB_412	46204980	46931278	2008	2209	726298	202	49	0.243	6.75e-05
MGC_029	Pv04	MIB_778	46931302	47982509	2210	2427	1051207	218	23	0.106	2.19e-05
MGC_029	Pv05	ALB_213	49908	758090	0	208	708182	209	15	0.0718	2.12e-05
MGC_029	Pv05	SEN_56	795626	2669782	209	409	1874156	201	9	0.0448	4.8e-06
MGC_029	Pv05	MIB_778	2670467	36684178	410	1533	34013711	1124	102	0.0907	3e-06
MGC_029	Pv05	SCR_2	36891643	40841287	1534	2270	3949644	737	49	0.0665	1.24e-05
MGC_029	Pv06	INB_827	33285	16707708	0	1377	16674423	1378	173	0.126	1.04e-05
MGC_029	Pv06	MIB_778	16724050	18575095	1378	1713	1851045	336	66	0.196	3.57e-05
MGC_029	Pv06	INB_827	18583517	18900848	1714	1800	317331	87	9	0.103	2.84e-05
MGC_029	Pv06	MIB_778	18901313	29893946	1801	4365	10992633	2565	202	0.0788	1.84e-05
MGC_029	Pv06	SCR_2	29913689	31143836	4366	4473	1230147	108	3	0.0278	2.44e-06
MGC_029	Pv07	INB_841	1832	1274512	0	619	1272680	620	43	0.0694	3.38e-05
MGC_029	Pv07	SCR_9	1275712	21850120	620	2786	20574408	2167	99	0.0457	4.81e-06
MGC_029	Pv07	ALB_213	21850166	25707041	2787	2882	3856875	96	13	0.135	3.37e-06
MGC_029	Pv07	SCR_9	25885846	37941160	2883	4104	12055314	1222	101	0.0827	8.38e-06
MGC_029	Pv07	INB_841	37941171	40017631	4105	4522	2076460	418	8	0.0191	3.85e-06
MGC_029	Pv08	INB_827	49964	2720396	0	997	2670432	998	50	0.0501	1.87e-05
MGC_029	Pv08	SXB_412	2720416	63038153	998	7837	60317737	6840	331	0.0484	5.49e-06
MGC_029	Pv09	MIB_778	263839	14980168	0	338	14716329	339	27	0.0796	1.83e-06
MGC_029	Pv09	INB_841	14991889	18846492	339	384	3854603	46	5	0.109	1.3e-06
MGC_029	Pv09	ALB_213	18846814	28797145	385	659	9950331	275	33	0.12	3.32e-06
MGC_029	Pv09	INB_827	28826727	35630635	660	905	6803908	246	15	0.061	2.2e-06
MGC_029	Pv09	SCR_9	35630823	38235047	906	2217	2604224	1312	38	0.029	1.46e-05
MGC_029	Pv10	SEN_56	160570	44265015	0	2491	44104445	2492	160	0.0642	3.63e-06
MGC_029	Pv11	ALB_213	23163	1547189	0	510	1524026	511	28	0.0548	1.84e-05
MGC_029	Pv11	MIB_778	1547357	36104259	511	2184	34556902	1674	137	0.0818	3.96e-06
MGC_029	Pv11	ALB_213	36104277	53569943	2185	3732	17465666	1548	135	0.0872	7.73e-06
MGC_030	Pv01	SCR_9	5041	2173672	0	347	2168631	348	15	0.0431	6.92e-06
MGC_030	Pv01	SXB_412	2173980	5619921	348	989	3445941	642	54	0.0841	1.57e-05
MGC_030	Pv01	INB_841	5619923	51433823	990	2339	45813900	1350	90	0.0667	1.96e-06
MGC_030	Pv02	SXB_412	218083	3882832	0	389	3664749	390	30	0.0769	8.19e-06
MGC_030	Pv02	MIB_778	3895219	48277099	390	3234	44381880	2845	166	0.0583	3.74e-06
MGC_030	Pv02	INB_841	48290465	49669578	3235	3406	1379113	172	8	0.0465	5.8e-06
MGC_030	Pv03	MIB_778	19986	1684456	0	380	1664470	381	8	0.021	4.81e-06
MGC_030	Pv03	ALB_213	1731417	2810219	381	579	1078802	199	15	0.0754	1.39e-05
MGC_030	Pv03	INB_841	2810229	50353286	580	2563	47543057	1984	149	0.0751	3.13e-06
MGC_030	Pv03	SCR_2	50391282	52350989	2564	2827	1959707	264	10	0.0379	5.1e-06
MGC_030	Pv03	MIB_778	52351152	53400827	2828	3028	1049675	201	8	0.0398	7.62e-06
MGC_030	Pv04	SXB_412	22568	2141571	0	670	2119003	671	23	0.0343	1.09e-05
MGC_030	Pv04	SCR_2	2141572	3233936	671	852	1092364	182	6	0.033	5.49e-06
MGC_030	Pv04	INB_841	3247610	4263284	853	1008	1015674	156	24	0.154	2.36e-05
MGC_030	Pv04	SCR_9	4263304	13533888	1009	1534	9270584	526	31	0.0589	3.34e-06
MGC_030	Pv04	SXB_412	13916096	47982509	1535	2634	34066413	1100	49	0.0445	1.44e-06
MGC_030	Pv05	SEN_56	53265	40841287	0	2390	40788022	2391	141	0.059	3.46e-06
MGC_030	Pv06	INB_827	33243	19974686	0	2180	19941443	2181	138	0.0633	6.92e-06
MGC_030	Pv06	SXB_412	19976042	31065556	2181	4440	11089514	2260	121	0.0535	1.09e-05
MGC_030	Pv07	SEN_56	13491	3360349	0	831	3346858	832	28	0.0337	8.37e-06
MGC_030	Pv07	SCR_9	3374468	22178274	832	2905	18803806	2074	79	0.0381	4.2e-06
MGC_030	Pv07	ALB_213	22180040	26175460	2906	3000	3995420	95	8	0.0842	2e-06
MGC_030	Pv07	SCR_9	26344207	37941160	3001	4248	11596953	1248	76	0.0609	6.55e-06
MGC_030	Pv07	INB_841	37941171	40017631	4249	4678	2076460	430	8	0.0186	3.85e-06
MGC_030	Pv08	INB_827	49964	1295211	0	777	1245247	778	22	0.0283	1.77e-05
MGC_030	Pv08	SXB_412	1295295	57821882	778	4149	56526587	3372	161	0.0477	2.85e-06
MGC_030	Pv08	SCR_2	57822559	63038021	4150	8237	5215462	4088	92	0.0225	1.76e-05
MGC_030	Pv09	MIB_778	183301	14979667	0	364	14796366	365	21	0.0575	1.42e-06
MGC_030	Pv09	INB_827	14991889	35630635	365	976	20638746	612	31	0.0507	1.5e-06
MGC_030	Pv09	SCR_9	35630823	38235047	977	2354	2604224	1378	24	0.0174	9.22e-06
MGC_030	Pv10	SEN_56	73145	40386197	0	1571	40313052	1572	86	0.0547	2.13e-06
MGC_030	Pv10	INB_827	40386201	41480212	1572	1732	1094011	161	9	0.0559	8.23e-06
MGC_030	Pv10	SEN_56	41481089	42251269	1733	1942	770180	210	6	0.0286	7.79e-06
MGC_030	Pv10	SCR_2	42270126	44260344	1943	2637	1990218	695	31	0.0446	1.56e-05
MGC_030	Pv11	MIB_778	32786	6219772	0	1514	6186986	1515	65	0.0429	1.05e-05
MGC_030	Pv11	SCR_9	6219795	49903437	1515	2839	43683642	1325	99	0.0747	2.27e-06
MGC_030	Pv11	ALB_213	49924169	53572761	2840	3774	3648592	935	76	0.0813	2.08e-05
MGC_031	Pv01	MIB_778	5780	2917910	0	544	2912130	545	24	0.044	8.24e-06
MGC_031	Pv01	INB_827	2981887	5474208	545	969	2492321	425	39	0.0918	1.56e-05
MGC_031	Pv01	MIB_778	5517748	46377258	970	1705	40859510	736	34	0.0462	8.32e-07
MGC_031	Pv01	SEN_56	46382463	51433823	1706	2258	5051360	553	33	0.0597	6.53e-06
MGC_031	Pv02	SCR_2	27696	2987228	0	301	2959532	302	19	0.0629	6.42e-06
MGC_031	Pv02	INB_827	2987269	42560688	302	2707	39573419	2406	126	0.0524	3.18e-06
MGC_031	Pv02	SCR_2	42952217	44263008	2708	2744	1310791	37	3	0.0811	2.29e-06
MGC_031	Pv02	INB_827	44474232	48287157	2745	3238	3812925	494	25	0.0506	6.56e-06
MGC_031	Pv02	SCR_2	48290465	49669578	3239	3386	1379113	148	2	0.0135	1.45e-06
MGC_031	Pv03	SCR_9	19986	3139422	0	617	3119436	618	62	0.1	1.99e-05
MGC_031	Pv03	INB_827	3139491	7189005	618	693	4049514	76	8	0.105	1.98e-06
MGC_031	Pv03	SXB_412	7189008	14460596	694	1213	7271588	520	28	0.0538	3.85e-06
MGC_031	Pv03	SCR_2	14703377	40049484	1214	1813	25346107	600	40	0.0667	1.58e-06
MGC_031	Pv03	MIB_778	40178991	49404571	1814	2341	9225580	528	34	0.0644	3.69e-06
MGC_031	Pv03	INB_841	49492756	49707366	2342	2385	214610	44	6	0.136	2.8e-05
MGC_031	Pv03	ALB_213	49716749	53401069	2386	2817	3684320	432	24	0.0556	6.51e-06
MGC_031	Pv04	SXB_412	22568	2138242	0	624	2115674	625	48	0.0768	2.27e-05
MGC_031	Pv04	SCR_2	2138487	46176599	625	2073	44038112	1449	48	0.0331	1.09e-06
MGC_031	Pv04	SEN_56	46176678	47982509	2074	2499	1805831	426	33	0.0775	1.83e-05
MGC_031	Pv05	MIB_778	53111	40698060	0	2342	40644949	2343	114	0.0487	2.8e-06
MGC_031	Pv05	ALB_213	40698206	40841287	2343	2388	143081	46	6	0.13	4.19e-05
MGC_031	Pv06	SCR_2	11373	27381168	0	4061	27369795	4062	195	0.048	7.12e-06
MGC_031	Pv06	MIB_778	27422555	31143836	4062	4623	3721281	562	44	0.0783	1.18e-05
MGC_031	Pv07	SEN_56	19882	294887	0	270	275005	271	8	0.0295	2.91e-05
MGC_031	Pv07	INB_827	295238	7853714	271	1766	7558476	1496	54	0.0361	7.14e-06
MGC_031	Pv07	INB_841	7873765	17460243	1767	2646	9586478	880	16	0.0182	1.67e-06
MGC_031	Pv07	SCR_2	17473919	24819458	2647	2927	7345539	281	12	0.0427	1.63e-06
MGC_031	Pv07	SCR_9	25205252	34448057	2928	3390	9242805	463	27	0.0583	2.92e-06
MGC_031	Pv07	SXB_412	34448064	40017631	3391	4492	5569567	1102	75	0.0681	1.35e-05
MGC_031	Pv08	SCR_2	49964	714808	0	391	664844	392	8	0.0204	1.2e-05
MGC_031	Pv08	INB_827	716274	56501269	392	4101	55784995	3710	133	0.0358	2.38e-06
MGC_031	Pv08	ALB_213	56755454	63038021	4102	7994	6282567	3893	103	0.0265	1.64e-05
MGC_031	Pv09	INB_827	263839	14241218	0	245	13977379	246	21	0.0854	1.5e-06
MGC_031	Pv09	MIB_778	14241230	36375828	246	1096	22134598	851	33	0.0388	1.49e-06
MGC_031	Pv09	ALB_213	36404741	38235047	1097	2211	1830306	1115	29	0.026	1.58e-05
MGC_031	Pv10	MIB_778	139137	38246955	0	1428	38107818	1429	88	0.0616	2.31e-06
MGC_031	Pv10	SCR_9	38247286	43449080	1429	2297	5201794	869	58	0.0667	1.12e-05
MGC_031	Pv10	SEN_56	43472400	44265015	2298	2558	792615	261	16	0.0613	2.02e-05
MGC_031	Pv11	SCR_2	23163	2687191	0	917	2664028	918	59	0.0643	2.21e-05
MGC_031	Pv11	INB_827	2687316	15890427	918	1579	13203111	662	48	0.0725	3.64e-06
MGC_031	Pv11	SCR_9	16164797	53569943	1580	3698	37405146	2119	146	0.0689	3.9e-06
MGC_032	Pv01	ALB_213	5041	147928	0	52	142887	53	4	0.0755	2.8e-05
MGC_032	Pv01	MIB_778	157377	46382463	53	1876	46225086	1824	69	0.0378	1.49e-06
MGC_032	Pv01	SEN_56	46383217	51433823	1877	2466	5050606	590	28	0.0475	5.54e-06
MGC_032	Pv02	INB_827	27696	2927075	0	331	2899379	332	17	0.0512	5.86e-06
MGC_032	Pv02	SCR_2	2930485	27538073	332	1455	24607588	1124	58	0.0516	2.36e-06
MGC_032	Pv02	INB_827	27539293	43795121	1456	2838	16255828	1383	71	0.0513	4.37e-06
MGC_032	Pv02	MIB_778	43892707	49669578	2839	3548	5776871	710	49	0.069	8.48e-06
MGC_032	Pv03	MIB_778	25047	2310734	0	482	2285687	483	9	0.0186	3.94e-06
MGC_032	Pv03	INB_827	2314739	7189005	483	784	4874266	302	13	0.043	2.67e-06
MGC_032	Pv03	SXB_412	7189008	12945749	785	1310	5756741	526	21	0.0399	3.65e-06
MGC_032	Pv03	SCR_9	13003356	39816866	1311	1969	26813510	659	48	0.0728	1.79e-06
MGC_032	Pv03	INB_841	39816897	43013730	1970	2173	3196833	204	10	0.049	3.13e-06
MGC_032	Pv03	SEN_56	43058081	53400827	2174	3064	10342746	891	40	0.0449	3.87e-06
MGC_032	Pv04	SXB_412	22568	2087277	0	640	2064709	641	39	0.0608	1.89e-05
MGC_032	Pv04	ALB_213	2087285	11421360	641	1426	9334075	786	31	0.0394	3.32e-06
MGC_032	Pv04	INB_841	11421461	38880299	1427	1621	27458838	195	21	0.108	7.65e-07
MGC_032	Pv04	SCR_9	39248506	44584732	1622	1783	5336226	162	11	0.0679	2.06e-06
MGC_032	Pv04	SEN_56	44636758	47118235	1784	2431	2481477	648	28	0.0432	1.13e-05
MGC_032	Pv04	ALB_213	47171748	47982509	2432	2604	810761	173	7	0.0405	8.63e-06
MGC_032	Pv05	ALB_213	53192	1701789	0	263	1648597	264	15	0.0568	9.1e-06
MGC_032	Pv05	SEN_56	1705499	40841287	264	2414	39135788	2151	125	0.0581	3.19e-06
MGC_032	Pv06	SCR_2	33243	13983165	0	1170	13949922	1171	208	0.178	1.49e-05
MGC_032	Pv06	INB_827	13987775	19762772	1171	2393	5774997	1223	120	0.0981	2.08e-05
MGC_032	Pv06	ALB_213	19766042	20377417	2394	2567	611375	174	7	0.0402	1.14e-05
MGC_032	Pv06	SCR_9	20377991	23902951	2568	3515	3524960	948	50	0.0527	1.42e-05
MGC_032	Pv06	SEN_56	23903147	29162612	3516	4446	5259465	931	50	0.0537	9.51e-06
MGC_032	Pv06	ALB_213	29163820	31191675	4447	4727	2027855	281	13	0.0463	6.41e-06
MGC_032	Pv07	SEN_56	1832	339053	0	249	337221	250	7	0.028	2.08e-05
MGC_032	Pv07	INB_827	347708	33667958	250	3534	33320250	3285	113	0.0344	3.39e-06
MGC_032	Pv07	SXB_412	33796375	40017631	3535	4771	6221256	1237	94	0.076	1.51e-05
MGC_032	Pv08	SCR_2	46082	1558437	0	943	1512355	944	26	0.0275	1.72e-05
MGC_032	Pv08	ALB_213	1558460	13381284	944	2386	11822824	1443	79	0.0547	6.68e-06
MGC_032	Pv08	SCR_9	13409088	55799800	2387	4237	42390712	1851	32	0.0173	7.55e-07
MGC_032	Pv08	ALB_213	55799809	62888968	4238	8012	7089159	3775	84	0.0223	1.18e-05
MGC_032	Pv08	SEN_56	62888985	63038021	8013	8344	149036	332	5	0.0151	3.35e-05
MGC_032	Pv09	INB_841	263839	34697746	0	855	34433907	856	49	0.0572	1.42e-06
MGC_032	Pv09	MIB_778	34697747	36412091	856	1155	1714344	300	20	0.0667	1.17e-05
MGC_032	Pv09	SCR_9	36412113	38235047	1156	2320	1822934	1165	20	0.0172	1.1e-05
MGC_032	Pv10	MIB_778	139137	38842080	0	1486	38702943	1487	84	0.0565	2.17e-06
MGC_032	Pv10	SCR_9	38990474	41646945	1487	1773	2656471	287	19	0.0662	7.15e-06
MGC_032	Pv10	SEN_56	41656695	43330222	1774	2364	1673527	591	28	0.0474	1.67e-05
MGC_032	Pv10	SCR_2	43330502	44265015	2365	2640	934513	276	24	0.087	2.57e-05
MGC_032	Pv11	SEN_56	32786	3945124	0	1419	3912338	1420	75	0.0528	1.92e-05
MGC_032	Pv11	INB_827	3945153	5534848	1420	1571	1589695	152	11	0.0724	6.92e-06
MGC_032	Pv11	ALB_213	5716895	49064910	1572	2939	43348015	1368	48	0.0351	1.11e-06
MGC_032	Pv11	SCR_9	49064926	52145460	2940	3672	3080534	733	52	0.0709	1.69e-05
MGC_032	Pv11	SXB_412	52145466	53569943	3673	4120	1424477	448	15	0.0335	1.05e-05
MGC_033	Pv01	ALB_213	15991	1896776	0	318	1880785	319	14	0.0439	7.44e-06
MGC_033	Pv01	SXB_412	1903497	51029134	319	2100	49125637	1782	138	0.0774	2.81e-06
MGC_033	Pv01	SCR_9	51031248	51433823	2101	2315	402575	215	19	0.0884	4.72e-05
MGC_033	Pv02	ALB_213	27696	30624432	0	1856	30596736	1857	106	0.0571	3.46e-06
MGC_033	Pv02	INB_827	30638340	33747482	1857	2062	3109142	206	14	0.068	4.5e-06
MGC_033	Pv02	ALB_213	33747510	45696304	2063	2855	11948794	793	54	0.0681	4.52e-06
MGC_033	Pv02	SCR_2	45696347	47669781	2856	3162	1973434	307	25	0.0814	1.27e-05
MGC_033	Pv02	MIB_778	47669785	49669578	3163	3362	1999793	200	12	0.06	6e-06
MGC_033	Pv03	SCR_2	27001	1684456	0	347	1657455	348	38	0.109	2.29e-05
MGC_033	Pv03	SEN_56	1991791	39933842	348	1791	37942051	1444	84	0.0582	2.21e-06
MGC_033	Pv03	SCR_2	40179441	42381971	1792	1970	2202530	179	6	0.0335	2.72e-06
MGC_033	Pv03	ALB_213	42392686	50543385	1971	2416	8150699	446	24	0.0538	2.94e-06
MGC_033	Pv03	SCR_9	50543392	51945477	2417	2607	1402085	191	4	0.0209	2.85e-06
MGC_033	Pv03	INB_841	52063357	53399286	2608	2799	1335929	192	15	0.0781	1.12e-05
MGC_033	Pv04	SEN_56	22568	2141571	0	637	2119003	638	18	0.0282	8.49e-06
MGC_033	Pv04	INB_827	2141572	4263629	638	937	2122057	300	26	0.0867	1.23e-05
MGC_033	Pv04	SCR_2	4271863	4625370	938	1047	353507	110	9	0.0818	2.55e-05
MGC_033	Pv04	INB_827	4643735	44419473	1048	1685	39775738	638	35	0.0549	8.8e-07
MGC_033	Pv04	SCR_9	44460797	45641822	1686	1954	1181025	269	11	0.0409	9.31e-06
MGC_033	Pv04	MIB_778	45641843	47982509	1955	2493	2340666	539	28	0.0519	1.2e-05
MGC_033	Pv05	INB_841	49908	3047316	0	503	2997408	504	18	0.0357	6.01e-06
MGC_033	Pv05	SXB_412	3066065	4108572	504	637	1042507	134	2	0.0149	1.92e-06
MGC_033	Pv05	INB_827	4164876	39551803	638	2150	35386927	1513	92	0.0608	2.6e-06
MGC_033	Pv05	INB_841	39552184	40841287	2151	2398	1289103	248	13	0.0524	1.01e-05
MGC_033	Pv06	INB_827	33243	27247142	0	3782	27213899	3783	250	0.0661	9.19e-06
MGC_033	Pv06	SEN_56	27296279	31143836	3783	4332	3847557	550	35	0.0636	9.1e-06
MGC_033	Pv07	SCR_9	14103	21349478	0	2772	21335375	2773	127	0.0458	5.95e-06
MGC_033	Pv07	ALB_213	21378831	25707041	2773	2921	4328210	149	16	0.107	3.7e-06
MGC_033	Pv07	SCR_9	25715547	36785151	2922	3841	11069604	920	52	0.0565	4.7e-06
MGC_033	Pv07	MIB_778	36785159	37393459	3842	4080	608300	239	20	0.0837	3.29e-05
MGC_033	Pv07	INB_827	37394961	40017631	4081	4568	2622670	488	35	0.0717	1.33e-05
MGC_033	Pv08	INB_841	49964	15842566	0	2355	15792602	2356	128	0.0543	8.11e-06
MGC_033	Pv08	SCR_9	15842737	62083626	2356	6315	46240889	3960	91	0.023	1.97e-06
MGC_033	Pv08	SCR_2	62139096	63038021	6316	7713	898925	1398	24	0.0172	2.67e-05
MGC_033	Pv09	SXB_412	263839	18443083	0	385	18179244	386	35	0.0907	1.93e-06
MGC_033	Pv09	SCR_9	18846814	25120192	386	622	6273378	237	7	0.0295	1.12e-06
MGC_033	Pv09	SXB_412	25132245	31227919	623	783	6095674	161	15	0.0932	2.46e-06
MGC_033	Pv09	INB_827	31420152	38235047	784	2266	6814895	1483	45	0.0303	6.6e-06
MGC_033	Pv10	MIB_778	139137	34382863	0	1214	34243726	1215	72	0.0593	2.1e-06
MGC_033	Pv10	ALB_213	34382875	43011605	1215	2176	8628730	962	50	0.052	5.79e-06
MGC_033	Pv10	SEN_56	43013287	44265015	2177	2579	1251728	403	33	0.0819	2.64e-05
MGC_033	Pv11	SXB_412	23163	4113242	0	1398	4090079	1399	65	0.0465	1.59e-05
MGC_033	Pv11	INB_827	4376627	49064910	1399	2636	44688283	1238	108	0.0872	2.42e-06
MGC_033	Pv11	SXB_412	49064926	51544419	2637	3229	2479493	593	22	0.0371	8.87e-06
MGC_033	Pv11	SCR_2	51585134	53572761	3230	3791	1987627	562	20	0.0356	1.01e-05
MGC_034	Pv01	ALB_213	1095	1802854	0	288	1801759	289	14	0.0484	7.77e-06
MGC_034	Pv01	SXB_412	1896776	50435074	289	2047	48538298	1759	126	0.0716	2.6e-06
MGC_034	Pv01	SCR_9	50474430	51433823	2048	2396	959393	349	30	0.086	3.13e-05
MGC_034	Pv02	ALB_213	27696	30638340	0	1941	30610644	1942	118	0.0608	3.85e-06
MGC_034	Pv02	MIB_778	30639669	34970138	1942	2199	4330469	258	13	0.0504	3e-06
MGC_034	Pv02	SEN_56	34970165	49565264	2200	3349	14595099	1150	71	0.0617	4.86e-06
MGC_034	Pv02	ALB_213	49565879	49667907	3350	3393	102028	44	1	0.0227	9.8e-06
MGC_034	Pv03	SCR_2	19662	1684456	0	316	1664794	317	27	0.0852	1.62e-05
MGC_034	Pv03	SEN_56	1731417	40178114	317	1913	38446697	1597	79	0.0495	2.05e-06
MGC_034	Pv03	SCR_2	40179441	42246573	1914	2099	2067132	186	8	0.043	3.87e-06
MGC_034	Pv03	ALB_213	42311635	51222856	2100	2578	8911221	479	35	0.0731	3.93e-06
MGC_034	Pv03	SCR_9	51222911	52413577	2579	2731	1190666	153	4	0.0261	3.36e-06
MGC_034	Pv03	INB_841	52413582	53400827	2732	2913	987245	182	8	0.044	8.1e-06
MGC_034	Pv04	SEN_56	22568	2141571	0	655	2119003	656	21	0.032	9.91e-06
MGC_034	Pv04	INB_827	2141572	4263304	656	965	2121732	310	25	0.0806	1.18e-05
MGC_034	Pv04	ALB_213	4267464	4643735	966	1091	376271	126	2	0.0159	5.32e-06
MGC_034	Pv04	INB_827	4643930	46685651	1092	2231	42041721	1140	70	0.0614	1.67e-06
MGC_034	Pv04	MIB_778	46685654	47982509	2232	2552	1296855	321	9	0.028	6.94e-06
MGC_034	Pv05	ALB_213	53192	481268	0	176	428076	177	10	0.0565	2.34e-05
MGC_034	Pv05	SXB_412	502685	3991320	177	698	3488635	522	23	0.0441	6.59e-06
MGC_034	Pv05	INB_827	4022947	39551803	699	2283	35528856	1585	81	0.0511	2.28e-06
MGC_034	Pv05	INB_841	39555164	40841287	2284	2568	1286123	285	12	0.0421	9.33e-06
MGC_034	Pv06	INB_827	11791	27422555	0	3998	27410764	3999	267	0.0668	9.74e-06
MGC_034	Pv06	SEN_56	27435520	31065556	3999	4577	3630036	579	30	0.0518	8.26e-06
MGC_034	Pv07	SCR_9	19882	4004007	0	1037	3984125	1038	50	0.0482	1.25e-05
MGC_034	Pv07	SEN_56	4004008	29372767	1038	3244	25368759	2207	73	0.0331	2.88e-06
MGC_034	Pv07	SCR_9	30155436	36785151	3245	3991	6629715	747	32	0.0428	4.83e-06
MGC_034	Pv07	MIB_778	36785159	40017631	3992	4766	3232472	775	54	0.0697	1.67e-05
MGC_034	Pv08	SXB_412	49964	693201	0	408	643237	409	20	0.0489	3.11e-05
MGC_034	Pv08	INB_841	693252	14443230	409	2443	13749978	2035	103	0.0506	7.49e-06
MGC_034	Pv08	SCR_9	14475059	56924732	2444	4239	42449673	1796	27	0.015	6.36e-07
MGC_034	Pv08	ALB_213	56982828	63038021	4240	8428	6055193	4189	81	0.0193	1.34e-05
MGC_034	Pv09	MIB_778	35731	11255309	0	142	11219578	143	7	0.049	6.24e-07
MGC_034	Pv09	SXB_412	11400890	31227919	143	838	19827029	696	41	0.0589	2.07e-06
MGC_034	Pv09	INB_827	31267448	38235047	839	2400	6967599	1562	33	0.0211	4.74e-06
MGC_034	Pv10	SEN_56	79566	44265015	0	2694	44185449	2695	164	0.0609	3.71e-06
MGC_034	Pv11	SXB_412	23163	670858	0	166	647695	167	4	0.024	6.18e-06
MGC_034	Pv11	ALB_213	680981	1518951	167	564	837970	398	3	0.00754	3.58e-06
MGC_034	Pv11	MIB_778	1519089	4113242	565	1583	2594153	1019	44	0.0432	1.7e-05
MGC_034	Pv11	INB_827	4376627	49064797	1584	2930	44688170	1347	134	0.0995	3e-06
MGC_034	Pv11	SXB_412	49064910	51585134	2931	3528	2520224	598	23	0.0385	9.13e-06
MGC_034	Pv11	SCR_2	51585182	53572712	3529	4096	1987530	568	24	0.0423	1.21e-05
MGC_035	Pv01	MIB_778	6585	676290	0	122	669705	123	6	0.0488	8.96e-06
MGC_035	Pv01	SCR_2	676655	51029053	123	1943	50352398	1821	156	0.0857	3.1e-06
MGC_035	Pv01	SEN_56	51029134	51433823	1944	2126	404689	183	6	0.0328	1.48e-05
MGC_035	Pv02	SXB_412	27696	11232462	0	468	11204766	469	33	0.0704	2.95e-06
MGC_035	Pv02	INB_827	11257977	45097297	469	2621	33839320	2153	121	0.0562	3.58e-06
MGC_035	Pv02	SXB_412	45116135	47203769	2622	2832	2087634	211	22	0.104	1.05e-05
MGC_035	Pv02	MIB_778	47206249	49669578	2833	3158	2463329	326	20	0.0613	8.12e-06
MGC_035	Pv03	MIB_778	34973	1379349	0	333	1344376	334	12	0.0359	8.93e-06
MGC_035	Pv03	SCR_2	1471011	3108347	334	595	1637336	262	15	0.0573	9.16e-06
MGC_035	Pv03	INB_827	3108492	7189005	596	689	4080513	94	11	0.117	2.7e-06
MGC_035	Pv03	SXB_412	7189008	13003466	690	1199	5814458	510	33	0.0647	5.68e-06
MGC_035	Pv03	SCR_9	13038728	41534701	1200	1962	28495973	763	53	0.0695	1.86e-06
MGC_035	Pv03	INB_827	41784786	46442170	1963	2226	4657384	264	41	0.155	8.8e-06
MGC_035	Pv03	SCR_9	46461181	53400827	2227	2815	6939646	589	28	0.0475	4.03e-06
MGC_035	Pv04	SEN_56	22568	47982509	0	2385	47959941	2386	133	0.0557	2.77e-06
MGC_035	Pv05	SCR_2	53192	1710195	0	247	1657003	248	22	0.0887	1.33e-05
MGC_035	Pv05	SXB_412	1710196	4947927	248	694	3237731	447	22	0.0492	6.79e-06
MGC_035	Pv05	SEN_56	4948299	26846777	695	1462	21898478	768	54	0.0703	2.47e-06
MGC_035	Pv05	INB_841	26846830	39020534	1463	1828	12173704	366	25	0.0683	2.05e-06
MGC_035	Pv05	SXB_412	39023405	40032831	1829	2156	1009426	328	18	0.0549	1.78e-05
MGC_035	Pv05	ALB_213	40035138	40841287	2157	2259	806149	103	8	0.0777	9.92e-06
MGC_035	Pv06	INB_841	33243	22634933	0	2838	22601690	2839	247	0.087	1.09e-05
MGC_035	Pv06	SXB_412	22640109	31065556	2839	4178	8425447	1340	111	0.0828	1.32e-05
MGC_035	Pv07	SCR_9	13491	3358918	0	768	3345427	769	33	0.0429	9.86e-06
MGC_035	Pv07	SXB_412	3359118	4149822	769	1080	790704	312	16	0.0513	2.02e-05
MGC_035	Pv07	SCR_9	4149823	39799922	1081	4400	35650099	3320	207	0.0623	5.81e-06
MGC_035	Pv07	SXB_412	39801825	40017631	4401	4433	215806	33	1	0.0303	4.63e-06
MGC_035	Pv08	MIB_778	49964	1564487	0	854	1514523	855	31	0.0363	2.05e-05
MGC_035	Pv08	ALB_213	1564503	13870249	855	2246	12305746	1392	100	0.0718	8.13e-06
MGC_035	Pv08	INB_841	13886112	50488318	2247	3595	36602206	1349	29	0.0215	7.92e-07
MGC_035	Pv08	SCR_9	51097535	63038021	3596	7778	11940486	4183	112	0.0268	9.38e-06
MGC_035	Pv09	SCR_9	263839	2047623	0	29	1783784	30	1	0.0333	5.61e-07
MGC_035	Pv09	INB_841	2406128	34697746	30	806	32291618	777	50	0.0644	1.55e-06
MGC_035	Pv09	SCR_2	34697747	36683479	807	1246	1985732	440	16	0.0364	8.06e-06
MGC_035	Pv09	SXB_412	36683538	37190384	1247	1538	506846	292	7	0.024	1.38e-05
MGC_035	Pv09	INB_827	37190396	38235047	1539	2211	1044651	673	7	0.0104	6.7e-06
MGC_035	Pv10	MIB_778	139137	42516653	0	1901	42377516	1902	122	0.0641	2.88e-06
MGC_035	Pv10	INB_841	42517577	44265015	1902	2472	1747438	571	40	0.0701	2.29e-05
MGC_035	Pv11	SCR_9	23163	47409324	0	2440	47386161	2441	175	0.0717	3.69e-06
MGC_035	Pv11	SXB_412	47624376	53572391	2441	3543	5948015	1103	47	0.0426	7.9e-06
MGC_036	Pv01	INB_827	13082	599157	0	132	586075	133	8	0.0602	1.37e-05
MGC_036	Pv01	ALB_213	599190	676655	133	151	77465	19	2	0.105	2.58e-05
MGC_036	Pv01	SCR_2	703175	46026528	152	1671	45323353	1520	113	0.0743	2.49e-06
MGC_036	Pv01	SCR_9	46315250	51433823	1672	2265	5118573	594	56	0.0943	1.09e-05
MGC_036	Pv02	SCR_2	27696	4180573	0	424	4152877	425	34	0.08	8.19e-06
MGC_036	Pv02	INB_841	4339386	42560688	425	2647	38221302	2223	175	0.0787	4.58e-06
MGC_036	Pv02	MIB_778	42952217	49667907	2648	3369	6715690	722	42	0.0582	6.25e-06
MGC_036	Pv03	MIB_778	27001	2283831	0	461	2256830	462	20	0.0433	8.86e-06
MGC_036	Pv03	INB_827	2283834	7189005	462	743	4905171	282	17	0.0603	3.47e-06
MGC_036	Pv03	SXB_412	7189008	14800762	744	1282	7611754	539	26	0.0482	3.42e-06
MGC_036	Pv03	SCR_9	14930968	41534701	1283	2062	26603733	780	52	0.0667	1.95e-06
MGC_036	Pv03	INB_841	41652658	45459890	2063	2224	3807232	162	28	0.173	7.35e-06
MGC_036	Pv03	ALB_213	45469289	47694239	2225	2391	2224950	167	11	0.0659	4.94e-06
MGC_036	Pv03	SCR_9	47765000	53123907	2392	3037	5358907	646	139	0.215	2.59e-05
MGC_036	Pv03	INB_841	53125161	53401069	3038	3074	275908	37	4	0.108	1.45e-05
MGC_036	Pv04	SCR_2	22568	2612462	0	712	2589894	713	33	0.0463	1.27e-05
MGC_036	Pv04	SEN_56	2617088	46507988	713	2132	43890900	1420	80	0.0563	1.82e-06
MGC_036	Pv04	INB_841	46510612	47982509	2133	2518	1471897	386	41	0.106	2.79e-05
MGC_036	Pv05	MIB_778	53192	298336	0	135	245144	136	9	0.0662	3.67e-05
MGC_036	Pv05	INB_841	298542	739663	136	197	441121	62	3	0.0484	6.8e-06
MGC_036	Pv05	ALB_213	739669	1889865	198	276	1150196	79	8	0.101	6.96e-06
MGC_036	Pv05	SXB_412	1889870	40841287	277	2467	38951417	2191	185	0.0844	4.75e-06
MGC_036	Pv06	INB_841	33243	14898826	0	1037	14865583	1038	168	0.162	1.13e-05
MGC_036	Pv06	SEN_56	14899130	27783540	1038	3967	12884410	2930	250	0.0853	1.94e-05
MGC_036	Pv06	SXB_412	27783544	31074826	3968	4480	3291282	513	36	0.0702	1.09e-05
MGC_036	Pv07	SCR_9	1832	28923775	0	3108	28921943	3109	179	0.0576	6.19e-06
MGC_036	Pv07	SXB_412	28923789	40017631	3109	4646	11093842	1538	120	0.078	1.08e-05
MGC_036	Pv08	ALB_213	49964	4385056	0	1193	4335092	1194	113	0.0946	2.61e-05
MGC_036	Pv08	SCR_2	4386572	4681406	1194	1244	294834	51	2	0.0392	6.78e-06
MGC_036	Pv08	ALB_213	4720623	15622593	1245	2340	10901970	1096	92	0.0839	8.44e-06
MGC_036	Pv08	INB_841	15622814	50488318	2341	3574	34865504	1234	34	0.0276	9.75e-07
MGC_036	Pv08	SEN_56	51097535	57032872	3575	3930	5935337	356	24	0.0674	4.04e-06
MGC_036	Pv08	INB_827	57134433	63038021	3931	8104	5903588	4174	125	0.0299	2.12e-05
MGC_036	Pv09	SCR_9	263839	8584512	0	100	8320673	101	10	0.099	1.2e-06
MGC_036	Pv09	ALB_213	8710786	35279343	101	852	26568557	752	64	0.0851	2.41e-06
MGC_036	Pv09	SCR_2	35312276	38235047	853	2357	2922771	1505	51	0.0339	1.74e-05
MGC_036	Pv10	SXB_412	73145	44265015	0	2573	44191870	2574	205	0.0796	4.64e-06
MGC_036	Pv11	SXB_412	19020	5787167	0	1659	5768147	1660	102	0.0614	1.77e-05
MGC_036	Pv11	SCR_9	6042736	48403163	1660	2717	42360427	1058	82	0.0775	1.94e-06
MGC_036	Pv11	SXB_412	48403675	53569943	2718	3887	5166268	1170	60	0.0513	1.16e-05
MGC_037	Pv01	MIB_778	17920	967928	0	187	950008	188	29	0.154	3.05e-05
MGC_037	Pv01	SCR_2	967991	1639082	188	299	671091	112	18	0.161	2.68e-05
MGC_037	Pv01	INB_827	1896776	51433823	300	2326	49537047	2027	134	0.0661	2.71e-06
MGC_037	Pv02	SXB_412	27696	1773128	0	113	1745432	114	10	0.0877	5.73e-06
MGC_037	Pv02	INB_827	1800602	19690047	114	926	17889445	813	36	0.0443	2.01e-06
MGC_037	Pv02	ALB_213	19690112	44396727	927	2735	24706615	1809	103	0.0569	4.17e-06
MGC_037	Pv02	INB_827	44474232	46663667	2736	3021	2189435	286	17	0.0594	7.76e-06
MGC_037	Pv02	SXB_412	46663679	49669578	3022	3418	3005899	397	30	0.0756	9.98e-06
MGC_037	Pv03	MIB_778	25047	3078224	0	634	3053177	635	27	0.0425	8.84e-06
MGC_037	Pv03	INB_827	3078502	6718893	635	679	3640391	45	3	0.0667	8.24e-07
MGC_037	Pv03	SEN_56	6720168	28283151	680	1375	21562983	696	31	0.0445	1.44e-06
MGC_037	Pv03	MIB_778	28890056	49597875	1376	2510	20707819	1135	70	0.0617	3.38e-06
MGC_037	Pv03	SCR_9	49611901	53400827	2511	3016	3788926	506	26	0.0514	6.86e-06
MGC_037	Pv04	SEN_56	22568	2148428	0	680	2125860	681	28	0.0411	1.32e-05
MGC_037	Pv04	INB_827	2148431	40813121	681	1653	38664690	973	54	0.0555	1.4e-06
MGC_037	Pv04	SXB_412	41227989	47982509	1654	2574	6754520	921	46	0.0499	6.81e-06
MGC_037	Pv05	INB_841	53192	2411484	0	400	2358292	401	19	0.0474	8.06e-06
MGC_037	Pv05	MIB_778	2411488	40841287	401	2495	38429799	2095	151	0.0721	3.93e-06
MGC_037	Pv06	INB_827	33395	25854546	0	3682	25821151	3683	260	0.0706	1.01e-05
MGC_037	Pv06	SXB_412	25880265	30550677	3683	4318	4670412	636	34	0.0535	7.28e-06
MGC_037	Pv06	ALB_213	30656579	31065556	4319	4431	408977	113	2	0.0177	4.89e-06
MGC_037	Pv07	SCR_9	19015	205731	0	181	186716	182	7	0.0385	3.75e-05
MGC_037	Pv07	SEN_56	205767	1220930	182	590	1015163	409	16	0.0391	1.58e-05
MGC_037	Pv07	ALB_213	1220932	9526426	591	2403	8305494	1813	60	0.0331	7.22e-06
MGC_037	Pv07	SXB_412	9526569	35524321	2404	3675	25997752	1272	53	0.0417	2.04e-06
MGC_037	Pv07	INB_827	35524353	40017631	3676	4693	4493278	1018	74	0.0727	1.65e-05
MGC_037	Pv08	ALB_213	46606	2645814	0	932	2599208	933	69	0.074	2.65e-05
MGC_037	Pv08	INB_827	2646956	8312044	933	1713	5665088	781	55	0.0704	9.71e-06
MGC_037	Pv08	SCR_2	8337695	27103286	1714	2777	18765591	1064	54	0.0508	2.88e-06
MGC_037	Pv08	SEN_56	27115121	52404428	2778	3437	25289307	660	87	0.132	3.44e-06
MGC_037	Pv08	SXB_412	52471234	54849416	3438	3700	2378182	263	5	0.019	2.1e-06
MGC_037	Pv08	INB_827	54900317	60071725	3701	4701	5171408	1001	25	0.025	4.83e-06
MGC_037	Pv08	SXB_412	60075268	63038021	4702	7664	2962753	2963	94	0.0317	3.17e-05
MGC_037	Pv09	MIB_778	263839	13923544	0	215	13659705	216	19	0.088	1.39e-06
MGC_037	Pv09	SCR_9	13933700	15918743	216	368	1985043	153	6	0.0392	3.02e-06
MGC_037	Pv09	SEN_56	15967511	27083376	369	626	11115865	258	14	0.0543	1.26e-06
MGC_037	Pv09	SCR_9	27574902	34697746	627	837	7122844	211	10	0.0474	1.4e-06
MGC_037	Pv09	MIB_778	34697747	36375828	838	1120	1678081	283	15	0.053	8.94e-06
MGC_037	Pv09	ALB_213	36398402	36891636	1121	1470	493234	350	14	0.04	2.84e-05
MGC_037	Pv09	SCR_2	36891692	37472131	1471	1736	580439	266	11	0.0414	1.9e-05
MGC_037	Pv09	INB_841	37472224	38235047	1737	2312	762823	576	6	0.0104	7.87e-06
MGC_037	Pv10	SEN_56	79854	42251269	0	1906	42171415	1907	94	0.0493	2.23e-06
MGC_037	Pv10	SCR_2	42270126	43028614	1907	2268	758488	362	19	0.0525	2.5e-05
MGC_037	Pv10	SEN_56	43030559	44286580	2269	2651	1256021	383	23	0.0601	1.83e-05
MGC_037	Pv11	INB_841	19020	732025	0	161	713005	162	16	0.0988	2.24e-05
MGC_037	Pv11	MIB_778	741630	982747	162	248	241117	87	10	0.115	4.15e-05
MGC_037	Pv11	ALB_213	983067	1469613	249	554	486546	306	42	0.137	8.63e-05
MGC_037	Pv11	MIB_778	1469754	1706798	555	677	237044	123	31	0.252	0.000131
MGC_037	Pv11	INB_827	1706874	1817536	678	731	110662	54	12	0.222	0.000108
MGC_037	Pv11	MIB_778	1817539	3449179	732	1341	1631640	610	51	0.0836	3.13e-05
MGC_037	Pv11	ALB_213	3503291	44736920	1342	2750	41233629	1409	302	0.214	7.32e-06
MGC_037	Pv11	INB_841	44737136	53573036	2751	4227	8835900	1477	92	0.0623	1.04e-05
MGC_038	Pv01	SCR_2	3252	3471792	0	710	3468540	711	107	0.15	3.08e-05
MGC_038	Pv01	INB_827	3494081	43683602	711	1924	40189521	1214	132	0.109	3.28e-06
MGC_038	Pv01	SCR_9	43696000	51433823	1925	2586	7737823	662	44	0.0665	5.69e-06
MGC_038	Pv02	SEN_56	27696	1016837	0	88	989141	89	5	0.0562	5.05e-06
MGC_038	Pv02	INB_827	1335171	19488356	89	981	18153185	893	63	0.0705	3.47e-06
MGC_038	Pv02	ALB_213	19690047	33441701	982	2304	13751654	1323	70	0.0529	5.09e-06
MGC_038	Pv02	INB_827	33446334	37363379	2305	2658	3917045	354	18	0.0508	4.6e-06
MGC_038	Pv02	SEN_56	37363452	44474232	2659	3020	7110780	362	22	0.0608	3.09e-06
MGC_038	Pv02	INB_841	44474529	46321049	3021	3288	1846520	268	25	0.0933	1.35e-05
MGC_038	Pv02	SXB_412	46331115	49669578	3289	3771	3338463	483	33	0.0683	9.88e-06
MGC_038	Pv03	MIB_778	19986	3078224	0	738	3058238	739	33	0.0447	1.08e-05
MGC_038	Pv03	INB_827	3104537	6718893	739	796	3614356	58	6	0.103	1.66e-06
MGC_038	Pv03	SCR_9	6720168	28283151	797	1486	21562983	690	36	0.0522	1.67e-06
MGC_038	Pv03	MIB_778	28890056	47461625	1487	2597	18571569	1111	81	0.0729	4.36e-06
MGC_038	Pv03	SCR_2	47461627	51263348	2598	2908	3801721	311	20	0.0643	5.26e-06
MGC_038	Pv03	SCR_9	51263398	53401069	2909	3291	2137671	383	15	0.0392	7.02e-06
MGC_038	Pv04	SEN_56	22568	2141571	0	745	2119003	746	37	0.0496	1.75e-05
MGC_038	Pv04	INB_827	2141572	4394869	746	1084	2253297	339	23	0.0678	1.02e-05
MGC_038	Pv04	SCR_9	4408634	8157152	1085	1490	3748518	406	21	0.0517	5.6e-06
MGC_038	Pv04	MIB_778	8272160	45947952	1491	2303	37675792	813	66	0.0812	1.75e-06
MGC_038	Pv04	SEN_56	45948004	46570952	2304	2443	622948	140	11	0.0786	1.77e-05
MGC_038	Pv04	SXB_412	46571225	48022439	2444	2849	1451214	406	22	0.0542	1.52e-05
MGC_038	Pv05	MIB_778	53111	1710196	0	304	1657085	305	21	0.0689	1.27e-05
MGC_038	Pv05	SXB_412	1710197	4947927	305	832	3237730	528	31	0.0587	9.57e-06
MGC_038	Pv05	MIB_778	4948299	11981973	833	1152	7033674	320	52	0.163	7.39e-06
MGC_038	Pv05	SXB_412	11993212	13043271	1153	1227	1050059	75	13	0.173	1.24e-05
MGC_038	Pv05	SCR_2	13072759	32092708	1228	1797	19019949	570	95	0.167	4.99e-06
MGC_038	Pv05	SXB_412	32417594	40423147	1798	2568	8005553	771	69	0.0895	8.62e-06
MGC_038	Pv05	ALB_213	40434983	40841287	2569	2679	406304	111	8	0.0721	1.97e-05
MGC_038	Pv06	SCR_2	33243	13127473	0	1131	13094230	1132	200	0.177	1.53e-05
MGC_038	Pv06	INB_827	13155408	25854546	1132	4288	12699138	3157	227	0.0719	1.79e-05
MGC_038	Pv06	SXB_412	25889286	31143836	4289	5107	5254550	819	45	0.0549	8.56e-06
MGC_038	Pv07	ALB_213	1832	12351882	0	2969	12350050	2970	113	0.038	9.15e-06
MGC_038	Pv07	INB_841	12739786	34035975	2970	3726	21296189	757	50	0.0661	2.35e-06
MGC_038	Pv07	SCR_2	34042935	35524321	3727	3948	1481386	222	18	0.0811	1.22e-05
MGC_038	Pv07	INB_827	35524353	40017631	3949	5114	4493278	1166	78	0.0669	1.74e-05
MGC_038	Pv08	SCR_2	49725	873751	0	572	824026	573	203	0.354	0.000246
MGC_038	Pv08	ALB_213	873833	1034079	573	637	160246	65	18	0.277	0.000112
MGC_038	Pv08	SXB_412	1034484	1315122	638	873	280638	236	65	0.275	0.000232
MGC_038	Pv08	ALB_213	1315139	1381635	874	908	66496	35	8	0.229	0.00012
MGC_038	Pv08	INB_827	1381678	43036711	909	3830	41655033	2922	203	0.0695	4.87e-06
MGC_038	Pv08	SCR_2	43079733	52404428	3831	4181	9324695	351	50	0.142	5.36e-06
MGC_038	Pv08	SXB_412	52610483	55011133	4182	4461	2400650	280	10	0.0357	4.17e-06
MGC_038	Pv08	INB_841	55091104	61070041	4462	6378	5978937	1917	65	0.0339	1.09e-05
MGC_038	Pv08	ALB_213	61075532	63038021	6379	9049	1962489	2671	78	0.0292	3.97e-05
MGC_038	Pv09	MIB_778	82236	13923544	0	225	13841308	226	18	0.0796	1.3e-06
MGC_038	Pv09	SEN_56	13933700	30217402	226	898	16283702	673	44	0.0654	2.7e-06
MGC_038	Pv09	MIB_778	30691122	36375457	899	1263	5684335	365	21	0.0575	3.69e-06
MGC_038	Pv09	ALB_213	36375483	36891636	1264	1676	516153	413	26	0.063	5.04e-05
MGC_038	Pv09	SCR_2	36892758	37472131	1677	1986	579373	310	16	0.0516	2.76e-05
MGC_038	Pv09	INB_841	37472224	38235047	1987	2647	762823	661	11	0.0166	1.44e-05
MGC_038	Pv10	MIB_778	79566	43459326	0	2626	43379760	2627	176	0.067	4.06e-06
MGC_038	Pv10	SEN_56	43459364	44286580	2627	2896	827216	270	19	0.0704	2.3e-05
MGC_038	Pv11	ALB_213	32786	53569943	0	4360	53537157	4361	327	0.075	6.11e-06
MGC_039	Pv01	INB_827	13082	655974	0	137	642892	138	5	0.0362	7.78e-06
MGC_039	Pv01	SCR_9	655988	1639082	138	352	983094	215	10	0.0465	1.02e-05
MGC_039	Pv01	INB_827	1802854	4391036	353	902	2588182	550	43	0.0782	1.66e-05
MGC_039	Pv01	SXB_412	4391055	17847880	903	1724	13456825	822	52	0.0633	3.86e-06
MGC_039	Pv01	SEN_56	17904336	45781830	1725	1928	27877494	204	20	0.098	7.17e-07
MGC_039	Pv01	INB_841	45826803	50237012	1929	2223	4410209	295	34	0.115	7.71e-06
MGC_039	Pv01	SEN_56	50408110	51433823	2224	2605	1025713	382	21	0.055	2.05e-05
MGC_039	Pv02	SEN_56	27696	33672468	0	2340	33644772	2341	136	0.0581	4.04e-06
MGC_039	Pv02	INB_827	33694566	46456201	2341	3388	12761635	1048	58	0.0553	4.54e-06
MGC_039	Pv02	SCR_9	46625808	48682281	3389	3737	2056473	349	17	0.0487	8.27e-06
MGC_039	Pv02	SCR_2	48687716	49669578	3738	3867	981862	130	1	0.00769	1.02e-06
MGC_039	Pv03	ALB_213	19662	10570371	0	1084	10550709	1085	70	0.0645	6.63e-06
MGC_039	Pv03	SEN_56	10577698	53400827	1085	3314	42823129	2230	133	0.0596	3.11e-06
MGC_039	Pv04	INB_827	22568	261599	0	142	239031	143	27	0.189	0.000113
MGC_039	Pv04	MIB_778	261611	1371850	143	427	1110239	285	53	0.186	4.77e-05
MGC_039	Pv04	INB_827	1386403	11702342	428	1579	10315939	1152	74	0.0642	7.17e-06
MGC_039	Pv04	SCR_2	11836689	45445936	1580	2212	33609247	633	90	0.142	2.68e-06
MGC_039	Pv04	INB_827	45445963	46317746	2213	2442	871783	230	59	0.257	6.77e-05
MGC_039	Pv04	SCR_2	46317774	47078710	2443	2727	760936	285	88	0.309	0.000116
MGC_039	Pv04	INB_827	47078767	47249927	2728	2773	171160	46	15	0.326	8.76e-05
MGC_039	Pv04	SCR_9	47249959	47982509	2774	2911	732550	138	10	0.0725	1.37e-05
MGC_039	Pv05	SEN_56	49908	7593555	0	927	7543647	928	48	0.0517	6.36e-06
MGC_039	Pv05	SCR_2	7593569	38923892	928	2109	31330323	1182	49	0.0415	1.56e-06
MGC_039	Pv05	SXB_412	38930156	39604065	2110	2431	673909	322	8	0.0248	1.19e-05
MGC_039	Pv05	INB_841	39604995	40841287	2432	2710	1236292	279	19	0.0681	1.54e-05
MGC_039	Pv06	MIB_778	33243	29871610	0	5380	29838367	5381	86	0.016	2.88e-06
MGC_039	Pv06	INB_841	29884508	31065639	5381	5532	1181131	152	2	0.0132	1.69e-06
MGC_039	Pv07	SCR_9	1832	508775	0	415	506943	416	35	0.0841	6.9e-05
MGC_039	Pv07	INB_827	508834	563124	416	481	54290	66	12	0.182	0.000221
MGC_039	Pv07	ALB_213	563230	2162011	482	824	1598781	343	18	0.0525	1.13e-05
MGC_039	Pv07	INB_827	2162161	6594439	825	1546	4432278	722	59	0.0817	1.33e-05
MGC_039	Pv07	ALB_213	6594918	26175460	1547	3346	19580542	1800	61	0.0339	3.12e-06
MGC_039	Pv07	SCR_9	26344207	40017631	3347	5168	13673424	1822	104	0.0571	7.61e-06
MGC_039	Pv08	MIB_778	46983	3086030	0	1235	3039047	1236	45	0.0364	1.48e-05
MGC_039	Pv08	INB_827	3086119	55107016	1236	4507	52020897	3272	99	0.0303	1.9e-06
MGC_039	Pv08	SXB_412	55202424	62753948	4508	8416	7551524	3909	107	0.0274	1.42e-05
MGC_039	Pv08	ALB_213	62753954	63038021	8417	9054	284067	638	8	0.0125	2.82e-05
MGC_039	Pv09	SCR_2	82236	21454694	0	482	21372458	483	33	0.0683	1.54e-06
MGC_039	Pv09	SCR_9	21477612	33735266	483	939	12257654	457	64	0.14	5.22e-06
MGC_039	Pv09	SEN_56	33778690	36648333	940	1439	2869643	500	21	0.042	7.32e-06
MGC_039	Pv09	ALB_213	36649722	37188430	1440	1825	538708	386	11	0.0285	2.04e-05
MGC_039	Pv09	SEN_56	37199367	38235047	1826	2541	1035680	716	9	0.0126	8.69e-06
MGC_039	Pv10	SCR_9	73145	4734361	0	628	4661216	629	36	0.0572	7.72e-06
MGC_039	Pv10	MIB_778	4734417	4904307	629	659	169890	31	6	0.194	3.53e-05
MGC_039	Pv10	SCR_2	4904366	5044010	660	698	139644	39	7	0.179	5.01e-05
MGC_039	Pv10	INB_841	5045956	5876759	699	765	830803	67	6	0.0896	7.22e-06
MGC_039	Pv10	MIB_778	5877979	8357245	766	906	2479266	141	42	0.298	1.69e-05
MGC_039	Pv10	SCR_9	8357431	41540703	907	2018	33183272	1112	58	0.0522	1.75e-06
MGC_039	Pv10	ALB_213	41540736	44286580	2019	3049	2745844	1031	65	0.063	2.37e-05
MGC_039	Pv11	ALB_213	19020	349557	0	54	330537	55	6	0.109	1.82e-05
MGC_039	Pv11	INB_827	356137	3130462	55	1274	2774325	1220	67	0.0549	2.42e-05
MGC_039	Pv11	SXB_412	3130507	5787167	1275	1736	2656660	462	21	0.0455	7.9e-06
MGC_039	Pv11	SCR_9	6042736	47746805	1737	2908	41704069	1172	88	0.0751	2.11e-06
MGC_039	Pv11	SCR_2	47748076	53572712	2909	4256	5824636	1348	55	0.0408	9.44e-06
MGC_040	Pv01	SCR_9	13082	602001	0	140	588919	141	5	0.0355	8.49e-06
MGC_040	Pv01	INB_841	602841	8828896	141	1213	8226055	1073	60	0.0559	7.29e-06
MGC_040	Pv01	SCR_9	9306328	38604395	1214	1668	29298067	455	20	0.044	6.83e-07
MGC_040	Pv01	INB_841	38604403	50973228	1669	2133	12368825	465	37	0.0796	2.99e-06
MGC_040	Pv01	SCR_9	50977282	51433823	2134	2387	456541	254	14	0.0551	3.07e-05
MGC_040	Pv02	SEN_56	27696	1437712	0	80	1410016	81	4	0.0494	2.84e-06
MGC_040	Pv02	MIB_778	1521472	27533076	81	1446	26011604	1366	81	0.0593	3.11e-06
MGC_040	Pv02	INB_827	27533106	37730288	1447	2512	10197182	1066	55	0.0516	5.39e-06
MGC_040	Pv02	SCR_2	37730330	43405779	2513	2819	5675449	307	18	0.0586	3.17e-06
MGC_040	Pv02	INB_827	43405930	44599153	2820	2889	1193223	70	18	0.257	1.51e-05
MGC_040	Pv02	SCR_2	44608045	46424997	2890	3093	1816952	204	28	0.137	1.54e-05
MGC_040	Pv02	INB_827	46425052	46663741	3094	3134	238689	41	4	0.0976	1.68e-05
MGC_040	Pv02	SCR_2	46663780	49669578	3135	3581	3005798	447	52	0.116	1.73e-05
MGC_040	Pv03	SCR_2	19662	1302821	0	306	1283159	307	28	0.0912	2.18e-05
MGC_040	Pv03	ALB_213	1302845	4899980	307	676	3597135	370	65	0.176	1.81e-05
MGC_040	Pv03	SCR_9	6247184	32696024	677	1572	26448840	896	96	0.107	3.63e-06
MGC_040	Pv03	ALB_213	32696190	39824465	1573	2006	7128275	434	40	0.0922	5.61e-06
MGC_040	Pv03	SCR_2	39824508	45796007	2007	2357	5971499	351	47	0.134	7.87e-06
MGC_040	Pv03	ALB_213	45800857	51312213	2358	2789	5511356	432	54	0.125	9.8e-06
MGC_040	Pv03	INB_827	51312214	53400827	2790	3121	2088613	332	28	0.0843	1.34e-05
MGC_040	Pv04	INB_827	22568	44825791	0	1794	44803223	1795	121	0.0674	2.7e-06
MGC_040	Pv04	SCR_9	44829272	47756093	1795	2621	2926821	827	76	0.0919	2.6e-05
MGC_040	Pv04	ALB_213	47759506	47982509	2622	2642	223003	21	5	0.238	2.24e-05
MGC_040	Pv05	SCR_9	53111	37540172	0	1742	37487061	1743	100	0.0574	2.67e-06
MGC_040	Pv05	INB_841	37544911	40841287	1743	2522	3296376	780	41	0.0526	1.24e-05
MGC_040	Pv06	INB_841	11791	30302158	0	4503	30290367	4504	296	0.0657	9.77e-06
MGC_040	Pv06	MIB_778	30550677	31191675	4504	4602	640998	99	5	0.0505	7.8e-06
MGC_040	Pv07	INB_841	19882	437857	0	335	417975	336	40	0.119	9.57e-05
MGC_040	Pv07	INB_827	439156	515526	336	395	76370	60	8	0.133	0.000105
MGC_040	Pv07	ALB_213	515687	7853714	396	1814	7338027	1419	80	0.0564	1.09e-05
MGC_040	Pv07	INB_827	7873882	9181348	1815	2305	1307466	491	7	0.0143	5.35e-06
MGC_040	Pv07	SCR_9	9181387	22178248	2306	2923	12996861	618	27	0.0437	2.08e-06
MGC_040	Pv07	ALB_213	22178274	25651900	2924	3012	3473626	89	6	0.0674	1.73e-06
MGC_040	Pv07	INB_827	25707041	34802162	3013	3561	9095121	549	20	0.0364	2.2e-06
MGC_040	Pv07	ALB_213	34815329	38811721	3562	4563	3996392	1002	62	0.0619	1.55e-05
MGC_040	Pv07	SXB_412	38816018	40017631	4564	4737	1201613	174	6	0.0345	4.99e-06
MGC_040	Pv08	MIB_778	46606	3706174	0	1162	3659568	1163	41	0.0353	1.12e-05
MGC_040	Pv08	SCR_2	3706175	4596425	1163	1283	890250	121	9	0.0744	1.01e-05
MGC_040	Pv08	INB_841	4600384	7334157	1284	1537	2733773	254	20	0.0787	7.32e-06
MGC_040	Pv08	ALB_213	7334227	15622569	1538	2441	8288342	904	108	0.119	1.3e-05
MGC_040	Pv08	SCR_9	15622593	55817032	2442	4098	40194439	1657	43	0.026	1.07e-06
MGC_040	Pv08	SXB_412	55817168	62753948	4099	7727	6936780	3629	114	0.0314	1.64e-05
MGC_040	Pv08	ALB_213	62753954	63038131	7728	8339	284177	612	8	0.0131	2.82e-05
MGC_040	Pv09	ALB_213	263839	30564126	0	839	30300287	840	56	0.0667	1.85e-06
MGC_040	Pv09	SEN_56	30691122	38235047	840	2367	7543925	1528	36	0.0236	4.77e-06
MGC_040	Pv10	SXB_412	139137	4749346	0	535	4610209	536	117	0.218	2.54e-05
MGC_040	Pv10	INB_827	4749417	39180954	536	1599	34431537	1064	138	0.13	4.01e-06
MGC_040	Pv10	SXB_412	39181005	42061493	1600	1987	2880488	388	16	0.0412	5.55e-06
MGC_040	Pv10	ALB_213	42077144	42480131	1988	2152	402987	165	36	0.218	8.93e-05
MGC_040	Pv10	SXB_412	42480132	42833311	2153	2382	353179	230	72	0.313	0.000204
MGC_040	Pv10	SEN_56	42833331	43011003	2383	2456	177672	74	16	0.216	9.01e-05
MGC_040	Pv10	SXB_412	43013287	44265015	2457	2827	1251728	371	69	0.186	5.51e-05
MGC_040	Pv11	INB_841	19020	323787	0	29	304767	30	3	0.1	9.84e-06
MGC_040	Pv11	INB_827	362110	17505368	30	1763	17143258	1734	114	0.0657	6.65e-06
MGC_040	Pv11	SCR_9	17594472	47748140	1764	2822	30153668	1059	88	0.0831	2.92e-06
MGC_040	Pv11	SCR_2	47748178	53572712	2823	4031	5824534	1209	39	0.0323	6.7e-06
MGC_041	Pv01	SXB_412	15991	599157	0	102	583166	103	3	0.0291	5.14e-06
MGC_041	Pv01	INB_841	599190	10533311	103	1226	9934121	1124	92	0.0819	9.26e-06
MGC_041	Pv01	SXB_412	10533518	50626470	1227	2035	40092952	809	73	0.0902	1.82e-06
MGC_041	Pv01	SCR_9	50627068	51433823	2036	2348	806755	313	19	0.0607	2.36e-05
MGC_041	Pv02	SCR_2	27696	3241190	0	377	3213494	378	18	0.0476	5.6e-06
MGC_041	Pv02	INB_841	3241486	37730288	378	2490	34488802	2113	127	0.0601	3.68e-06
MGC_041	Pv02	ALB_213	37730330	39953151	2491	2588	2222821	98	5	0.051	2.25e-06
MGC_041	Pv02	INB_827	39965085	47053941	2589	3129	7088856	541	56	0.104	7.9e-06
MGC_041	Pv02	SCR_2	47202337	49669578	3130	3506	2467241	377	9	0.0239	3.65e-06
MGC_041	Pv03	SCR_2	19662	33533735	0	1575	33514073	1576	106	0.0673	3.16e-06
MGC_041	Pv03	ALB_213	33533775	39824465	1576	1931	6290690	356	17	0.0478	2.7e-06
MGC_041	Pv03	SCR_2	39824508	43638522	1932	2179	3814014	248	16	0.0645	4.2e-06
MGC_041	Pv03	MIB_778	43640632	51112314	2180	2663	7471682	484	45	0.093	6.02e-06
MGC_041	Pv03	INB_841	51115160	53108633	2664	2994	1993473	331	44	0.133	2.21e-05
MGC_041	Pv03	INB_827	53123907	53400827	2995	3041	276920	47	4	0.0851	1.44e-05
MGC_041	Pv04	MIB_778	22568	44521349	0	1751	44498781	1752	102	0.0582	2.29e-06
MGC_041	Pv04	INB_827	44584662	44730769	1752	1767	146107	16	2	0.125	1.37e-05
MGC_041	Pv04	SCR_9	44730847	47982509	1768	2611	3251662	844	39	0.0462	1.2e-05
MGC_041	Pv05	SCR_9	53111	37471755	0	1630	37418644	1631	95	0.0582	2.54e-06
MGC_041	Pv05	INB_841	37544911	40841287	1631	2453	3296376	823	48	0.0583	1.46e-05
MGC_041	Pv06	ALB_213	33083	28822853	0	4414	28789770	4415	253	0.0573	8.79e-06
MGC_041	Pv06	SXB_412	28841653	30927198	4415	4628	2085545	214	18	0.0841	8.63e-06
MGC_041	Pv06	MIB_778	30927705	31048245	4629	4683	120540	55	3	0.0545	2.49e-05
MGC_041	Pv07	ALB_213	19882	33275186	0	3424	33255304	3425	168	0.0491	5.05e-06
MGC_041	Pv07	MIB_778	33275351	38093251	3425	4431	4817900	1007	81	0.0804	1.68e-05
MGC_041	Pv07	INB_841	38093839	39185995	4432	4671	1092156	240	4	0.0167	3.66e-06
MGC_041	Pv07	SCR_9	39186047	40028076	4672	4772	842029	101	4	0.0396	4.75e-06
MGC_041	Pv08	SCR_2	49964	1277930	0	745	1227966	746	34	0.0456	2.77e-05
MGC_041	Pv08	SXB_412	1278308	2769361	746	1061	1491053	316	6	0.019	4.02e-06
MGC_041	Pv08	ALB_213	2819504	13627225	1062	2421	10807721	1360	83	0.061	7.68e-06
MGC_041	Pv08	SCR_9	13629306	50488318	2422	3795	36859012	1374	11	0.00801	2.98e-07
MGC_041	Pv08	ALB_213	51097535	59860342	3796	5017	8762807	1222	37	0.0303	4.22e-06
MGC_041	Pv08	SXB_412	59860349	63038021	5018	8249	3177672	3232	89	0.0275	2.8e-05
MGC_041	Pv09	SXB_412	257624	35186558	0	887	34928934	888	65	0.0732	1.86e-06
MGC_041	Pv09	INB_827	35312276	36608968	888	1256	1296692	369	9	0.0244	6.94e-06
MGC_041	Pv09	SCR_2	36619312	38235047	1257	2360	1615735	1104	29	0.0263	1.79e-05
MGC_041	Pv10	SCR_2	139137	881961	0	69	742824	70	4	0.0571	5.38e-06
MGC_041	Pv10	INB_841	901296	26410604	70	1118	25509308	1049	63	0.0601	2.47e-06
MGC_041	Pv10	SCR_2	26767994	42250309	1119	1962	15482315	844	45	0.0533	2.91e-06
MGC_041	Pv10	SEN_56	42250320	44265015	1963	2746	2014695	784	50	0.0638	2.48e-05
MGC_041	Pv11	INB_841	23163	323787	0	27	300624	28	2	0.0714	6.65e-06
MGC_041	Pv11	INB_827	364877	47136032	28	2556	46771155	2529	197	0.0779	4.21e-06
MGC_041	Pv11	SEN_56	47136069	49637300	2557	2802	2501231	246	15	0.061	6e-06
MGC_041	Pv11	INB_827	49649282	53572761	2803	3864	3923479	1062	49	0.0461	1.25e-05
MGC_042	Pv01	SXB_412	15991	1569689	0	294	1553698	295	12	0.0407	7.72e-06
MGC_042	Pv01	INB_841	1569722	9794357	295	1131	8224635	837	32	0.0382	3.89e-06
MGC_042	Pv01	SEN_56	9824895	36508740	1132	1588	26683845	457	19	0.0416	7.12e-07
MGC_042	Pv01	INB_841	37568603	51433823	1589	2240	13865220	652	49	0.0752	3.53e-06
MGC_042	Pv02	INB_827	204134	14135469	0	747	13931335	748	36	0.0481	2.58e-06
MGC_042	Pv02	ALB_213	14233283	27602517	748	1344	13369234	597	32	0.0536	2.39e-06
MGC_042	Pv02	INB_827	27602537	46427103	1345	2919	18824566	1575	113	0.0717	6e-06
MGC_042	Pv02	SCR_2	46427117	49669578	2920	3335	3242461	416	23	0.0553	7.09e-06
MGC_042	Pv03	SEN_56	34973	40971830	0	2005	40936857	2006	101	0.0503	2.47e-06
MGC_042	Pv03	SCR_2	41091672	42518807	2006	2075	1427135	70	0	0	0
MGC_042	Pv03	INB_827	42684686	44834635	2076	2132	2149949	57	4	0.0702	1.86e-06
MGC_042	Pv03	INB_841	44976525	45459890	2133	2170	483365	38	5	0.132	1.03e-05
MGC_042	Pv03	ALB_213	45469289	51176383	2171	2513	5707094	343	26	0.0758	4.56e-06
MGC_042	Pv03	MIB_778	51184220	51945477	2514	2656	761257	143	10	0.0699	1.31e-05
MGC_042	Pv03	INB_841	52063357	53400827	2657	2846	1337470	190	9	0.0474	6.73e-06
MGC_042	Pv04	MIB_778	22568	21876526	0	1384	21853958	1385	75	0.0542	3.43e-06
MGC_042	Pv04	INB_827	22011675	44691208	1385	1638	22679533	254	30	0.118	1.32e-06
MGC_042	Pv04	SCR_9	44730769	46855297	1639	2166	2124528	528	20	0.0379	9.41e-06
MGC_042	Pv04	INB_827	46855310	47982509	2167	2445	1127199	279	110	0.394	9.76e-05
MGC_042	Pv05	ALB_213	49908	1300256	0	233	1250348	234	14	0.0598	1.12e-05
MGC_042	Pv05	SCR_9	1300582	37478549	234	1681	36177967	1448	96	0.0663	2.65e-06
MGC_042	Pv05	INB_841	37540172	40841287	1682	2438	3301115	757	40	0.0528	1.21e-05
MGC_042	Pv06	SCR_2	33083	14340923	0	1234	14307840	1235	51	0.0413	3.56e-06
MGC_042	Pv06	INB_841	14375452	30972216	1235	4587	16596764	3353	191	0.057	1.15e-05
MGC_042	Pv06	MIB_778	30972261	31064459	4588	4612	92198	25	2	0.08	2.17e-05
MGC_042	Pv07	ALB_213	1252	6595160	0	1341	6593908	1342	77	0.0574	1.17e-05
MGC_042	Pv07	MIB_778	6595169	38093875	1342	4015	31498706	2674	163	0.061	5.17e-06
MGC_042	Pv07	INB_841	38096644	40028605	4016	4355	1931961	340	4	0.0118	2.07e-06
MGC_042	Pv08	SCR_2	49964	1793092	0	949	1743128	950	26	0.0274	1.49e-05
MGC_042	Pv08	ALB_213	1795073	8456370	950	1719	6661297	770	63	0.0818	9.46e-06
MGC_042	Pv08	SXB_412	8456379	9409833	1720	1870	953454	151	30	0.199	3.15e-05
MGC_042	Pv08	ALB_213	9410002	13371634	1871	2286	3961632	416	91	0.219	2.3e-05
MGC_042	Pv08	SCR_2	13371656	15622449	2287	2415	2250793	129	32	0.248	1.42e-05
MGC_042	Pv08	INB_827	15622569	60067079	2416	4976	44444510	2561	97	0.0379	2.18e-06
MGC_042	Pv08	SCR_2	60067080	63038021	4977	7937	2970941	2961	85	0.0287	2.86e-05
MGC_042	Pv09	SXB_412	263839	17611262	0	348	17347423	349	21	0.0602	1.21e-06
MGC_042	Pv09	SCR_9	17611273	24731343	349	577	7120070	229	3	0.0131	4.21e-07
MGC_042	Pv09	SCR_2	25013417	34916281	578	822	9902864	245	17	0.0694	1.72e-06
MGC_042	Pv09	SXB_412	34916491	35186558	823	845	270067	23	5	0.217	1.85e-05
MGC_042	Pv09	INB_827	35279343	38235047	846	2236	2955704	1391	28	0.0201	9.47e-06
MGC_042	Pv10	SEN_56	260555	30953636	0	1087	30693081	1088	65	0.0597	2.12e-06
MGC_042	Pv10	SCR_2	31067489	42796681	1088	2116	11729192	1029	53	0.0515	4.52e-06
MGC_042	Pv10	SEN_56	42797440	44067565	2117	2516	1270125	400	32	0.08	2.52e-05
MGC_042	Pv10	MIB_778	44068506	44259254	2517	2568	190748	52	5	0.0962	2.62e-05
MGC_042	Pv11	INB_841	9290	31807862	0	2063	31798572	2064	139	0.0673	4.37e-06
MGC_042	Pv11	INB_827	31830643	53144953	2064	3654	21314310	1591	99	0.0622	4.64e-06
MGC_042	Pv11	MIB_778	53144972	53572391	3655	3870	427419	216	4	0.0185	9.36e-06
MGC_043	Pv01	SXB_412	13082	2311010	0	375	2297928	376	17	0.0452	7.4e-06
MGC_043	Pv01	SCR_2	2311027	5571051	376	950	3260024	575	45	0.0783	1.38e-05
MGC_043	Pv01	SXB_412	5596858	46216496	951	1642	40619638	692	56	0.0809	1.38e-06
MGC_043	Pv01	ALB_213	46315250	51186353	1643	2108	4871103	466	34	0.073	6.98e-06
MGC_043	Pv01	INB_827	51186380	51433823	2109	2214	247443	106	4	0.0377	1.62e-05
MGC_043	Pv02	SCR_2	27696	28594300	0	1663	28566604	1664	206	0.124	7.21e-06
MGC_043	Pv02	SXB_412	28595345	40036859	1664	2507	11441514	844	292	0.346	2.55e-05
MGC_043	Pv02	MIB_778	40036877	44474529	2508	2665	4437652	158	22	0.139	4.96e-06
MGC_043	Pv02	SXB_412	44492732	46189986	2666	2876	1697254	211	20	0.0948	1.18e-05
MGC_043	Pv02	INB_827	46241653	49669578	2877	3331	3427925	455	28	0.0615	8.17e-06
MGC_043	Pv03	SEN_56	19925	3108347	0	610	3088422	611	25	0.0409	8.09e-06
MGC_043	Pv03	INB_841	3108492	49636313	611	2326	46527821	1716	137	0.0798	2.94e-06
MGC_043	Pv03	ALB_213	49636366	53400827	2327	2778	3764461	452	40	0.0885	1.06e-05
MGC_043	Pv04	SEN_56	22568	44872535	0	1794	44849967	1795	68	0.0379	1.52e-06
MGC_043	Pv04	INB_827	44878732	47982509	1795	2481	3103777	687	33	0.048	1.06e-05
MGC_043	Pv05	ALB_213	53723	1249334	0	221	1195611	222	10	0.045	8.36e-06
MGC_043	Pv05	MIB_778	1289840	38076792	222	1562	36786952	1341	79	0.0589	2.15e-06
MGC_043	Pv05	ALB_213	38085560	40841287	1563	2262	2755727	700	41	0.0586	1.49e-05
MGC_043	Pv06	SCR_9	11791	15752205	0	1212	15740414	1213	74	0.061	4.7e-06
MGC_043	Pv06	INB_841	15752293	18250035	1213	1539	2497742	327	34	0.104	1.36e-05
MGC_043	Pv06	SCR_9	18250121	24874092	1540	3275	6623971	1736	106	0.0611	1.6e-05
MGC_043	Pv06	INB_841	24880452	29454184	3276	4016	4573732	741	43	0.058	9.4e-06
MGC_043	Pv06	SXB_412	29454191	30927198	4017	4169	1473007	153	8	0.0523	5.43e-06
MGC_043	Pv06	INB_827	30927840	31191675	4170	4228	263835	59	0	0	0
MGC_043	Pv07	SXB_412	24805	1800972	0	650	1776167	651	44	0.0676	2.48e-05
MGC_043	Pv07	ALB_213	1842885	10902728	651	2508	9059843	1858	74	0.0398	8.17e-06
MGC_043	Pv07	INB_827	10905576	36184819	2509	3512	25279243	1004	43	0.0428	1.7e-06
MGC_043	Pv07	INB_841	36184826	39799922	3513	4450	3615096	938	20	0.0213	5.53e-06
MGC_043	Pv07	ALB_213	39801825	40028605	4451	4489	226780	39	4	0.103	1.76e-05
MGC_043	Pv08	SEN_56	49964	1277930	0	680	1227966	681	22	0.0323	1.79e-05
MGC_043	Pv08	SXB_412	1278308	10296219	681	1963	9017911	1283	79	0.0616	8.76e-06
MGC_043	Pv08	MIB_778	10298814	53136915	1964	3508	42838101	1545	36	0.0233	8.4e-07
MGC_043	Pv08	INB_827	53137031	59054356	3509	4319	5917325	811	27	0.0333	4.56e-06
[truncated: 27,197 more rows]
