# Supplementary material for: Genetic mapping for agronomic traits in a MAGIC population of common bean (Phaseolus vulgaris L.) under drought conditions
Source: BMC Genomics. 2020 Nov 16;21:799. doi: 10.1186/s12864-020-07213-6 (PMC7670608; doi:10.1186/s12864-020-07213-6)
Supplement: Supplementary file 10 — Additional file 10. Significant markers identified in genome wide association studies, genetic and physical position, p value, allele frequency, phenotypic effect and founder genotypes associated with 9 traits in the MAGIC population evaluated in 2013, 2014 and 2016. Favorable alleles are colored in green. [file 12864_2020_7213_MOESM10_ESM.xlsx]

## Sheet: Sheet2
Additional File 10. Significant markers identified in genome wide association studies, genetic and physical position, p value, allele frequency, phenotypic effect and founder genotypes associated with 9 traits in the MAGIC population evaluated in 2013, 2014 and 2016. Favorable allele colored in green.
Trait	Year	QTL Name	Marker	Chr	Position (bp)	Position (cM)	p value	MAF	REF	ALT	Allele associated with positive trait values	Minor Allele	Effect	n	SXB 12	INB 827	ALB 213	SEN 56	SCR 2	MIB 778	SCR 9	INB 841
100SdW	2014		Pv2.1_02_47472924_A/T	Chr02	47472924	69.7516	1.02768e-07	0.346346	A	T	T/T	A	0.402369	602	T/T	A/A	A/A	A/A	T/T	T/T	T/T	A/A
100SdW	2014		Pv2.1_03_13230973_T/C	Chr03	13230973	34.7123	6.10635e-08	0.181063	T	C	T/T	T	-0.500148	602	T/T	C/C	T/T	T/T	T/T	C/C	T/T	C/C
100SdW	2014		Pv2.1_03_13232327_T/A	Chr03	13232327	34.7139	1.8349e-06	0.180233	T	A	T/T	T	-0.443894	602	T/T	A/A	T/T	T/T	T/T	A/A	T/T	A/A
100SdW	2014	100SdW4.1	Pv2.1_04_1328790_G/A	Chr04	1328790	4.97057	4.08465e-08	0.274086	G	A	A/A	A	0.51414	602	A/A	A/A	G/A	G/G	G/G	A/A	A/A	G/A
100SdW	2014		Pv2.1_06_27532859_G/A	Chr06	27532859	46.609	1.92522e-06	0.141196	G	A	A/A	A	0.483715	602	A/A	G/G	A/A	A/A	A/A	A/A	A/A	G/G
100SdW	2013		Pv2.1_08_62449047_A/G	Chr08	62449047	92.9458	1.8436e-06	0.119369	A	G	G/G	G	0.959345	444	G/G	G/G	G/G	G/G	G/G	A/A	G/G	A/A
DF	2013	DF1.1	Pv2.1_01_4147947_C/G	Chr01	4147947	27.8598	5.46252e-07	0.369369	C	G	C/C	G	-0.463986	444	C/C	C/C	G/G	G/G	G/G	C/C	G/G	C/C
DF	2013	DF1.2	Pv2.1_01_9793397_C/T	Chr01	9793397	36.6871	5.58421e-07	0.484234	C	T	C/C	T	-0.466264	444	C/C	C/C	T/T	T/T	T/T	C/C	T/T	C/C
DF	2013	DF1.2	Pv2.1_01_9794357_A/T	Chr01	9794357	36.6887	2.43556e-07	0.489865	A	T	A/A	A	-0.726864	444	A/A	A/A	T/T	T/T	T/T	A/A	T/T	A/A
DF	2013	DF1.2	Pv2.1_01_9825395_T/TG	Chr01	9825395	36.7418	8.02631e-08	0.490991	T	TG	TG/TG	TG	0.744946	444	TG/TG	TG/TG	T/T	T/T	T/T	TG/TG	T/T	TG/TG
DF	2013	DF1.2	Pv2.1_01_9983960_C/T	Chr01	9983960	37.0477	3.93751e-07	0.478604	C	T	T/T	T	0.663699	444	T/T	T/T	C/C	C/C	C/C	T/T	C/C	T/T
DF	2013	DF1.2	Pv2.1_01_9988346_G/A	Chr01	9988346	37.057	4.07976e-07	0.477477	G	A	A/A	A	0.665116	444	A/A	A/A	G/G	G/G	G/G	A/A	G/G	A/A
DF	2013	DF1.2	Pv2.1_01_10040716_C/T	Chr01	10040716	37.1711	3.76536e-07	0.495495	C	T	T/T	T	0.687503	444	T/T	T/T	C/C	C/C	C/C	T/T	C/C	T/T
DF	2013	DF1.2	Pv2.1_01_10075832_A/T	Chr01	10075832	37.2487	4.20847e-07	0.492117	A	T	T/T	T	0.7012	444	T/T	T/T	A/A	A/A	A/A	T/T	A/A	T/T
DF	2013	DF1.2	Pv2.1_01_10075833_T/A	Chr01	10075833	37.2487	4.20847e-07	0.492117	T	A	A/A	A	0.7012	444	A/A	A/A	T/T	T/T	T/T	A/A	T/T	A/A
DF	2013	DF1.2	Pv2.1_01_10095089_T/G	Chr01	10095089	37.291	1.20096e-07	0.47973	T	G	T/T	T	-0.73614	444	T/T	T/T	G/G	G/G	G/G	T/T	G/G	T/T
DF	2013	DF1.2	Pv2.1_01_10095152_G/A	Chr01	10095152	37.2912	7.5854e-08	0.480856	G	A	G/G	G	-0.749128	444	G/G	G/G	A/A	A/A	A/A	G/G	A/A	G/G
DF	2013	DF1.2	Pv2.1_01_10102572_C/A	Chr01	10102572	37.3074	5.79606e-07	0.484234	C	A	C/C	C	-0.610262	444	C/C	C/C	A/A	A/A	A/A	C/C	A/A	C/C
DF	2013	DF1.2	Pv2.1_01_10141767_G/A	Chr01	10141767	37.3911	3.4653e-07	0.490991	G	A	G/G	G	-0.703767	444	G/G	G/G	A/A	A/A	A/A	G/G	A/A	G/G
DF	2013	DF1.2	Pv2.1_01_10142220_A/T	Chr01	10142220	37.392	1.01752e-07	0.486486	A	T	A/A	A	-0.770269	444	A/A	A/A	T/T	T/T	T/T	A/A	T/T	A/A
DF	2013	DF1.2	Pv2.1_01_10142243_T/C	Chr01	10142243	37.3921	1.01752e-07	0.486486	T	C	T/T	T	-0.770269	444	T/T	T/T	C/C	C/C	C/C	T/T	C/C	T/T
DF	2013	DF1.2	Pv2.1_01_10142263_C/T	Chr01	10142263	37.3921	1.01752e-07	0.486486	C	T	C/C	C	-0.770269	444	C/C	C/C	T/T	T/T	T/T	C/C	T/T	C/C
DF	2013	DF1.2	Pv2.1_01_10183637_G/C	Chr01	10183637	37.4755	9.33483e-07	0.457207	G	C	G/G	G	-0.512227	444	G/G	G/G	C/C	C/C	C/C	G/G	C/C	G/G
DF	2013	DF1.2	Pv2.1_01_10189436_A/G	Chr01	10189436	37.4867	1.94159e-07	0.486486	A	G	A/A	A	-0.749477	444	A/A	A/A	G/G	G/G	G/G	A/A	G/G	A/A
DF	2013	DF1.2	Pv2.1_01_10200390_A/C	Chr01	10200390	37.5073	1.31761e-06	0.469595	A	C	A/A	A	-0.62108	444	A/A	A/A	C/C	C/C	C/C	A/A	C/C	A/A
DF	2013	DF1.2	Pv2.1_01_10233627_A/G	Chr01	10233627	37.5661	1.87954e-06	0.417793	A	G	A/A	G	-0.475421	444	A/A	A/A	G/G	G/G	G/G	A/A	G/G	A/A
DF	2013	DF1.2	Pv2.1_01_10234306_A/ATT	Chr01	10234306	37.5672	2.65908e-07	0.40991	A	ATT	A/A	ATT	-0.450734	444	A/A	A/A	ATT/ATT	ATT/ATT	ATT/ATT	A/A	ATT/ATT	A/A
DF	2013	DF1.2	Pv2.1_01_10235135_T/G	Chr01	10235135	37.5686	5.70372e-10	0.48536	T	G	T/T	T	-0.771523	444	T/T	T/T	G/G	G/G	G/G	T/T	G/G	T/T
DF	2013	DF1.2	Pv2.1_01_10237644_C/T	Chr01	10237644	37.5727	2.8972e-07	0.440315	C	T	C/C	C	-0.509285	444	C/C	C/C	T/T	T/T	T/T	C/C	T/T	C/C
DF	2013	DF1.2	Pv2.1_01_10257394_A/G	Chr01	10257394	37.604	1.17763e-06	0.418919	A	G	A/A	G	-0.441266	444	A/A	A/A	G/G	G/G	G/G	A/A	G/G	A/A
DF	2013	DF1.2	Pv2.1_01_10257578_T/C	Chr01	10257578	37.6043	5.27913e-08	0.474099	T	C	T/T	T	-0.761244	444	T/T	T/T	C/C	C/C	C/C	T/T	C/C	T/T
DF	2013	DF1.2	Pv2.1_01_10290175_A/C	Chr01	10290175	37.6507	1.1987e-07	0.480856	A	C	A/A	A	-0.704316	444	A/A	A/A	C/C	C/C	C/C	A/A	C/C	A/A
DF	2013	DF1.2	Pv2.1_01_10294779_G/A	Chr01	10294779	37.6569	1.41739e-07	0.477477	G	A	G/G	G	-0.576168	444	G/G	G/G	A/A	A/A	A/A	G/G	A/A	G/G
DF	2013	DF1.2	Pv2.1_01_10307367_G/A	Chr01	10307367	37.6736	5.2403e-07	0.476351	G	A	G/G	G	-0.665591	444	G/G	G/G	A/A	A/A	A/A	G/G	A/A	G/G
DF	2013	DF1.2	Pv2.1_01_10307969_C/T	Chr01	10307969	37.6744	2.6336e-07	0.471847	C	T	T/T	T	0.630208	444	T/T	T/T	C/C	C/C	C/C	T/T	C/C	T/T
DF	2013	DF1.2	Pv2.1_01_10309245_T/C	Chr01	10309245	37.676	2.41163e-08	0.498874	T	C	T/T	C	-0.613314	444	T/T	T/T	C/C	C/C	C/C	T/T	C/C	T/T
DF	2013	DF1.2	Pv2.1_01_10310157_T/A	Chr01	10310157	37.6772	2.05397e-07	0.46509	T	A	T/T	T	-0.517067	444	T/T	T/T	A/A	A/A	A/A	T/T	A/A	T/T
DF	2013	DF1.2	Pv2.1_01_10317401_C/T	Chr01	10317401	37.6867	8.37844e-08	0.494369	C	T	T/T	C	0.543276	444	T/T	T/T	C/C	C/C	C/C	T/T	C/C	T/T
DF	2013	DF1.2	Pv2.1_01_10322873_C/T	Chr01	10322873	37.6937	1.36313e-06	0.457207	C	T	C/C	C	-0.552365	444	C/C	C/C	T/T	T/T	T/T	C/C	T/T	C/C
DF	2013	DF1.2	Pv2.1_01_10333030_T/G	Chr01	10333030	37.7068	5.61711e-07	0.440315	T	G	T/T	T	-0.549204	444	T/T	T/T	G/G	G/G	G/G	T/T	G/G	T/T
DF	2013	DF1.2	Pv2.1_01_10334650_T/C	Chr01	10334650	37.7088	1.17563e-07	0.483108	T	C	C/C	C	0.650026	444	C/C	C/C	T/T	T/T	T/T	C/C	T/T	C/C
DF	2013	DF1.2	Pv2.1_01_10343350_T/G	Chr01	10343350	37.7199	7.70945e-07	0.333333	T	G	T/T	G	-0.44383	444	T/T	T/T	G/G	G/G	G/G	T/T	G/G	T/T
DF	2013	DF1.2	Pv2.1_01_10344088_T/C	Chr01	10344088	37.7208	3.56103e-09	0.494369	T	C	C/C	C	0.63996	444	C/C	C/C	T/T	T/T	T/T	C/C	T/T	C/C
DF	2013	DF1.2	Pv2.1_01_10346693_G/A	Chr01	10346693	37.7241	9.90009e-07	0.496622	G	A	A/A	A	0.506267	444	A/A	A/A	G/G	G/G	G/G	A/A	G/G	A/A
DF	2013	DF1.2	Pv2.1_01_10411016_T/C	Chr01	10411016	37.8022	1.11777e-06	0.38964	T	C	T/T	C	-0.398759	444	C/C	C/C	C/C	C/C	C/C	C/C	C/C	C/C
DF	2013	DF1.2	Pv2.1_01_10429935_C/G	Chr01	10429935	37.8242	2.01561e-06	0.231982	C	G	C/C	G	-0.483625	444	C/C	C/C	G/G	G/G	G/G	C/C	G/G	G/G
DF	2013	DF1.2	Pv2.1_01_10445750_T/G	Chr01	10445750	37.8422	2.94307e-07	0.318694	T	G	T/T	G	-0.595769	444	G/G	G/G	G/G	G/G	G/G	T/T	G/G	G/G
DF	2013	DF1.2	Pv2.1_01_10457196_G/A	Chr01	10457196	37.855	1.95884e-07	0.486486	G	A	A/A	G	0.463861	444	A/A	A/A	A/A	G/G	A/A	G/G	G/G	A/A
DF	2013	DF1.2	Pv2.1_01_10486884_A/G	Chr01	10486884	37.8874	7.77289e-12	0.344595	A	G	G/G	A	0.784716	444	G/G	G/G	A/A	A/A	A/A	G/G	A/A	A/A
DF	2013	DF1.2	Pv2.1_01_10496635_A/T	Chr01	10496635	37.8978	8.44615e-11	0.351351	A	T	A/A	T	-0.710857	444	A/A	A/A	T/T	T/T	T/T	A/A	T/T	T/T
DF	2013	DF1.2	Pv2.1_01_10496792_A/G	Chr01	10496792	37.898	4.13966e-08	0.337838	A	G	A/A	G	-0.518333	444	A/A	A/A	G/G	G/G	G/G	A/A	G/G	G/G
DF	2013	DF1.2	Pv2.1_01_10497876_G/T	Chr01	10497876	37.8991	3.95161e-08	0.149775	G	T	G/G	T	-0.633217	444	G/G	G/G	T/T	T/T	T/T	G/G	T/T	T/T
DF	2013	DF1.2	Pv2.1_01_10509844_G/A	Chr01	10509844	37.9117	7.35019e-07	0.251126	G	A	G/G	A	-0.516685	444	G/G	G/G	A/A	A/A	A/A	G/G	A/A	A/A
DF	2013	DF1.2	Pv2.1_01_10532000_G/A	Chr01	10532000	37.9345	1.19251e-16	0.349099	G	A	A/A	G	0.978544	444	A/A	A/A	G/G	G/G	G/G	A/A	G/G	G/G
DF	2013	DF1.2	Pv2.1_01_10532268_T/C	Chr01	10532268	37.9348	9.51697e-17	0.376126	T	C	C/C	T	0.90481	444	C/C	C/C	T/T	T/T	T/T	C/C	T/T	T/T
DF	2014	DF1.2	Pv2.1_01_10532268_T/C	Chr01	10532268	37.9348	5.12893e-07	0.370432	T	C	C/C	T	0.168656	602	C/C	C/C	T/T	T/T	T/T	C/C	T/T	T/T
DF	2013	DF1.2	Pv2.1_01_10532851_T/A	Chr01	10532851	37.9353	4.61543e-08	0.287162	T	A	A/A	T	0.615259	444	A/A	A/A	T/T	T/T	T/T	A/A	T/T	T/T
DF	2013	DF1.2	Pv2.1_01_10533154_C/CA	Chr01	10533154	37.9356	1.23147e-12	0.32545	C	CA	CA/CA	C	0.845183	444	CA/CA	CA/CA	C/C	C/C	C/C	CA/CA	C/C	C/C
DF	2013	DF1.2	Pv2.1_01_10533191_G/C	Chr01	10533191	37.9357	3.83968e-14	0.335586	G	C	C/C	G	0.940703	444	C/C	C/C	G/G	G/G	G/G	C/C	G/G	G/G
DF	2013	DF1.2	Pv2.1_01_10533239_TG/T	Chr01	10533239	37.9357	1.02676e-12	0.338964	TG	T	T/T	TG	0.898031	444	T/T	T/T	TG/TG	TG/TG	TG/TG	T/T	TG/TG	TG/TG
DF	2013	DF1.2	Pv2.1_01_10533257_C/A	Chr01	10533257	37.9358	3.44993e-07	0.315315	C	A	C/C	A	-0.613288	444	C/C	C/C	A/A	A/A	A/A	C/C	A/A	A/A
DF	2013	DF1.2	Pv2.1_01_10533265_T/G	Chr01	10533265	37.9358	5.65481e-07	0.313063	T	G	G/G	T	0.596632	444	G/G	G/G	T/T	T/T	T/T	G/G	T/T	T/T
DF	2013	DF1.2	Pv2.1_01_10533311_A/G	Chr01	10533311	37.9358	3.84545e-27	0.349099	A	G	G/G	A	1.43024	444	G/G	G/G	A/A	A/A	A/A	G/G	A/A	A/A
DF	2014	DF1.2	Pv2.1_01_10533311_A/G	Chr01	10533311	37.9358	2.8108e-07	0.343854	A	G	G/G	A	0.21872	602	G/G	G/G	A/A	A/A	A/A	G/G	A/A	A/A
DF	2013	DF1.2	Pv2.1_01_10533333_TA/T	Chr01	10533333	37.9358	3.83485e-26	0.344595	TA	T	T/T	TA	1.39596	444	T/T	T/T	TA/TA	TA/TA	TA/TA	T/T	TA/TA	TA/TA
DF	2014	DF1.2	Pv2.1_01_10533333_TA/T	Chr01	10533333	37.9358	1.62979e-07	0.337209	TA	T	T/T	TA	0.218264	602	T/T	T/T	TA/TA	TA/TA	TA/TA	T/T	TA/TA	TA/TA
DF	2013	DF1.2	Pv2.1_01_10533340_A/C	Chr01	10533340	37.9358	9.22787e-25	0.351351	A	C	C/C	A	1.36569	444	C/C	C/C	A/A	A/A	A/A	C/C	A/A	A/A
DF	2014	DF1.2	Pv2.1_01_10533340_A/C	Chr01	10533340	37.9358	6.00066e-08	0.340532	A	C	C/C	A	0.225583	602	C/C	C/C	A/A	A/A	A/A	C/C	A/A	A/A
DF	2013	DF1.2	Pv2.1_01_10533340_A/G	Chr01	10533340	37.9358	6.23323e-26	0.355856	A	G	A/A	G	-1.41004	444	A/A	A/A	G/G	G/G	G/G	A/A	G/G	G/G
DF	2014	DF1.2	Pv2.1_01_10533340_A/G	Chr01	10533340	37.9358	2.28409e-08	0.348837	A	G	A/A	G	-0.240283	602	A/A	A/A	G/G	G/G	G/G	A/A	G/G	G/G
DF	2013	DF1.2	Pv2.1_01_10533518_A/G	Chr01	10533518	37.936	6.27395e-22	0.356982	A	G	G/G	A	1.25631	444	G/G	G/G	A/A	A/A	A/A	G/G	A/A	A/A
DF	2014	DF1.2	Pv2.1_01_10533518_A/G	Chr01	10533518	37.936	1.57296e-06	0.344684	A	G	G/G	A	0.193533	602	G/G	G/G	A/A	A/A	A/A	G/G	A/A	A/A
DF	2013	DF1.2	Pv2.1_01_10533557_C/A	Chr01	10533557	37.9361	2.85266e-19	0.356982	C	A	A/A	C	1.16738	444	A/A	A/A	C/C	C/C	C/C	A/A	C/C	C/C
DF	2014	DF1.2	Pv2.1_01_10533557_C/A	Chr01	10533557	37.9361	1.43592e-06	0.344684	C	A	A/A	C	0.192189	602	A/A	A/A	C/C	C/C	C/C	A/A	C/C	C/C
DF	2013	DF1.2	Pv2.1_01_10575352_T/A	Chr01	10575352	37.9773	1.38537e-08	0.487613	T	A	T/T	T	-0.769366	444	T/T	T/T	A/A	A/A	A/A	T/T	A/A	T/T
DF	2013	DF1.2	Pv2.1_01_10596541_T/C	Chr01	10596541	37.9973	2.34723e-06	0.282658	T	C	T/T	C	-0.466121	444	T/T	T/T	C/C	C/C	C/C	T/T	C/C	T/T
DF	2013	DF1.2	Pv2.1_01_10599946_G/A	Chr01	10599946	38.0005	2.14446e-07	0.490991	G	A	A/A	A	0.753782	444	A/A	A/A	G/G	G/G	G/G	A/A	G/G	A/A
DF	2013	DF1.2	Pv2.1_01_10600077_T/A	Chr01	10600077	38.0006	5.77399e-08	0.489865	T	A	T/T	T	-0.757747	444	T/T	T/T	A/A	A/A	A/A	T/T	A/A	T/T
DF	2013	DF1.2	Pv2.1_01_10600234_T/C	Chr01	10600234	38.0008	4.99814e-09	0.496622	T	C	T/T	T	-0.799269	444	T/T	T/T	C/C	C/C	C/C	T/T	C/C	T/T
DF	2013	DF1.2	Pv2.1_01_10607028_T/C	Chr01	10607028	38.007	6.87651e-07	0.262387	T	C	C/C	T	0.55299	444	C/C	C/C	T/T	T/T	T/T	C/C	T/T	T/T
DF	2013	DF1.2	Pv2.1_01_10634255_G/A	Chr01	10634255	38.0316	1.59654e-15	0.371622	G	A	G/G	A	-1.11782	444	G/G	G/G	A/A	A/A	A/A	G/G	A/A	A/A
DF	2013	DF1.2	Pv2.1_01_10634303_T/A	Chr01	10634303	38.0317	2.29355e-20	0.363739	T	A	A/A	T	1.3646	444	A/A	A/A	T/T	T/T	T/T	A/A	T/T	T/T
DF	2014	DF1.2	Pv2.1_01_10634303_T/A	Chr01	10634303	38.0317	1.29594e-08	0.35299	T	A	A/A	T	0.259186	602	A/A	A/A	T/T	T/T	T/T	A/A	T/T	T/T
DF	2013	DF1.2	Pv2.1_01_10634328_T/A	Chr01	10634328	38.0317	4.30396e-19	0.362613	T	A	A/A	T	1.32038	444	A/A	A/A	T/T	T/T	T/T	A/A	T/T	T/T
DF	2014	DF1.2	Pv2.1_01_10634328_T/A	Chr01	10634328	38.0317	1.92605e-08	0.354651	T	A	A/A	T	0.256697	602	A/A	A/A	T/T	T/T	T/T	A/A	T/T	T/T
DF	2013	DF1.2	Pv2.1_01_10634933_T/A	Chr01	10634933	38.0322	7.30299e-22	0.362613	T	A	A/A	T	1.46359	444	A/A	A/A	T/T	T/T	T/T	A/A	T/T	T/T
DF	2014	DF1.2	Pv2.1_01_10634933_T/A	Chr01	10634933	38.0322	1.72096e-08	0.355482	T	A	A/A	T	0.267205	602	A/A	A/A	T/T	T/T	T/T	A/A	T/T	T/T
DF	2013	DF1.2	Pv2.1_01_10638576_C/T	Chr01	10638576	38.0354	2.11667e-06	0.263514	C	T	T/T	C	0.532736	444	T/T	T/T	C/C	C/C	C/C	T/T	C/C	C/C
DF	2013	DF1.2	Pv2.1_01_10639884_G/A	Chr01	10639884	38.0366	2.14657e-22	0.365991	G	A	A/A	G	1.42706	444	A/A	A/A	G/G	G/G	G/G	A/A	G/G	G/G
DF	2014	DF1.2	Pv2.1_01_10639884_G/A	Chr01	10639884	38.0366	3.20386e-07	0.356312	G	A	A/A	G	0.236678	602	A/A	A/A	G/G	G/G	G/G	A/A	G/G	G/G
DF	2013	DF1.2	Pv2.1_01_10640305_A/G	Chr01	10640305	38.0369	3.037e-07	0.326577	A	G	G/G	A	0.592542	444	G/G	G/G	A/A	A/A	A/A	G/G	A/A	A/A
DF	2013	DF1.2	Pv2.1_01_10658514_A/AT	Chr01	10658514	38.0527	1.00325e-06	0.21509	A	AT	A/A	AT	-0.499396	444	A/A	A/A	AT/AT	AT/AT	AT/AT	A/A	AT/AT	AT/AT
DF	2013	DF1.2	Pv2.1_01_10675846_G/A	Chr01	10675846	38.0674	8.39014e-21	0.370495	G	A	A/A	G	1.24549	444	A/A	A/A	G/G	G/G	G/G	A/A	G/G	G/G
DF	2014	DF1.2	Pv2.1_01_10675846_G/A	Chr01	10675846	38.0674	1.2996e-07	0.35299	G	A	A/A	G	0.219415	602	A/A	A/A	G/G	G/G	G/G	A/A	G/G	G/G
DF	2013	DF1.2	Pv2.1_01_10675868_C/T	Chr01	10675868	38.0674	7.61642e-08	0.308559	C	T	C/C	T	-0.601862	444	C/C	C/C	T/T	T/T	T/T	C/C	T/T	T/T
DF	2013	DF1.2	Pv2.1_01_10679313_A/T	Chr01	10679313	38.0703	9.06276e-10	0.335586	A	T	T/T	A	0.644516	444	T/T	T/T	A/A	A/A	A/A	T/T	A/A	A/A
DF	2013	DF1.2	Pv2.1_01_10686725_C/T	Chr01	10686725	38.0764	2.39477e-17	0.365991	C	T	C/C	T	-1.1328	444	C/C	C/C	T/T	T/T	T/T	C/C	T/T	T/T
DF	2014	DF1.2	Pv2.1_01_10686725_C/T	Chr01	10686725	38.0764	3.76016e-08	0.348007	C	T	C/C	T	-0.223636	602	C/C	C/C	T/T	T/T	T/T	C/C	T/T	T/T
DF	2013	DF1.2	Pv2.1_01_10689460_G/A	Chr01	10689460	38.0786	1.52969e-19	0.359234	G	A	A/A	G	1.23983	444	A/A	A/A	G/G	G/G	G/G	A/A	G/G	G/G
DF	2014	DF1.2	Pv2.1_01_10689460_G/A	Chr01	10689460	38.0786	8.9623e-07	0.348007	G	A	A/A	G	0.21226	602	A/A	A/A	G/G	G/G	G/G	A/A	G/G	G/G
DF	2013	DF1.2	Pv2.1_01_10708622_T/A	Chr01	10708622	38.0941	3.80327e-07	0.309685	T	A	T/T	A	-0.572867	444	T/T	T/T	A/A	A/A	A/A	T/T	A/A	A/A
DF	2013	DF1.2	Pv2.1_01_10730811_C/G	Chr01	10730811	38.1114	1.0064e-07	0.290541	C	G	G/G	C	0.569193	444	G/G	G/G	C/C	C/C	C/C	G/G	C/C	C/C
DF	2013	DF1.2	Pv2.1_01_10733348_G/A	Chr01	10733348	38.1133	4.17834e-07	0.29955	G	A	A/A	G	0.539313	444	A/A	A/A	G/G	G/G	G/G	A/A	G/G	G/G
DF	2013	DF1.2	Pv2.1_01_10735814_A/G	Chr01	10735814	38.1152	1.38794e-06	0.346847	A	G	G/G	A	0.457269	444	G/G	G/G	A/A	A/A	A/A	G/G	A/A	A/A
DF	2013	DF1.2	Pv2.1_01_10735820_G/T	Chr01	10735820	38.1152	5.71957e-08	0.265766	G	T	T/T	G	0.585204	444	T/T	T/T	G/G	G/G	G/G	T/T	G/G	G/G
DF	2013	DF1.2	Pv2.1_01_10736332_G/C	Chr01	10736332	38.1156	1.00771e-06	0.261261	G	C	C/C	G	0.527284	444	C/C	C/C	G/G	G/G	G/G	C/C	G/G	G/G
DF	2013	DF1.2	Pv2.1_01_10739415_A/T	Chr01	10739415	38.118	1.2529e-06	0.247748	A	T	T/T	A	0.474742	444	T/T	T/T	A/A	A/A	A/A	T/T	A/A	A/A
DF	2013	DF1.2	Pv2.1_01_10739487_T/C	Chr01	10739487	38.118	7.31608e-08	0.336712	T	C	C/C	T	0.596864	444	C/C	C/C	T/T	T/T	T/T	C/C	T/T	T/T
DF	2013	DF1.2	Pv2.1_01_10741481_C/T	Chr01	10741481	38.1195	1.51224e-06	0.386261	C	T	T/T	C	0.486994	444	T/T	T/T	C/C	C/C	C/C	T/T	C/C	C/C
DF	2013	DF1.2	Pv2.1_01_10741725_C/A	Chr01	10741725	38.1197	1.47474e-10	0.34009	C	A	A/A	C	0.75434	444	A/A	A/A	C/C	C/C	C/C	A/A	C/C	C/C
DF	2013	DF1.2	Pv2.1_01_10741760_C/G	Chr01	10741760	38.1197	3.3287e-08	0.343468	C	G	G/G	C	0.669527	444	G/G	G/G	C/C	C/C	C/C	G/G	C/C	C/C
DF	2013	DF1.2	Pv2.1_01_10741816_G/A	Chr01	10741816	38.1198	3.1675e-17	0.373874	G	A	A/A	G	1.15462	444	A/A	A/A	G/G	G/G	G/G	A/A	G/G	G/G
DF	2014	DF1.2	Pv2.1_01_10741816_G/A	Chr01	10741816	38.1198	1.77055e-07	0.357143	G	A	A/A	G	0.216047	602	A/A	A/A	G/G	G/G	G/G	A/A	G/G	G/G
DF	2013	DF1.2	Pv2.1_01_10742414_A/G	Chr01	10742414	38.1202	6.68685e-12	0.380631	A	G	A/A	G	-0.89176	444	A/A	A/A	G/G	G/G	G/G	A/A	G/G	G/G
DF	2013	DF1.2	Pv2.1_01_10742426_G/A	Chr01	10742426	38.1202	6.02815e-13	0.353604	G	A	A/A	G	0.928588	444	A/A	A/A	G/G	G/G	G/G	A/A	G/G	G/G
DF	2013	DF1.2	Pv2.1_01_10742442_C/T	Chr01	10742442	38.1203	6.60788e-14	0.358108	C	T	T/T	C	0.998138	444	T/T	T/T	C/C	C/C	C/C	T/T	C/C	C/C
DF	2013	DF1.2	Pv2.1_01_10749930_A/G	Chr01	10749930	38.1259	9.32312e-07	0.334459	A	G	G/G	A	0.537858	444	G/G	G/G	A/A	A/A	A/A	G/G	A/A	A/A
DF	2013	DF1.2	Pv2.1_01_10751894_G/A	Chr01	10751894	38.1273	8.61315e-07	0.313063	G	A	A/A	G	0.520321	444	A/A	A/A	G/G	G/G	G/G	A/A	G/G	G/G
DF	2013	DF1.2	Pv2.1_01_10753139_C/G	Chr01	10753139	38.1282	1.21005e-09	0.290541	C	G	G/G	C	0.645215	444	G/G	G/G	C/C	C/C	C/C	G/G	C/C	C/C
DF	2013	DF1.2	Pv2.1_01_10753571_T/TTC	Chr01	10753571	38.1286	1.60599e-10	0.345721	T	TTC	TTC/TTC	T	0.71416	444	TTC/TTC	TTC/TTC	T/T	T/T	T/T	TTC/TTC	T/T	T/T
DF	2013	DF1.2	Pv2.1_01_10789066_C/T	Chr01	10789066	38.1541	6.03256e-09	0.296171	C	T	T/T	C	0.62393	444	T/T	T/T	C/C	C/C	C/C	T/T	C/C	C/C
DF	2013	DF1.2	Pv2.1_01_10818326_T/A	Chr01	10818326	38.174	1.83808e-16	0.378378	T	A	T/T	A	-1.08623	444	T/T	T/T	A/A	A/A	A/A	T/T	A/A	A/A
DF	2014	DF1.2	Pv2.1_01_10818326_T/A	Chr01	10818326	38.174	5.91232e-08	0.370432	T	A	T/T	A	-0.210294	602	T/T	T/T	A/A	A/A	A/A	T/T	A/A	A/A
DF	2013	DF1.2	Pv2.1_01_10826595_G/A	Chr01	10826595	38.1794	6.14344e-17	0.371622	G	A	G/G	A	-1.10928	444	G/G	G/G	A/A	A/A	A/A	G/G	A/A	A/A
DF	2013	DF1.2	Pv2.1_01_10877209_C/A	Chr01	10877209	38.211	1.0649e-06	0.199324	C	A	C/C	A	-0.529375	444	C/C	C/C	A/A	A/A	A/A	C/C	A/A	A/A
DF	2013	DF1.2	Pv2.1_01_10878240_C/A	Chr01	10878240	38.2116	4.0942e-08	0.286036	C	A	C/C	A	-0.597613	444	C/C	C/C	A/A	A/A	A/A	C/C	A/A	A/A
DF	2013	DF1.2	Pv2.1_01_10945944_C/T	Chr01	10945944	38.2492	3.73295e-16	0.351351	C	T	C/C	T	-1.06317	444	C/C	C/C	T/T	T/T	T/T	C/C	T/T	T/T
DF	2013	DF1.2	Pv2.1_01_10951949_A/G	Chr01	10951949	38.2523	7.81114e-07	0.140766	A	G	G/G	A	0.561682	444	G/G	G/G	A/A	A/A	A/A	G/G	A/A	A/A
DF	2013	DF1.2	Pv2.1_01_10992113_T/C	Chr01	10992113	38.2718	3.41411e-07	0.137387	T	C	C/C	T	0.590742	444	C/C	C/C	T/T	T/T	T/T	C/C	T/T	T/T
DF	2013	DF1.2	Pv2.1_01_10999558_A/G	Chr01	10999558	38.2753	1.44312e-12	0.323198	A	G	G/G	A	0.702151	444	G/G	G/G	A/A	A/A	A/A	G/G	A/A	A/A
DF	2013	DF1.2	Pv2.1_01_11026406_AATGAGGCAGTGGAAGGCTTT/A	Chr01	11026406	38.2871	1.05928e-07	0.414414	AATGAGGCAGTGGAAGGCTTT	A	AATGAGGCAGTGGAAGGCTTT/AATGAGGCAGTGGAAGGCTTT	A	-0.510578	444	AATGAGGCAGTGGAAGGCTTT/AATGAGGCAGTGGAAGGCTTT	AATGAGGCAGTGGAAGGCTTT/AATGAGGCAGTGGAAGGCTTT	A/A	A/A	AATGAGGCAGTGGAAGGCTTT/AATGAGGCAGTGGAAGGCTTT	AATGAGGCAGTGGAAGGCTTT/AATGAGGCAGTGGAAGGCTTT	A/A	A/A
DF	2013	DF1.2	Pv2.1_01_11026430_G/C	Chr01	11026430	38.2871	1.65962e-07	0.311937	G	C	G/G	C	-0.562872	444	G/G	G/G	C/C	C/C	G/G	G/G	C/C	C/C
DF	2013	DF1.2	Pv2.1_01_11027631_AG/A	Chr01	11027631	38.2876	9.3273e-07	0.259009	AG	A	AG/AG	A	-0.540303	444	AG/AG	AG/AG	A/A	A/A	A/A	AG/AG	A/A	A/A
DF	2013	DF1.2	Pv2.1_01_11028582_G/C	Chr01	11028582	38.288	1.40695e-10	0.219595	G	C	C/C	G	0.705866	444	C/C	C/C	G/G	G/G	G/G	C/C	G/G	G/G
DF	2013	DF1.2	Pv2.1_01_11031114_C/T	Chr01	11031114	38.2891	2.88111e-09	0.170045	C	T	C/C	T	-0.66574	444	C/C	C/C	T/T	T/T	T/T	C/C	T/T	T/T
DF	2013	DF1.2	Pv2.1_01_11034745_C/T	Chr01	11034745	38.2906	2.1509e-06	0.278153	C	T	C/C	T	-0.537044	444	C/C	C/C	T/T	T/T	T/T	C/C	T/T	T/T
DF	2013	DF1.2	Pv2.1_01_11034747_G/T	Chr01	11034747	38.2906	1.30237e-08	0.26464	G	T	T/T	G	0.630027	444	T/T	T/T	G/G	G/G	G/G	T/T	G/G	G/G
DF	2013	DF1.2	Pv2.1_01_11036476_A/G	Chr01	11036476	38.2914	1.18621e-06	0.243243	A	G	G/G	A	0.53567	444	G/G	G/G	A/A	A/A	A/A	G/G	A/A	A/A
DF	2013	DF1.2	Pv2.1_01_11042319_G/A	Chr01	11042319	38.2938	6.21286e-08	0.281532	G	A	G/G	A	-0.619715	444	G/G	G/G	A/A	A/A	A/A	G/G	A/A	A/A
DF	2013	DF1.2	Pv2.1_01_11042911_A/C	Chr01	11042911	38.294	8.65205e-10	0.306306	A	C	C/C	A	0.738175	444	C/C	C/C	A/A	A/A	A/A	C/C	A/A	A/A
DF	2013	DF1.2	Pv2.1_01_11045356_C/T	Chr01	11045356	38.295	3.69773e-07	0.153153	C	T	T/T	C	0.579555	444	T/T	T/T	C/C	C/C	C/C	T/T	C/C	C/C
DF	2013	DF1.2	Pv2.1_01_11047444_T/G	Chr01	11047444	38.2958	3.10352e-07	0.188063	T	G	G/G	T	0.546097	444	G/G	G/G	T/T	T/T	T/T	G/G	T/T	T/T
DF	2013	DF1.2	Pv2.1_01_11048090_C/T	Chr01	11048090	38.2961	1.20058e-06	0.13964	C	T	T/T	C	0.551312	444	T/T	T/T	C/C	C/C	C/C	T/T	C/C	C/C
DF	2013	DF1.2	Pv2.1_01_11048188_CA/C	Chr01	11048188	38.2961	9.63918e-08	0.132883	CA	C	C/C	CA	0.6158	444	C/C	C/C	CA/CA	CA/CA	CA/CA	C/C	CA/CA	CA/CA
DF	2013	DF1.2	Pv2.1_01_11060889_A/T	Chr01	11060889	38.3012	5.02671e-08	0.212838	A	T	A/A	T	-0.597512	444	A/A	A/A	T/T	T/T	T/T	A/A	T/T	T/T
DF	2013	DF1.2	Pv2.1_01_11062841_T/C	Chr01	11062841	38.3019	1.16472e-06	0.247748	T	C	T/T	C	-0.523871	444	T/T	T/T	C/C	C/C	C/C	T/T	C/C	C/C
DF	2013	DF1.2	Pv2.1_01_11067082_G/T	Chr01	11067082	38.3036	1.24172e-06	0.297297	G	T	T/T	G	0.58244	444	T/T	T/T	G/G	G/G	G/G	T/T	G/G	G/G
DF	2013	DF1.2	Pv2.1_01_11069431_T/TCTC	Chr01	11069431	38.3045	2.38921e-09	0.15991	T	TCTC	TCTC/TCTC	T	0.659719	444	TCTC/TCTC	TCTC/TCTC	T/T	T/T	T/TCTC	TCTC/TCTC	T/T	T/T
DF	2013	DF1.2	Pv2.1_01_11073432_G/A	Chr01	11073432	38.306	2.60979e-07	0.302928	G	A	G/G	A	-0.545848	444	G/G	G/G	A/A	A/A	A/A	G/G	A/A	A/A
DF	2013	DF1.2	Pv2.1_01_11076137_AG/A	Chr01	11076137	38.307	3.2975e-18	0.323198	AG	A	A/A	AG	1.03189	444	A/A	A/A	AG/AG	AG/AG	AG/AG	A/A	AG/AG	AG/AG
DF	2013	DF1.2	Pv2.1_01_11076612_G/A	Chr01	11076612	38.3072	4.45778e-21	0.367117	G	A	A/A	G	1.34928	444	A/A	A/A	G/G	G/G	G/G	A/A	G/G	G/G
DF	2014	DF1.2	Pv2.1_01_11076612_G/A	Chr01	11076612	38.3072	2.21834e-08	0.360465	G	A	A/A	G	0.24811	602	A/A	A/A	G/G	G/G	G/G	A/A	G/G	G/G
DF	2013	DF1.2	Pv2.1_01_11078468_T/A	Chr01	11078468	38.3078	6.8082e-09	0.39527	T	A	T/T	A	-0.623602	444	T/T	T/T	A/A	A/A	A/A	T/T	A/A	T/T
DF	2013	DF1.2	Pv2.1_01_11085688_G/A	Chr01	11085688	38.3105	2.54508e-10	0.306306	G	A	A/A	G	0.750816	444	A/A	A/A	G/G	G/G	G/G	A/A	G/G	G/G
DF	2013	DF1.2	Pv2.1_01_11086681_A/G	Chr01	11086681	38.3108	1.41797e-07	0.356982	A	G	G/G	A	0.60671	444	G/G	G/G	A/A	A/A	A/A	G/G	A/A	A/A
DF	2013	DF1.2	Pv2.1_01_11091921_C/G	Chr01	11091921	38.3127	5.79402e-20	0.364865	C	G	C/C	G	-1.38926	444	C/C	C/C	G/G	G/G	G/G	C/C	G/G	G/G
DF	2014	DF1.2	Pv2.1_01_11091921_C/G	Chr01	11091921	38.3127	7.84903e-08	0.356312	C	G	C/C	G	-0.251115	602	C/C	C/C	G/G	G/G	G/G	C/C	G/G	G/G
DF	2013	DF1.2	Pv2.1_01_11097747_C/T	Chr01	11097747	38.3148	1.76791e-13	0.359234	C	T	T/T	C	1.02818	444	T/T	T/T	C/C	C/C	C/C	T/T	C/C	C/C
DF	2014	DF1.2	Pv2.1_01_11097747_C/T	Chr01	11097747	38.3148	2.92525e-07	0.353821	C	T	T/T	C	0.213621	602	T/T	T/T	C/C	C/C	C/C	T/T	C/C	C/C
DF	2013	DF1.2	Pv2.1_01_11107841_A/T	Chr01	11107841	38.3182	8.49487e-07	0.244369	A	T	T/T	A	0.520573	444	T/T	T/T	A/A	A/A	A/A	T/T	A/A	A/A
DF	2013	DF1.2	Pv2.1_01_11107859_T/A	Chr01	11107859	38.3182	6.10795e-07	0.315315	T	A	A/A	T	0.578433	444	A/A	A/A	T/T	T/T	T/T	A/A	T/T	T/T
DF	2013	DF1.2	Pv2.1_01_11123717_G/A	Chr01	11123717	38.3235	1.34137e-06	0.233108	G	A	A/A	G	0.540014	444	A/A	A/A	G/G	G/G	G/G	A/A	G/G	G/G
DF	2013	DF1.2	Pv2.1_01_11124190_G/T	Chr01	11124190	38.3236	1.47876e-09	0.259009	G	T	G/G	T	-0.69265	444	G/G	G/G	T/T	T/T	T/T	G/G	T/T	T/T
DF	2013	DF1.2	Pv2.1_01_11124340_T/A	Chr01	11124340	38.3237	1.53593e-11	0.352477	T	A	T/T	A	-0.79289	444	T/T	T/T	A/A	A/A	A/A	T/T	A/A	A/A
DF	2013	DF1.2	Pv2.1_01_11125931_C/T	Chr01	11125931	38.3242	8.06949e-10	0.177928	C	T	T/T	C	0.664235	444	T/T	T/T	C/C	C/C	C/C	T/T	C/C	C/C
DF	2013	DF1.2	Pv2.1_01_11127919_G/C	Chr01	11127919	38.3248	8.49796e-07	0.259009	G	C	C/C	G	0.574093	444	C/C	C/C	G/G	G/G	G/G	C/C	G/G	G/G
DF	2013	DF1.2	Pv2.1_01_11128191_T/C	Chr01	11128191	38.3249	7.17498e-08	0.329955	T	C	C/C	T	0.644092	444	C/C	C/C	T/T	T/T	T/T	C/C	T/T	T/T
DF	2013	DF1.2	Pv2.1_01_11128494_C/T	Chr01	11128494	38.325	2.44863e-08	0.298423	C	T	T/T	C	0.627692	444	T/T	T/T	C/C	C/C	C/C	T/T	C/C	C/C
DF	2013	DF1.2	Pv2.1_01_11131646_CA/C	Chr01	11131646	38.326	1.62669e-10	0.318694	CA	C	C/C	CA	0.781934	444	C/C	C/C	CA/CA	CA/CA	CA/CA	C/C	CA/CA	CA/CA
DF	2013	DF1.2	Pv2.1_01_11131863_T/C	Chr01	11131863	38.3261	7.06646e-07	0.147523	T	C	C/C	T	0.569494	444	C/C	C/C	T/T	T/T	T/T	C/C	T/T	T/T
DF	2013	DF1.2	Pv2.1_01_11133107_G/A	Chr01	11133107	38.3264	4.89037e-07	0.129505	G	A	G/G	A	-0.589062	444	G/G	G/G	A/A	A/A	A/A	G/G	A/A	A/A
DF	2013	DF1.2	Pv2.1_01_11133759_C/T	Chr01	11133759	38.3266	1.91659e-10	0.314189	C	T	T/T	C	0.782948	444	T/T	T/T	C/C	C/C	C/C	T/T	C/C	C/C
DF	2013	DF1.2	Pv2.1_01_11134052_C/T	Chr01	11134052	38.3267	4.37345e-12	0.313063	C	T	T/T	C	0.826595	444	T/T	T/T	C/C	C/C	C/C	T/T	C/C	C/C
DF	2013	DF1.2	Pv2.1_01_11134323_C/T	Chr01	11134323	38.3268	3.21163e-09	0.355856	C	T	T/T	C	0.750893	444	T/T	T/T	C/C	C/C	C/C	T/T	C/C	C/C
DF	2013	DF1.2	Pv2.1_01_11134554_GA/G	Chr01	11134554	38.3269	1.76486e-06	0.20045	GA	G	GA/GA	G	-0.528062	444	GA/GA	GA/GA	G/G	G/G	G/G	GA/GA	G/G	G/G
DF	2013	DF1.2	Pv2.1_01_11134789_A/T	Chr01	11134789	38.327	2.75725e-13	0.352477	A	T	T/T	A	0.9993	444	T/T	T/T	A/A	A/A	A/A	T/T	A/A	A/A
DF	2014	DF1.2	Pv2.1_01_11134789_A/T	Chr01	11134789	38.327	2.44075e-08	0.339701	A	T	T/T	A	0.226596	602	T/T	T/T	A/A	A/A	A/A	T/T	A/A	A/A
DF	2013	DF1.2	Pv2.1_01_11134917_C/T	Chr01	11134917	38.327	3.9059e-08	0.207207	C	T	C/C	T	-0.6013	444	C/C	C/C	T/T	T/T	T/T	C/C	T/T	T/T
DF	2013	DF1.2	Pv2.1_01_11135099_A/G	Chr01	11135099	38.3271	3.16598e-11	0.381757	A	G	G/G	A	0.845093	444	G/G	G/G	A/A	A/A	A/A	G/G	A/A	A/A
DF	2013	DF1.2	Pv2.1_01_11135445_C/T	Chr01	11135445	38.3272	4.05323e-10	0.316441	C	T	T/T	C	0.761762	444	T/T	T/T	C/C	C/C	C/C	T/T	C/C	C/C
DF	2013	DF1.2	Pv2.1_01_11136141_T/C	Chr01	11136141	38.3274	4.64308e-13	0.283784	T	C	C/C	T	0.798452	444	C/C	C/C	T/T	T/T	T/T	C/C	T/T	T/T
DF	2013	DF1.2	Pv2.1_01_11136245_G/A	Chr01	11136245	38.3274	4.46213e-10	0.274775	G	A	A/A	G	0.694096	444	A/A	A/A	G/G	G/G	G/G	A/A	G/G	G/G
DF	2013	DF1.2	Pv2.1_01_11136274_C/T	Chr01	11136274	38.3274	2.83302e-08	0.311937	C	T	T/T	C	0.617985	444	T/T	T/T	C/C	C/C	C/C	T/T	C/C	C/C
DF	2013	DF1.2	Pv2.1_01_11136371_CT/C	Chr01	11136371	38.3275	1.01255e-13	0.362613	CT	C	CT/CT	C	-0.977971	444	CT/CT	CT/CT	C/C	C/C	C/C	CT/CT	C/C	C/C
DF	2013	DF1.2	Pv2.1_01_11136792_A/G	Chr01	11136792	38.3276	6.57627e-07	0.316441	A	G	G/G	A	0.605898	444	A/A	G/G	A/A	A/A	A/A	G/G	A/A	A/A
DF	2013	DF1.2	Pv2.1_01_11137475_C/T	Chr01	11137475	38.3278	5.67303e-12	0.347973	C	T	T/T	C	0.861214	444	T/T	T/T	C/C	C/C	C/C	T/T	C/C	C/C
DF	2013	DF1.2	Pv2.1_01_11138366_G/A	Chr01	11138366	38.3281	4.52724e-15	0.295045	G	A	G/G	A	-0.883788	444	G/G	G/G	A/A	A/A	A/A	G/G	A/A	A/A
DF	2013	DF1.2	Pv2.1_01_11139231_T/TA	Chr01	11139231	38.3283	9.63648e-08	0.243243	T	TA	T/T	TA	-0.576668	444	T/T	T/T	TA/TA	TA/TA	TA/TA	T/T	TA/TA	TA/TA
DF	2013	DF1.2	Pv2.1_01_11139358_T/A	Chr01	11139358	38.3284	8.27315e-07	0.179054	T	A	A/A	T	0.515742	444	A/A	A/A	T/T	T/T	T/T	A/A	T/T	T/T
DF	2013	DF1.2	Pv2.1_01_11139450_T/C	Chr01	11139450	38.3284	4.56338e-10	0.328829	T	C	C/C	T	0.793962	444	C/C	C/C	T/T	T/T	T/T	C/C	T/T	T/T
DF	2013	DF1.2	Pv2.1_01_11139604_TTGAATCA/T	Chr01	11139604	38.3284	4.05734e-11	0.277027	TTGAATCA	T	T/T	TTGAATCA	0.751922	444	T/T	T/T	TTGAATCA/TTGAATCA	TTGAATCA/TTGAATCA	TTGAATCA/TTGAATCA	T/T	TTGAATCA/TTGAATCA	TTGAATCA/TTGAATCA
DF	2013	DF1.2	Pv2.1_01_11139829_CT/C	Chr01	11139829	38.3285	1.00832e-10	0.359234	CT	C	C/C	CT	0.797974	444	C/C	C/C	CT/CT	CT/CT	CT/CT	C/C	CT/CT	CT/CT
DF	2014	DF1.2	Pv2.1_01_11139829_CT/C	Chr01	11139829	38.3285	1.40923e-07	0.35299	CT	C	C/C	CT	0.194439	602	C/C	C/C	CT/CT	CT/CT	CT/CT	C/C	CT/CT	CT/CT
DF	2013	DF1.2	Pv2.1_01_11140211_A/C	Chr01	11140211	38.3286	1.39322e-06	0.337838	A	C	A/A	C	-0.539387	444	A/A	A/A	C/C	C/C	C/C	A/A	C/C	C/C
DF	2013	DF1.2	Pv2.1_01_11140241_G/A	Chr01	11140241	38.3286	1.4604e-07	0.242117	G	A	A/A	G	0.583566	444	A/A	A/A	G/G	G/G	G/G	A/A	G/G	G/G
DF	2013	DF1.2	Pv2.1_01_11141529_T/C	Chr01	11141529	38.329	2.12475e-06	0.204955	T	C	C/C	T	0.489478	444	C/C	C/C	T/T	T/T	T/T	C/C	T/T	T/T
DF	2013	DF1.2	Pv2.1_01_11144086_A/G	Chr01	11144086	38.3298	2.91233e-12	0.356982	A	G	G/G	A	0.844963	444	G/G	G/G	A/A	A/A	A/A	G/G	A/A	A/A
DF	2013	DF1.2	Pv2.1_01_11145122_A/G	Chr01	11145122	38.3301	1.82631e-08	0.320946	A	G	G/G	A	0.689723	444	G/G	G/G	A/A	A/A	A/A	G/G	A/A	A/A
DF	2014	DF1.2	Pv2.1_01_11145122_A/G	Chr01	11145122	38.3301	9.88397e-08	0.307309	A	G	G/G	A	0.190279	602	G/G	G/G	A/A	A/A	A/A	G/G	A/A	A/A
DF	2013	DF1.2	Pv2.1_01_11145587_C/T	Chr01	11145587	38.3302	5.24944e-12	0.358108	C	T	T/T	C	0.868184	444	T/T	T/T	C/C	C/C	C/C	T/T	C/C	C/C
DF	2014	DF1.2	Pv2.1_01_11145587_C/T	Chr01	11145587	38.3302	1.12247e-06	0.345515	C	T	T/T	C	0.183049	602	T/T	T/T	C/C	C/C	C/C	T/T	C/C	C/C
DF	2013	DF1.2	Pv2.1_01_11152656_A/G	Chr01	11152656	38.3323	2.31391e-09	0.277027	A	G	G/G	A	0.682646	444	G/G	G/G	A/A	A/A	A/A	G/G	A/A	A/A
DF	2013	DF1.2	Pv2.1_01_11153311_T/A	Chr01	11153311	38.3325	3.25874e-09	0.185811	T	A	A/A	T	0.644759	444	A/A	A/A	T/T	T/T	T/T	A/A	T/T	T/T
DF	2013	DF1.2	Pv2.1_01_11154293_A/G	Chr01	11154293	38.3328	1.32675e-08	0.211712	A	G	G/G	A	0.606797	444	G/G	G/G	A/A	A/A	A/A	G/G	A/A	A/A
DF	2013	DF1.2	Pv2.1_01_11154796_A/G	Chr01	11154796	38.3329	2.62285e-11	0.289414	A	G	G/G	A	0.75786	444	G/G	G/G	A/A	A/A	A/A	G/G	A/A	A/A
DF	2013	DF1.2	Pv2.1_01_11155440_G/A	Chr01	11155440	38.3331	2.08336e-11	0.342342	G	A	A/A	G	0.856636	444	A/A	A/A	G/G	G/G	G/G	A/A	G/G	G/G
DF	2013	DF1.2	Pv2.1_01_11155658_A/T	Chr01	11155658	38.3332	1.45724e-07	0.156532	A	T	T/T	A	0.582637	444	T/T	T/T	A/A	A/A	A/A	T/T	A/A	A/A
DF	2013	DF1.2	Pv2.1_01_11155683_G/GT	Chr01	11155683	38.3332	1.01303e-06	0.130631	G	GT	G/G	GT	-0.556686	444	G/G	G/G	GT/GT	GT/GT	GT/GT	G/G	GT/GT	GT/GT
DF	2013	DF1.2	Pv2.1_01_11155752_C/T	Chr01	11155752	38.3332	6.55398e-08	0.332207	C	T	T/T	C	0.697502	444	T/T	T/T	C/C	C/C	C/C	T/T	C/C	C/C
DF	2013	DF1.2	Pv2.1_01_11156129_C/T	Chr01	11156129	38.3333	8.16176e-08	0.262387	C	T	T/T	C	0.596484	444	T/T	T/T	C/C	C/C	C/C	T/T	C/C	C/C
DF	2013	DF1.2	Pv2.1_01_11157675_C/T	Chr01	11157675	38.3338	2.48257e-07	0.221847	C	T	C/C	T	-0.567878	444	C/C	C/C	T/T	T/T	T/T	C/C	T/T	T/T
DF	2013	DF1.2	Pv2.1_01_11157705_C/T	Chr01	11157705	38.3338	2.7747e-08	0.261261	C	T	T/T	C	0.623209	444	T/T	T/T	C/C	C/C	C/C	T/T	C/C	C/C
DF	2013	DF1.2	Pv2.1_01_11157870_G/T	Chr01	11157870	38.3338	9.14548e-09	0.333333	G	T	T/T	G	0.678957	444	T/T	T/T	G/G	G/G	G/G	T/T	G/G	G/G
DF	2014	DF1.2	Pv2.1_01_11157870_G/T	Chr01	11157870	38.3338	1.24553e-06	0.32392	G	T	T/T	G	0.16882	602	T/T	T/T	G/G	G/G	G/G	T/T	G/G	G/G
DF	2013	DF1.2	Pv2.1_01_11158146_TA/T	Chr01	11158146	38.3339	4.59371e-09	0.352477	TA	T	TA/TA	T	-0.58328	444	TA/TA	TA/TA	T/T	T/T	T/T	TA/TA	T/T	TA/TA
DF	2013	DF1.2	Pv2.1_01_11158366_G/A	Chr01	11158366	38.334	6.18559e-08	0.106982	G	A	G/G	A	-0.661395	444	G/G	G/G	A/A	A/A	A/A	G/G	A/A	A/A
DF	2013	DF1.2	Pv2.1_01_11158470_A/T	Chr01	11158470	38.334	1.70105e-07	0.158784	A	T	T/T	A	0.591069	444	T/T	T/T	A/A	A/A	A/A	T/T	A/A	A/A
DF	2013	DF1.2	Pv2.1_01_11158530_A/G	Chr01	11158530	38.334	1.31204e-07	0.239865	A	G	A/A	G	-0.579286	444	A/A	A/A	G/G	G/G	G/G	A/A	G/G	G/G
DF	2013	DF1.2	Pv2.1_01_11159986_T/A	Chr01	11159986	38.3344	5.79938e-08	0.246622	T	A	A/A	T	0.617118	444	A/A	A/A	T/T	T/T	T/T	A/A	T/T	T/T
DF	2013	DF1.2	Pv2.1_01_11160261_T/C	Chr01	11160261	38.3345	1.48202e-10	0.27027	T	C	T/T	C	-0.709271	444	T/T	T/T	C/C	C/C	C/C	T/T	C/C	C/C
DF	2013	DF1.2	Pv2.1_01_11160621_AC/A	Chr01	11160621	38.3346	2.46663e-12	0.326577	AC	A	AC/AC	A	-0.904178	444	AC/AC	AC/AC	A/A	A/A	A/A	AC/AC	A/A	A/A
DF	2013	DF1.2	Pv2.1_01_11160923_G/A	Chr01	11160923	38.3347	5.56733e-09	0.32545	G	A	A/A	G	0.684721	444	A/A	A/A	G/G	G/G	G/G	A/A	G/G	G/G
DF	2014	DF1.2	Pv2.1_01_11160923_G/A	Chr01	11160923	38.3347	2.15877e-06	0.322259	G	A	A/A	G	0.171184	602	A/A	A/A	G/G	G/G	G/G	A/A	G/G	G/G
DF	2013	DF1.2	Pv2.1_01_11161210_C/A	Chr01	11161210	38.3348	2.57569e-08	0.300676	C	A	A/A	C	0.626377	444	A/A	A/A	C/C	C/C	C/C	A/A	C/C	C/C
DF	2013	DF1.2	Pv2.1_01_11161604_C/T	Chr01	11161604	38.3349	1.0961e-06	0.304054	C	T	C/C	T	-0.567744	444	T/T	C/C	T/T	T/T	T/T	C/C	T/T	T/T
DF	2013	DF1.2	Pv2.1_01_11162527_A/T	Chr01	11162527	38.3351	5.06399e-18	0.337838	A	T	T/T	A	1.11048	444	T/T	T/T	A/A	A/A	A/A	T/T	A/A	A/A
DF	2014	DF1.2	Pv2.1_01_11162527_A/T	Chr01	11162527	38.3351	2.73227e-08	0.336379	A	T	T/T	A	0.230156	602	T/T	T/T	A/A	A/A	A/A	T/T	A/A	A/A
DF	2013	DF1.2	Pv2.1_01_11166824_T/C	Chr01	11166824	38.3363	1.17909e-12	0.289414	T	C	C/C	T	0.822981	444	C/C	C/C	T/T	T/T	T/T	C/C	T/T	T/T
DF	2014	DF1.2	Pv2.1_01_11166824_T/C	Chr01	11166824	38.3363	1.73664e-06	0.286545	T	C	C/C	T	0.176071	602	C/C	C/C	T/T	T/T	T/T	C/C	T/T	T/T
DF	2013	DF1.2	Pv2.1_01_11167111_C/T	Chr01	11167111	38.3364	1.31707e-14	0.324324	C	T	T/T	C	0.918986	444	T/T	T/T	C/C	C/C	C/C	T/T	C/C	C/C
DF	2013	DF1.2	Pv2.1_01_11167874_AT/A	Chr01	11167874	38.3366	4.00113e-11	0.322072	AT	A	AT/AT	A	-0.759833	444	AT/AT	AT/AT	A/A	A/A	A/A	AT/AT	A/A	A/A
DF	2013	DF1.2	Pv2.1_01_11168075_T/A	Chr01	11168075	38.3367	5.80833e-07	0.117117	T	A	T/T	A	-0.61414	444	T/T	T/T	A/A	A/A	A/A	T/T	A/A	A/A
DF	2013	DF1.2	Pv2.1_01_11168605_C/T	Chr01	11168605	38.3368	1.37364e-19	0.349099	C	T	C/C	T	-1.17797	444	C/C	C/C	T/T	T/T	T/T	C/C	T/T	T/T
DF	2013	DF1.2	Pv2.1_01_11170057_C/CT	Chr01	11170057	38.3372	1.64796e-17	0.337838	C	CT	CT/CT	C	1.02945	444	CT/CT	CT/CT	C/C	C/C	C/C	CT/CT	C/C	C/C
DF	2014	DF1.2	Pv2.1_01_11170057_C/CT	Chr01	11170057	38.3372	1.19332e-07	0.333887	C	CT	CT/CT	C	0.200281	602	CT/CT	CT/CT	C/C	C/C	C/C	CT/CT	C/C	C/C
DF	2013	DF1.2	Pv2.1_01_11170319_A/G	Chr01	11170319	38.3373	2.13293e-09	0.298423	A	G	G/G	A	0.702565	444	G/G	G/G	A/A	A/A	A/A	G/G	A/A	A/A
DF	2013	DF1.2	Pv2.1_01_11170493_C/T	Chr01	11170493	38.3373	7.51924e-10	0.351351	C	T	T/T	C	0.71134	444	T/T	T/T	C/C	C/C	C/C	T/T	C/C	C/C
DF	2013	DF1.2	Pv2.1_01_11171932_G/T	Chr01	11171932	38.3377	9.4766e-07	0.121622	G	T	T/T	G	0.578892	444	T/T	T/T	G/G	G/G	G/G	T/T	G/G	G/G
DF	2013	DF1.2	Pv2.1_01_11172575_A/T	Chr01	11172575	38.3379	9.41901e-10	0.336712	A	T	A/A	T	-0.698795	444	A/A	A/A	T/T	T/T	T/T	A/A	T/T	T/T
DF	2013	DF1.2	Pv2.1_01_11172771_G/A	Chr01	11172771	38.338	1.57148e-19	0.341216	G	A	G/G	A	-1.03166	444	G/G	G/G	A/A	A/A	A/A	G/G	A/A	A/A
DF	2014	DF1.2	Pv2.1_01_11172771_G/A	Chr01	11172771	38.338	1.31557e-06	0.341362	G	A	G/G	A	-0.180598	602	G/G	G/G	A/A	A/A	A/A	G/G	A/A	A/A
DF	2013	DF1.2	Pv2.1_01_11173076_G/A	Chr01	11173076	38.338	1.01217e-13	0.355856	G	A	A/A	G	1.00941	444	A/A	A/A	G/G	G/G	G/G	A/A	G/G	G/G
DF	2014	DF1.2	Pv2.1_01_11173076_G/A	Chr01	11173076	38.338	5.30446e-09	0.349668	G	A	A/A	G	0.244807	602	A/A	A/A	G/G	G/G	G/G	A/A	G/G	G/G
DF	2013	DF1.2	Pv2.1_01_11173126_G/GA	Chr01	11173126	38.3381	1.28687e-16	0.335586	G	GA	G/G	GA	-0.991672	444	G/G	G/G	GA/GA	GA/GA	GA/GA	G/G	GA/GA	GA/GA
DF	2014	DF1.2	Pv2.1_01_11173126_G/GA	Chr01	11173126	38.3381	2.37138e-08	0.324751	G	GA	G/G	GA	-0.209588	602	G/G	G/G	GA/GA	GA/GA	GA/GA	G/G	GA/GA	GA/GA
DF	2013	DF1.2	Pv2.1_01_11173220_G/GA	Chr01	11173220	38.3381	5.50769e-07	0.191441	G	GA	G/G	GA	-0.56511	444	G/G	G/G	GA/GA	GA/GA	GA/GA	G/G	GA/GA	GA/GA
DF	2013	DF1.2	Pv2.1_01_11173580_C/T	Chr01	11173580	38.3382	2.00887e-08	0.302928	C	T	C/C	T	-0.627033	444	C/C	C/C	T/T	T/T	T/T	C/C	T/T	T/T
DF	2013	DF1.2	Pv2.1_01_11173858_G/A	Chr01	11173858	38.3383	2.33825e-10	0.334459	G	A	A/A	G	0.798839	444	A/A	A/A	G/G	G/G	G/G	A/A	G/G	G/G
DF	2013	DF1.2	Pv2.1_01_11175032_C/G	Chr01	11175032	38.3386	4.9773e-11	0.329955	C	G	G/G	C	0.722384	444	G/G	G/G	C/C	C/C	C/C	G/G	C/C	C/C
DF	2013	DF1.2	Pv2.1_01_11175174_GA/G	Chr01	11175174	38.3386	3.66781e-09	0.333333	GA	G	GA/GA	G	-0.630525	444	GA/GA	GA/GA	G/G	G/G	G/G	GA/GA	G/G	G/G
DF	2013	DF1.2	Pv2.1_01_11175641_C/G	Chr01	11175641	38.3387	2.18479e-11	0.273649	C	G	G/G	C	0.743358	444	G/G	G/G	C/C	C/C	C/C	G/G	C/C	C/C
DF	2013	DF1.2	Pv2.1_01_11177062_A/G	Chr01	11177062	38.3391	7.92307e-16	0.300676	A	G	G/G	A	0.894252	444	G/G	G/G	A/A	A/A	A/A	G/G	A/A	A/A
DF	2013	DF1.2	Pv2.1_01_11177265_C/T	Chr01	11177265	38.3392	1.69816e-08	0.289414	C	T	C/C	T	-0.635061	444	C/C	C/C	T/T	T/T	T/T	C/C	T/T	T/T
DF	2013	DF1.2	Pv2.1_01_11177301_C/T	Chr01	11177301	38.3392	1.06488e-12	0.315315	C	T	T/T	C	0.847855	444	T/T	T/T	C/C	C/C	C/C	T/T	C/C	C/C
DF	2013	DF1.2	Pv2.1_01_11178917_G/T	Chr01	11178917	38.3396	1.56541e-21	0.331081	G	T	T/T	G	1.11763	444	T/T	T/T	G/G	G/G	G/G	T/T	G/G	G/G
DF	2014	DF1.2	Pv2.1_01_11178917_G/T	Chr01	11178917	38.3396	7.83987e-07	0.313953	G	T	T/T	G	0.185241	602	T/T	T/T	G/G	G/G	G/G	T/T	G/G	G/G
DF	2013	DF1.2	Pv2.1_01_11178959_C/T	Chr01	11178959	38.3396	9.90267e-08	0.170045	C	T	T/T	C	0.597642	444	T/T	T/T	C/C	C/C	C/C	T/T	C/C	C/C
DF	2013	DF1.2	Pv2.1_01_11179157_C/T	Chr01	11179157	38.3397	7.55457e-07	0.186937	C	T	C/C	T	-0.554774	444	C/C	C/C	T/T	T/T	T/T	C/C	T/T	T/T
DF	2013	DF1.2	Pv2.1_01_11179521_T/C	Chr01	11179521	38.3398	7.27916e-10	0.248874	T	C	C/C	T	0.663996	444	C/C	C/C	T/T	T/T	T/T	C/C	T/T	T/T
DF	2013	DF1.2	Pv2.1_01_11179727_G/A	Chr01	11179727	38.3398	1.22337e-15	0.320946	G	A	A/A	G	0.93443	444	A/A	A/A	G/G	G/G	G/G	A/A	G/G	G/G
DF	2013	DF1.2	Pv2.1_01_11179855_A/AG	Chr01	11179855	38.3398	1.50215e-13	0.291667	A	AG	AG/AG	A	0.781653	444	AG/AG	AG/AG	A/A	A/A	A/A	AG/AG	A/A	A/A
DF	2013	DF1.2	Pv2.1_01_11180876_T/G	Chr01	11180876	38.3401	9.40209e-15	0.302928	T	G	T/T	G	-0.849278	444	T/T	T/T	G/G	G/G	G/G	T/T	G/G	G/G
DF	2014	DF1.2	Pv2.1_01_11180876_T/G	Chr01	11180876	38.3401	6.83105e-07	0.299834	T	G	T/T	G	-0.173603	602	T/T	T/T	G/G	G/G	G/G	T/T	G/G	G/G
DF	2013	DF1.2	Pv2.1_01_11181199_AT/A	Chr01	11181199	38.3402	4.02384e-14	0.326577	AT	A	AT/AT	A	-0.918384	444	AT/AT	AT/AT	A/A	A/A	A/A	AT/AT	A/A	A/A
DF	2013	DF1.2	Pv2.1_01_11181283_A/G	Chr01	11181283	38.3402	2.90816e-10	0.318694	A	G	A/A	G	-0.702981	444	A/A	A/A	G/G	G/G	G/G	A/A	G/G	G/G
DF	2013	DF1.2	Pv2.1_01_11181338_C/T	Chr01	11181338	38.3402	2.88598e-20	0.32545	C	T	C/C	T	-1.09542	444	C/C	C/C	T/T	T/T	T/T	C/C	T/T	T/T
DF	2014	DF1.2	Pv2.1_01_11181338_C/T	Chr01	11181338	38.3402	5.34275e-07	0.319767	C	T	C/C	T	-0.187879	602	C/C	C/C	T/T	T/T	T/T	C/C	T/T	T/T
DF	2013	DF1.2	Pv2.1_01_11181619_A/G	Chr01	11181619	38.3403	2.85953e-07	0.0990991	A	G	G/G	A	0.664569	444	G/G	G/G	A/A	A/A	A/A	A/G	A/A	A/A
DF	2013	DF1.2	Pv2.1_01_11182176_C/T	Chr01	11182176	38.3404	5.19128e-09	0.186937	C	T	T/T	C	0.636371	444	T/T	T/T	C/C	C/C	C/C	T/T	C/C	C/C
DF	2013	DF1.2	Pv2.1_01_11182408_G/C	Chr01	11182408	38.3405	2.21057e-09	0.240991	G	C	C/C	G	0.640275	444	C/C	C/C	G/G	G/G	G/G	C/C	G/G	G/G
DF	2013	DF1.2	Pv2.1_01_11182715_C/T	Chr01	11182715	38.3406	1.5302e-19	0.364865	C	T	C/C	T	-1.06361	444	C/C	C/C	T/T	T/T	T/T	C/C	T/T	T/T
DF	2013	DF1.2	Pv2.1_01_11183114_G/C	Chr01	11183114	38.3407	8.45114e-17	0.315315	G	C	C/C	G	0.946368	444	C/C	C/C	G/G	G/G	G/G	C/C	G/G	G/G
DF	2013	DF1.2	Pv2.1_01_11183151_G/A	Chr01	11183151	38.3407	1.43719e-09	0.136261	G	A	G/G	A	-0.685561	444	G/G	G/G	A/A	A/A	A/A	G/G	A/A	A/A
DF	2013	DF1.2	Pv2.1_01_11183372_G/A	Chr01	11183372	38.3408	1.46981e-13	0.363739	G	A	G/G	A	-0.83803	444	G/G	G/G	G/G	A/A	A/A	G/G	A/A	A/A
DF	2014	DF1.2	Pv2.1_01_11183372_G/A	Chr01	11183372	38.3408	8.13247e-08	0.357143	G	A	G/G	A	-0.19351	602	G/G	G/G	G/G	A/A	A/A	G/G	A/A	A/A
DF	2013	DF1.2	Pv2.1_01_11183771_C/T	Chr01	11183771	38.3409	8.61252e-23	0.344595	C	T	C/C	T	-1.16615	444	C/C	C/C	T/T	T/T	T/T	C/C	T/T	T/T
DF	2013	DF1.2	Pv2.1_01_11184224_G/A	Chr01	11184224	38.341	2.40915e-11	0.29955	G	A	G/G	A	-0.783782	444	G/G	G/G	A/A	A/A	A/A	G/G	A/A	A/A
DF	2013	DF1.2	Pv2.1_01_11184528_A/G	Chr01	11184528	38.3411	1.17485e-07	0.195946	A	G	G/G	A	0.563918	444	G/G	G/G	A/A	A/A	A/A	G/G	A/A	A/A
DF	2013	DF1.2	Pv2.1_01_11184793_G/A	Chr01	11184793	38.3411	9.69971e-08	0.273649	G	A	G/G	A	-0.547808	444	G/G	G/G	A/A	A/A	A/A	G/G	A/A	A/A
DF	2013	DF1.2	Pv2.1_01_11185038_C/T	Chr01	11185038	38.3412	9.67217e-13	0.306306	C	T	T/T	C	0.890055	444	T/T	T/T	C/C	C/C	C/C	T/T	C/C	C/C
DF	2014	DF1.2	Pv2.1_01_11185038_C/T	Chr01	11185038	38.3412	2.07851e-06	0.307309	C	T	T/T	C	0.180727	602	T/T	T/T	C/C	C/C	C/C	T/T	C/C	C/C
DF	2013	DF1.2	Pv2.1_01_11185435_T/C	Chr01	11185435	38.3413	2.69939e-07	0.323198	T	C	C/C	T	0.625278	444	C/C	C/C	T/T	T/T	T/T	C/C	T/T	T/T
DF	2013	DF1.2	Pv2.1_01_11185705_T/C	Chr01	11185705	38.3414	3.22577e-22	0.334459	T	C	C/C	T	1.14918	444	C/C	C/C	T/T	T/T	T/T	C/C	T/T	T/T
DF	2014	DF1.2	Pv2.1_01_11185705_T/C	Chr01	11185705	38.3414	8.19799e-07	0.334718	T	C	C/C	T	0.191696	602	C/C	C/C	T/T	T/T	T/T	C/C	T/T	T/T
DF	2013	DF1.2	Pv2.1_01_11185835_G/A	Chr01	11185835	38.3414	2.28232e-10	0.298423	G	A	G/G	A	-0.736751	444	G/G	G/G	A/A	A/A	A/A	G/G	A/A	A/A
DF	2013	DF1.2	Pv2.1_01_11185908_G/T	Chr01	11185908	38.3414	2.41522e-08	0.176802	G	T	T/T	G	0.618551	444	T/T	T/T	G/G	G/G	G/G	T/T	G/G	G/G
DF	2013	DF1.2	Pv2.1_01_11186410_T/C	Chr01	11186410	38.3415	1.40799e-18	0.324324	T	C	C/C	T	1.01862	444	C/C	C/C	T/T	T/T	T/T	C/C	T/T	T/T
DF	2013	DF1.2	Pv2.1_01_11187209_TTGTCGA/T	Chr01	11187209	38.3417	6.42732e-07	0.153153	TTGTCGA	T	T/T	TTGTCGA	0.562887	444	T/T	T/T	TTGTCGA/TTGTCGA	TTGTCGA/TTGTCGA	TTGTCGA/TTGTCGA	T/T	TTGTCGA/TTGTCGA	TTGTCGA/TTGTCGA
DF	2013	DF1.2	Pv2.1_01_11187280_G/A	Chr01	11187280	38.3418	7.78833e-24	0.345721	G	A	A/A	G	1.22004	444	A/A	A/A	G/G	G/G	G/G	A/A	G/G	G/G
DF	2014	DF1.2	Pv2.1_01_11187280_G/A	Chr01	11187280	38.3418	1.48833e-07	0.324751	G	A	A/A	G	0.194408	602	A/A	A/A	G/G	G/G	G/G	A/A	G/G	G/G
DF	2013	DF1.2	Pv2.1_01_11187768_C/T	Chr01	11187768	38.3419	2.07345e-06	0.0957207	C	T	T/T	C	0.6214	444	T/T	T/T	C/C	C/C	C/C	T/T	C/C	C/C
DF	2013	DF1.2	Pv2.1_01_11188526_G/A	Chr01	11188526	38.3421	2.13063e-08	0.19482	G	A	G/G	A	-0.59709	444	G/G	G/G	A/A	A/A	A/A	G/G	A/A	A/A
DF	2013	DF1.2	Pv2.1_01_11188553_G/A	Chr01	11188553	38.3421	1.91661e-07	0.198198	G	A	A/A	G	0.557581	444	A/A	A/A	G/G	G/G	G/G	A/A	G/G	G/G
DF	2013	DF1.2	Pv2.1_01_11188767_C/A	Chr01	11188767	38.3421	3.82671e-15	0.329955	C	A	C/C	A	-0.973331	444	C/C	C/C	A/A	A/A	A/A	C/C	A/A	A/A
DF	2014	DF1.2	Pv2.1_01_11188767_C/A	Chr01	11188767	38.3421	1.05795e-08	0.315615	C	A	C/C	A	-0.21511	602	C/C	C/C	A/A	A/A	A/A	C/C	A/A	A/A
DF	2013	DF1.2	Pv2.1_01_11188892_T/C	Chr01	11188892	38.3422	9.97095e-24	0.324324	T	C	C/C	T	1.13866	444	C/C	C/C	T/T	T/T	T/T	C/C	T/T	T/T
DF	2013	DF1.2	Pv2.1_01_11188959_C/T	Chr01	11188959	38.3422	6.77809e-18	0.368243	C	T	C/C	T	-1.07509	444	C/C	C/C	C/T	T/T	T/T	C/C	T/T	T/T
DF	2014	DF1.2	Pv2.1_01_11188959_C/T	Chr01	11188959	38.3422	7.88336e-08	0.356312	C	T	C/C	T	-0.209909	602	C/C	C/C	C/T	T/T	T/T	C/C	T/T	T/T
DF	2013	DF1.2	Pv2.1_01_11189308_A/G	Chr01	11189308	38.3423	2.30384e-07	0.302928	A	G	G/G	A	0.600257	444	G/G	G/G	A/A	A/A	A/A	G/G	A/A	A/A
DF	2013	DF1.2	Pv2.1_01_11189378_TAGG/T	Chr01	11189378	38.3423	1.63886e-09	0.23536	TAGG	T	TAGG/TAGG	T	-0.648171	444	TAGG/TAGG	TAGG/TAGG	T/T	T/T	T/T	TAGG/TAGG	T/T	T/T
DF	2013	DF1.2	Pv2.1_01_11189838_T/A	Chr01	11189838	38.3424	1.01232e-18	0.329955	T	A	A/A	T	1.06369	444	A/A	A/A	T/T	T/T	T/T	A/A	T/T	T/T
DF	2013	DF1.2	Pv2.1_01_11190032_T/C	Chr01	11190032	38.3425	2.18357e-11	0.266892	T	C	C/C	T	0.730435	444	C/C	C/C	T/T	T/T	T/T	C/C	T/T	T/T
DF	2013	DF1.2	Pv2.1_01_11190123_G/GT	Chr01	11190123	38.3425	2.93217e-21	0.370495	G	GT	GT/GT	G	1.16958	444	GT/GT	GT/GT	G/G	G/G	G/G	GT/GT	G/G	G/G
DF	2014	DF1.2	Pv2.1_01_11190123_G/GT	Chr01	11190123	38.3425	2.55122e-08	0.354651	G	GT	GT/GT	G	0.217314	602	GT/GT	GT/GT	G/G	G/G	G/G	GT/GT	G/G	G/G
DF	2013	DF1.2	Pv2.1_01_11190123_G/GTT	Chr01	11190123	38.3425	2.93217e-21	0.370495	G	GTT	G/G	GTT	-1.16958	444	G/G	G/G	GTT/GTT	GTT/GTT	GTT/GTT	G/G	GTT/GTT	GTT/GTT
DF	2014	DF1.2	Pv2.1_01_11190123_G/GTT	Chr01	11190123	38.3425	2.55122e-08	0.354651	G	GTT	G/G	GTT	-0.217314	602	G/G	G/G	GTT/GTT	GTT/GTT	GTT/GTT	G/G	GTT/GTT	GTT/GTT
DF	2013	DF1.2	Pv2.1_01_11190496_A/T	Chr01	11190496	38.3426	6.24496e-15	0.35473	A	T	T/T	A	1.0832	444	T/T	T/T	A/A	A/A	A/A	T/T	A/A	A/A
DF	2014	DF1.2	Pv2.1_01_11190496_A/T	Chr01	11190496	38.3426	1.07169e-06	0.349668	A	T	T/T	A	0.212088	602	T/T	T/T	A/A	A/A	A/A	T/T	A/A	A/A
DF	2013	DF1.2	Pv2.1_01_11190739_A/T	Chr01	11190739	38.3426	9.17054e-17	0.34009	A	T	A/A	T	-1.01306	444	A/A	A/A	T/T	T/T	T/T	A/A	T/T	T/T
DF	2014	DF1.2	Pv2.1_01_11190739_A/T	Chr01	11190739	38.3426	9.29015e-07	0.333056	A	T	A/A	T	-0.190231	602	A/A	A/A	T/T	T/T	T/T	A/A	T/T	T/T
DF	2013	DF1.2	Pv2.1_01_11193794_T/C	Chr01	11193794	38.3434	5.38556e-15	0.359234	T	C	T/T	C	-0.987503	444	T/T	T/T	C/C	C/C	C/C	T/T	C/C	C/C
DF	2014	DF1.2	Pv2.1_01_11193794_T/C	Chr01	11193794	38.3434	7.01701e-08	0.354651	T	C	T/T	C	-0.212888	602	T/T	T/T	C/C	C/C	C/C	T/T	C/C	C/C
DF	2013	DF1.2	Pv2.1_01_11194612_G/C	Chr01	11194612	38.3436	2.17543e-17	0.301802	G	C	C/C	G	0.963013	444	C/C	C/C	G/G	G/G	G/G	C/C	G/G	G/G
DF	2013	DF1.2	Pv2.1_01_11194615_A/G	Chr01	11194615	38.3436	1.2852e-09	0.275901	A	G	G/G	A	0.671171	444	G/G	G/G	A/A	A/A	A/A	G/G	A/A	A/A
DF	2013	DF1.2	Pv2.1_01_11196400_G/C	Chr01	11196400	38.344	1.20871e-18	0.359234	G	C	C/C	G	1.23988	444	C/C	C/C	G/G	G/G	G/G	C/C	G/G	G/G
DF	2014	DF1.2	Pv2.1_01_11196400_G/C	Chr01	11196400	38.344	3.49098e-07	0.354651	G	C	C/C	G	0.22239	602	C/C	C/C	G/G	G/G	G/G	C/C	G/G	G/G
DF	2013	DF1.2	Pv2.1_01_11197042_A/C	Chr01	11197042	38.3442	7.03405e-14	0.298423	A	C	C/C	A	0.883477	444	C/C	C/C	A/A	A/A	A/A	C/C	A/A	A/A
DF	2013	DF1.2	Pv2.1_01_11197205_G/GTTT	Chr01	11197205	38.3442	7.3884e-12	0.295045	G	GTTT	G/G	GTTT	-0.799696	444	G/G	G/G	GTTT/GTTT	GTTT/GTTT	GTTT/GTTT	G/G	GTTT/GTTT	GTTT/GTTT
DF	2013	DF1.2	Pv2.1_01_11197685_GAGAGATTTGTTAACAATTTTATG/T	Chr01	11197685	38.3443	7.44316e-07	0.323198	GAGAGATTTGTTAACAATTTTATG	T	T/T	GAGAGATTTGTTAACAATTTTATG	0.500509	444	T/T	T/T	GAGAGATTTGTTAACAATTTTATG/GAGAGATTTGTTAACAATTTTATG	GAGAGATTTGTTAACAATTTTATG/GAGAGATTTGTTAACAATTTTATG	GAGAGATTTGTTAACAATTTTATG/GAGAGATTTGTTAACAATTTTATG	T/T	GAGAGATTTGTTAACAATTTTATG/GAGAGATTTGTTAACAATTTTATG	GAGAGATTTGTTAACAATTTTATG/GAGAGATTTGTTAACAATTTTATG
DF	2013	DF1.2	Pv2.1_01_11197742_CT/C	Chr01	11197742	38.3444	1.08948e-08	0.238739	CT	C	C/C	CT	0.609402	444	C/C	C/C	CT/CT	CT/CT	CT/CT	C/C	CT/CT	CT/CT
DF	2013	DF1.2	Pv2.1_01_11197861_C/T	Chr01	11197861	38.3444	6.79898e-15	0.293919	C	T	T/T	C	0.894689	444	T/T	T/T	C/C	C/C	C/C	T/T	C/C	C/C
DF	2013	DF1.2	Pv2.1_01_11198237_G/A	Chr01	11198237	38.3445	7.71967e-12	0.30518	G	A	A/A	G	0.809496	444	A/A	A/A	G/G	G/G	G/G	A/A	G/G	G/G
DF	2013	DF1.2	Pv2.1_01_11198617_T/C	Chr01	11198617	38.3446	1.15143e-07	0.201577	T	C	C/C	T	0.571033	444	C/C	C/C	T/T	T/T	T/T	C/C	T/T	T/T
DF	2013	DF1.2	Pv2.1_01_11198993_C/T	Chr01	11198993	38.3447	1.93896e-10	0.349099	C	T	C/C	T	-0.719843	444	C/C	C/C	T/T	T/T	T/T	C/C	T/T	T/T
DF	2013	DF1.2	Pv2.1_01_11199758_G/A	Chr01	11199758	38.3449	3.19241e-09	0.29955	G	A	G/G	A	-0.710798	444	G/G	G/G	A/A	A/A	A/A	G/G	A/A	A/A
DF	2013	DF1.2	Pv2.1_01_11200366_G/A	Chr01	11200366	38.345	1.82758e-06	0.251126	G	A	A/A	G	0.493242	444	A/A	A/A	G/G	G/G	G/G	A/A	G/G	G/G
DF	2013	DF1.2	Pv2.1_01_11200638_C/CAAA	Chr01	11200638	38.3451	1.00308e-13	0.32545	C	CAAA	CAAA/CAAA	C	0.834062	444	CAAA/CAAA	CAAA/CAAA	C/C	C/C	C/C	CAAA/CAAA	C/C	C/C
DF	2014	DF1.2	Pv2.1_01_11200638_C/CAAA	Chr01	11200638	38.3451	1.18951e-06	0.32392	C	CAAA	CAAA/CAAA	C	0.173666	602	CAAA/CAAA	CAAA/CAAA	C/C	C/C	C/C	CAAA/CAAA	C/C	C/C
DF	2013	DF1.2	Pv2.1_01_11200751_A/G	Chr01	11200751	38.3451	1.50295e-09	0.346847	A	G	G/G	A	0.689512	444	G/G	G/G	A/A	A/A	A/A	G/G	A/A	A/A
DF	2013	DF1.2	Pv2.1_01_11200953_A/G	Chr01	11200953	38.3451	2.17287e-13	0.275901	A	G	G/G	A	0.810436	444	G/G	G/G	A/A	A/A	A/A	G/G	A/A	A/A
DF	2013	DF1.2	Pv2.1_01_11203139_C/T	Chr01	11203139	38.3457	1.67471e-08	0.308559	C	T	T/T	C	0.604092	444	T/T	T/T	C/C	C/C	C/C	T/T	C/C	C/C
DF	2013	DF1.2	Pv2.1_01_11203390_G/A	Chr01	11203390	38.3457	6.4011e-07	0.302928	G	A	A/A	G	0.601624	444	A/A	A/A	G/G	G/G	G/G	G/G	G/G	G/G
DF	2013	DF1.2	Pv2.1_01_11203460_C/T	Chr01	11203460	38.3457	1.83575e-06	0.183559	C	T	C/C	T	-0.514334	444	C/C	C/C	T/T	T/T	T/T	C/C	T/T	T/T
DF	2013	DF1.2	Pv2.1_01_11204229_A/G	Chr01	11204229	38.3459	6.23758e-10	0.291667	A	G	G/G	A	0.708756	444	G/G	G/G	A/A	A/A	A/A	G/G	A/A	A/A
DF	2013	DF1.2	Pv2.1_01_11204463_T/C	Chr01	11204463	38.346	1.85261e-15	0.341216	T	C	T/T	C	-0.919245	444	T/T	T/T	C/C	C/C	C/C	T/T	C/C	C/C
DF	2014	DF1.2	Pv2.1_01_11204463_T/C	Chr01	11204463	38.346	4.60117e-07	0.321429	T	C	T/T	C	-0.183369	602	T/T	T/T	C/C	C/C	C/C	T/T	C/C	C/C
DF	2013	DF1.2	Pv2.1_01_11206213_G/A	Chr01	11206213	38.3464	2.26774e-08	0.198198	G	A	A/A	G	0.625847	444	A/A	A/A	G/G	G/G	G/G	A/A	G/G	G/G
DF	2013	DF1.2	Pv2.1_01_11206932_C/T	Chr01	11206932	38.3466	6.42298e-15	0.30518	C	T	C/C	T	-0.876643	444	C/C	C/C	T/T	T/T	T/T	C/C	T/T	T/T
DF	2013	DF1.2	Pv2.1_01_11206932_C/T	Chr01	11206932	38.3466	1.60238e-07	0.280405	C	T	C/C	T	-0.558754	444	C/C	C/C	T/T	T/T	T/T	C/C	T/T	T/T
DF	2013	DF1.2	Pv2.1_01_11207059_G/GAA	Chr01	11207059	38.3466	6.19392e-09	0.172297	G	GAA	G/G	GAA	-0.638738	444	G/G	G/G	GAA/GAA	GAA/GAA	GAA/GAA	G/G	GAA/GAA	GAA/GAA
DF	2013	DF1.2	Pv2.1_01_11207059_GA/G	Chr01	11207059	38.3466	6.19392e-09	0.172297	GA	G	G/G	GA	0.638738	444	G/G	G/G	GA/GA	GA/GA	GA/GA	G/G	GA/GA	GA/GA
DF	2013	DF1.2	Pv2.1_01_11207138_A/G	Chr01	11207138	38.3466	2.33742e-15	0.327703	A	G	G/G	A	0.974486	444	G/G	G/G	A/A	A/A	A/A	G/G	A/A	A/A
DF	2013	DF1.2	Pv2.1_01_11207170_T/A	Chr01	11207170	38.3466	1.53281e-08	0.300676	T	A	T/T	A	-0.562775	444	T/T	T/T	A/A	A/A	A/A	T/T	A/A	A/A
DF	2013	DF1.2	Pv2.1_01_11207562_A/G	Chr01	11207562	38.3467	7.28222e-07	0.255631	A	G	G/G	A	0.458091	444	G/G	G/G	A/A	A/A	A/A	G/G	A/A	A/A
DF	2013	DF1.2	Pv2.1_01_11208049_G/A	Chr01	11208049	38.3468	1.50915e-09	0.239865	G	A	A/A	G	0.658739	444	A/A	A/A	G/G	G/G	G/G	A/A	G/G	G/G
DF	2013	DF1.2	Pv2.1_01_11208478_C/T	Chr01	11208478	38.3469	6.02494e-16	0.333333	C	T	T/T	C	1.03877	444	T/T	T/T	C/C	C/C	C/C	T/T	C/C	C/C
DF	2013	DF1.2	Pv2.1_01_11208863_T/A	Chr01	11208863	38.347	1.09584e-21	0.309685	T	A	T/T	A	-1.13146	444	T/T	T/T	A/A	A/A	A/A	T/T	A/A	A/A
DF	2013	DF1.2	Pv2.1_01_11208962_C/T	Chr01	11208962	38.347	8.08809e-11	0.236486	C	T	T/T	C	0.691166	444	T/T	T/T	C/C	C/C	C/C	T/T	C/C	C/C
DF	2013	DF1.2	Pv2.1_01_11210052_G/A	Chr01	11210052	38.3473	2.63656e-09	0.279279	G	A	A/A	G	0.668637	444	A/A	A/A	G/G	G/G	G/G	A/A	G/G	G/G
DF	2014	DF1.2	Pv2.1_01_11210052_G/A	Chr01	11210052	38.3473	1.07859e-07	0.259967	G	A	A/A	G	0.182025	602	A/A	A/A	G/G	G/G	G/G	A/A	G/G	G/G
DF	2013	DF1.2	Pv2.1_01_11210809_T/G	Chr01	11210809	38.3475	2.12999e-07	0.367117	T	G	T/T	G	-0.602344	444	T/T	T/T	G/G	G/G	G/G	T/T	G/G	G/G
DF	2013	DF1.2	Pv2.1_01_11212224_T/C	Chr01	11212224	38.3478	3.38661e-07	0.163288	T	C	C/C	T	0.573329	444	C/C	C/C	T/T	T/T	T/T	C/C	T/T	T/T
DF	2013	DF1.2	Pv2.1_01_11212495_C/T	Chr01	11212495	38.3478	1.0598e-08	0.199324	C	T	T/T	C	0.614514	444	T/T	T/T	C/C	C/C	C/C	T/T	C/C	C/C
DF	2013	DF1.2	Pv2.1_01_11212603_C/A	Chr01	11212603	38.3478	3.4332e-08	0.181306	C	A	A/A	C	0.619489	444	A/A	A/A	C/C	C/C	C/C	A/A	C/C	C/C
DF	2013	DF1.2	Pv2.1_01_11214153_G/A	Chr01	11214153	38.3478	1.06065e-08	0.27027	G	A	A/A	G	0.602338	444	A/A	A/A	G/G	G/G	G/G	A/A	G/G	G/G
DF	2013	DF1.2	Pv2.1_01_11214320_G/A	Chr01	11214320	38.3478	1.67739e-13	0.290541	G	A	G/G	A	-0.849382	444	G/G	G/G	A/A	A/A	A/A	G/G	A/A	A/A
DF	2014	DF1.2	Pv2.1_01_11214320_G/A	Chr01	11214320	38.3478	8.36904e-07	0.276578	G	A	G/G	A	-0.177014	602	G/G	G/G	A/A	A/A	A/A	G/G	A/A	A/A
DF	2013	DF1.2	Pv2.1_01_11214696_GA/G	Chr01	11214696	38.3478	2.88309e-12	0.32545	GA	G	G/G	GA	0.815189	444	G/G	G/G	GA/GA	GA/GA	GA/GA	G/G	GA/GA	GA/GA
DF	2013	DF1.2	Pv2.1_01_11214783_GGCAT/G	Chr01	11214783	38.3478	9.19358e-08	0.296171	GGCAT	G	G/G	GGCAT	0.58451	444	G/G	G/G	GGCAT/GGCAT	GGCAT/GGCAT	GGCAT/GGCAT	G/G	GGCAT/GGCAT	GGCAT/GGCAT
DF	2013	DF1.2	Pv2.1_01_11215029_C/T	Chr01	11215029	38.3478	3.43282e-07	0.138514	C	T	T/T	C	0.590204	444	T/T	T/T	C/C	C/C	C/C	T/T	C/C	C/C
DF	2013	DF1.2	Pv2.1_01_11215458_C/A	Chr01	11215458	38.3478	2.53486e-11	0.317568	C	A	A/A	C	0.748042	444	A/A	A/A	C/C	C/C	C/C	A/A	C/C	C/C
DF	2013	DF1.2	Pv2.1_01_11216401_G/A	Chr01	11216401	38.3478	1.42925e-12	0.331081	G	A	A/A	G	0.85297	444	A/A	A/A	G/G	G/G	G/G	A/A	G/G	G/G
DF	2013	DF1.2	Pv2.1_01_11216821_A/G	Chr01	11216821	38.3478	7.89894e-15	0.31982	A	G	G/G	A	0.960308	444	G/G	G/G	A/A	A/A	A/A	G/G	A/A	A/A
DF	2013	DF1.2	Pv2.1_01_11218253_C/T	Chr01	11218253	38.3478	2.11636e-13	0.315315	C	T	T/T	C	0.905019	444	T/T	T/T	C/C	C/C	C/C	T/T	C/C	C/C
DF	2014	DF1.2	Pv2.1_01_11218253_C/T	Chr01	11218253	38.3478	7.93165e-07	0.299003	C	T	T/T	C	0.18115	602	T/T	T/T	C/C	C/C	C/C	T/T	C/C	C/C
DF	2013	DF1.2	Pv2.1_01_11218296_A/G	Chr01	11218296	38.3478	2.55934e-11	0.278153	A	G	G/G	A	0.768925	444	G/G	G/G	A/A	A/A	A/A	G/G	A/A	A/A
DF	2013	DF1.2	Pv2.1_01_11218365_A/G	Chr01	11218365	38.3478	3.51856e-07	0.166667	A	G	G/G	A	0.553584	444	G/G	G/G	A/A	A/A	A/A	G/G	A/A	A/A
DF	2013	DF1.2	Pv2.1_01_11218372_A/T	Chr01	11218372	38.3478	4.95525e-12	0.317568	A	T	T/T	A	0.811139	444	T/T	T/T	A/A	A/A	A/A	T/T	A/A	A/A
DF	2013	DF1.2	Pv2.1_01_11218835_T/A	Chr01	11218835	38.3478	5.51541e-08	0.281532	T	A	A/A	T	0.588702	444	A/A	A/A	T/T	T/T	T/T	A/A	T/T	T/T
DF	2013	DF1.2	Pv2.1_01_11218855_T/TA	Chr01	11218855	38.3478	2.3326e-11	0.29955	T	TA	TA/TA	T	0.685072	444	TA/TA	TA/TA	T/T	T/T	T/T	TA/TA	T/T	T/T
DF	2013	DF1.2	Pv2.1_01_11218888_C/CT	Chr01	11218888	38.3478	5.06744e-07	0.208333	C	CT	C/C	CT	-0.494001	444	C/C	C/C	CT/CT	C/CT	CT/CT	C/C	CT/CT	CT/CT
DF	2013	DF1.2	Pv2.1_01_11218888_CT/C	Chr01	11218888	38.3478	4.67056e-07	0.202703	CT	C	C/C	CT	0.500469	444	C/C	C/C	CT/CT	CT/CT	CT/CT	C/C	CT/CT	CT/CT
DF	2013	DF1.2	Pv2.1_01_11219124_A/AG	Chr01	11219124	38.3478	1.35254e-12	0.341216	A	AG	AG/AG	A	0.800201	444	AG/AG	AG/AG	A/A	A/A	A/A	AG/AG	A/A	A/A
DF	2013	DF1.2	Pv2.1_01_11219238_A/T	Chr01	11219238	38.3478	1.84795e-16	0.292793	A	T	T/T	A	0.953555	444	T/T	T/T	A/A	A/A	A/A	T/T	A/A	A/A
DF	2013	DF1.2	Pv2.1_01_11219284_T/TAC	Chr01	11219284	38.3478	4.17662e-07	0.290541	T	TAC	T/T	TAC	-0.583611	444	T/T	T/T	TAC/TAC	TAC/TAC	TAC/TAC	T/T	TAC/TAC	T/T
DF	2013	DF1.2	Pv2.1_01_11219285_ACACACACACACACAT/TCACACACACACACACAC	Chr01	11219285	38.3478	9.38122e-09	0.271396	ACACACACACACACAT	TCACACACACACACACAC	TCACACACACACACACAC/TCACACACACACACACAC	ACACACACACACACAT	0.653589	444	TCACACACACACACACAC/TCACACACACACACACAC	TCACACACACACACACAC/TCACACACACACACACAC	ACACACACACACACAT/ACACACACACACACAT	ACACACACACACACAT/ACACACACACACACAT	ACACACACACACACAT/ACACACACACACACAT	TCACACACACACACACAC/TCACACACACACACACAC	ACACACACACACACAT/ACACACACACACACAT	ACACACACACACACAT/ACACACACACACACAT
DF	2013	DF1.2	Pv2.1_01_11219377_G/A	Chr01	11219377	38.3478	3.76691e-09	0.203829	G	A	A/A	G	0.626449	444	A/A	A/A	G/G	G/G	G/G	A/A	G/G	G/G
DF	2013	DF1.2	Pv2.1_01_11219571_G/GC	Chr01	11219571	38.3478	8.79731e-15	0.246622	G	GC	GC/GC	G	0.849389	444	GC/GC	GC/GC	G/G	G/G	G/G	GC/GC	G/G	G/G
DF	2013	DF1.2	Pv2.1_01_11220394_A/AT	Chr01	11220394	38.3478	7.60198e-14	0.269144	A	AT	AT/AT	A	0.83823	444	AT/AT	A/AT	A/A	A/A	A/A	AT/AT	A/A	A/A
DF	2013	DF1.2	Pv2.1_01_11220474_C/A	Chr01	11220474	38.3478	5.81278e-10	0.333333	C	A	A/A	C	0.672392	444	A/A	A/A	C/C	C/C	C/C	A/A	C/C	C/C
DF	2013	DF1.2	Pv2.1_01_11220662_A/AC	Chr01	11220662	38.3478	1.57973e-07	0.208333	A	AC	A/A	AC	-0.544881	444	A/A	A/A	AC/AC	AC/AC	AC/AC	A/A	AC/AC	AC/AC
DF	2013	DF1.2	Pv2.1_01_11220662_A/AT	Chr01	11220662	38.3478	1.57973e-07	0.208333	A	AT	AT/AT	A	0.544881	444	AT/AT	AT/AT	A/A	A/A	A/A	AT/AT	A/A	A/A
DF	2013	DF1.2	Pv2.1_01_11220700_G/T	Chr01	11220700	38.3478	4.06054e-11	0.212838	G	T	T/T	G	0.690949	444	T/T	T/T	G/G	G/G	G/G	T/T	G/G	G/G
DF	2013	DF1.2	Pv2.1_01_11220915_T/C	Chr01	11220915	38.3478	1.86594e-13	0.315315	T	C	C/C	T	0.843107	444	C/C	C/C	T/T	T/T	T/T	C/C	T/T	T/T
DF	2013	DF1.2	Pv2.1_01_11220929_T/A	Chr01	11220929	38.3478	5.85991e-10	0.324324	T	A	A/A	T	0.704401	444	A/A	A/A	T/T	T/T	T/T	A/A	T/T	T/T
DF	2013	DF1.2	Pv2.1_01_11221138_C/A	Chr01	11221138	38.3478	1.76616e-12	0.292793	C	A	A/A	C	0.833172	444	A/A	A/A	C/C	C/C	C/C	A/A	C/C	C/C
DF	2013	DF1.2	Pv2.1_01_11221246_G/A	Chr01	11221246	38.3478	2.30998e-11	0.272523	G	A	A/A	G	0.732296	444	A/A	A/A	G/G	G/G	G/G	A/A	G/G	G/G
DF	2013	DF1.2	Pv2.1_01_11221432_A/T	Chr01	11221432	38.3478	8.62563e-08	0.141892	A	T	T/T	A	0.599611	444	T/T	T/T	A/A	A/A	A/A	T/T	A/A	A/A
DF	2013	DF1.2	Pv2.1_01_11221545_T/C	Chr01	11221545	38.3478	1.43032e-06	0.281532	T	C	C/C	T	0.519602	444	C/C	C/C	T/T	T/T	T/T	C/C	T/T	T/T
DF	2013	DF1.2	Pv2.1_01_11221553_C/G	Chr01	11221553	38.3478	9.32073e-07	0.297297	C	G	G/G	C	0.528238	444	G/G	G/G	C/C	C/C	C/C	G/G	C/C	C/C
DF	2013	DF1.2	Pv2.1_01_11221586_G/A	Chr01	11221586	38.3478	5.14715e-08	0.222973	G	A	A/A	G	0.563074	444	A/A	A/A	G/G	G/G	G/G	A/A	G/G	G/G
DF	2013	DF1.2	Pv2.1_01_11221607_G/T	Chr01	11221607	38.3478	5.71158e-12	0.329955	G	T	T/T	G	0.754646	444	T/T	T/T	G/G	G/G	G/G	T/T	G/G	G/G
DF	2013	DF1.2	Pv2.1_01_11221702_T/A	Chr01	11221702	38.3478	1.56412e-09	0.210586	T	A	A/A	T	0.671159	444	A/A	A/A	T/T	T/T	T/T	A/A	T/T	T/T
DF	2013	DF1.2	Pv2.1_01_11221761_TAGAAGATAAG/T	Chr01	11221761	38.3478	3.56846e-08	0.259009	TAGAAGATAAG	T	T/T	TAGAAGATAAG	0.602503	444	T/T	T/T	TAGAAGATAAG/TAGAAGATAAG	TAGAAGATAAG/TAGAAGATAAG	TAGAAGATAAG/TAGAAGATAAG	T/T	TAGAAGATAAG/TAGAAGATAAG	TAGAAGATAAG/TAGAAGATAAG
DF	2013	DF1.2	Pv2.1_01_11221812_AT/A	Chr01	11221812	38.3478	1.04388e-07	0.13964	AT	A	A/A	AT	0.596087	444	A/A	A/A	AT/AT	AT/AT	AT/AT	A/A	AT/AT	AT/AT
DF	2013	DF1.2	Pv2.1_01_11221834_C/T	Chr01	11221834	38.3478	3.82995e-15	0.335586	C	T	T/T	C	0.97611	444	T/T	T/T	C/C	C/C	C/C	T/T	C/C	C/C
DF	2013	DF1.2	Pv2.1_01_11221840_C/T	Chr01	11221840	38.3478	1.33832e-11	0.212838	C	T	T/T	C	0.718217	444	T/T	T/T	C/C	C/C	C/C	T/T	C/C	C/C
DF	2013	DF1.2	Pv2.1_01_11221885_C/T	Chr01	11221885	38.3478	2.26619e-11	0.188063	C	T	C/C	T	-0.725477	444	C/C	C/C	T/T	T/T	T/T	C/C	T/T	T/T
DF	2013	DF1.2	Pv2.1_01_11221987_T/A	Chr01	11221987	38.3478	8.39983e-13	0.275901	T	A	A/A	T	0.770059	444	A/A	A/A	T/T	T/T	T/T	A/A	T/T	T/T
DF	2013	DF1.2	Pv2.1_01_11222015_T/C	Chr01	11222015	38.3478	6.82e-13	0.338964	T	C	C/C	T	0.861055	444	C/C	C/C	T/T	T/T	T/T	C/C	T/T	T/T
DF	2013	DF1.2	Pv2.1_01_11222018_A/G	Chr01	11222018	38.3478	2.92245e-11	0.224099	A	G	G/G	A	0.736129	444	G/G	G/G	A/A	A/A	A/A	G/G	A/A	A/A
DF	2013	DF1.2	Pv2.1_01_11222031_A/C	Chr01	11222031	38.3478	3.0113e-12	0.327703	A	C	C/C	A	0.826113	444	C/C	C/C	A/A	A/A	A/A	C/C	A/A	A/A
DF	2013	DF1.2	Pv2.1_01_11222089_A/G	Chr01	11222089	38.3478	2.46561e-10	0.295045	A	G	G/G	A	0.684783	444	G/G	G/G	A/A	A/A	A/A	G/G	A/A	A/A
DF	2013	DF1.2	Pv2.1_01_11222157_G/A	Chr01	11222157	38.3478	6.08047e-15	0.261261	G	A	A/A	G	0.839176	444	A/A	A/A	G/G	G/G	G/G	A/A	G/G	G/G
DF	2013	DF1.2	Pv2.1_01_11222166_C/T	Chr01	11222166	38.3478	3.94418e-13	0.243243	C	T	T/T	C	0.788906	444	T/T	T/T	C/C	C/C	C/C	T/T	C/C	C/C
DF	2013	DF1.2	Pv2.1_01_11222250_C/T	Chr01	11222250	38.3478	2.3809e-12	0.257883	C	T	T/T	C	0.774769	444	T/T	T/T	C/C	C/C	C/C	T/T	C/C	C/C
DF	2014	DF1.2	Pv2.1_01_11222250_C/T	Chr01	11222250	38.3478	2.11732e-07	0.25	C	T	T/T	C	0.179242	602	T/T	T/T	C/C	C/C	C/C	T/T	C/C	C/C
DF	2013	DF1.2	Pv2.1_01_11222292_C/A	Chr01	11222292	38.3478	4.89739e-10	0.323198	C	A	A/A	C	0.684217	444	A/A	A/A	C/C	C/C	C/C	A/A	C/C	C/C
DF	2013	DF1.2	Pv2.1_01_11222522_A/T	Chr01	11222522	38.3478	1.86497e-13	0.279279	A	T	T/T	A	0.790464	444	T/T	T/T	A/A	A/A	A/A	T/T	A/A	A/A
DF	2013	DF1.2	Pv2.1_01_11222571_T/G	Chr01	11222571	38.3478	1.2925e-11	0.295045	T	G	G/G	T	0.795106	444	G/G	G/G	T/T	T/T	T/T	G/G	T/T	T/T
DF	2013	DF1.2	Pv2.1_01_11222886_T/C	Chr01	11222886	38.3478	5.14577e-07	0.242117	T	C	C/C	T	0.552191	444	C/C	C/C	T/T	T/T	T/T	C/C	T/T	T/T
DF	2013	DF1.2	Pv2.1_01_11222901_C/T	Chr01	11222901	38.3478	1.17664e-12	0.315315	C	T	T/T	C	0.809871	444	T/T	T/T	C/C	C/C	C/C	T/T	C/C	C/C
DF	2013	DF1.2	Pv2.1_01_11222952_T/C	Chr01	11222952	38.3478	1.68258e-16	0.335586	T	C	C/C	T	1.06014	444	C/C	C/C	T/T	T/T	T/T	C/C	T/T	T/T
DF	2014	DF1.2	Pv2.1_01_11222952_T/C	Chr01	11222952	38.3478	1.96438e-07	0.322259	T	C	C/C	T	0.205984	602	C/C	C/C	T/T	T/T	T/T	C/C	T/T	T/T
DF	2013	DF1.2	Pv2.1_01_11223066_A/C	Chr01	11223066	38.3478	6.32059e-13	0.320946	A	C	C/C	A	0.841625	444	C/C	C/C	A/A	A/A	A/A	C/C	A/A	A/A
DF	2013	DF1.2	Pv2.1_01_11223154_C/T	Chr01	11223154	38.3478	2.7144e-08	0.213964	C	T	T/T	C	0.618021	444	T/T	T/T	C/C	C/C	C/C	T/T	C/C	C/C
DF	2013	DF1.2	Pv2.1_01_11223399_T/C	Chr01	11223399	38.3478	2.33921e-13	0.287162	T	C	C/C	T	0.822207	444	C/C	C/C	T/T	T/T	T/T	C/C	T/T	T/T
DF	2013	DF1.2	Pv2.1_01_11223413_C/A	Chr01	11223413	38.3478	1.46484e-06	0.170045	C	A	A/A	C	0.521848	444	A/A	A/A	C/C	C/C	C/C	A/A	C/C	C/C
DF	2013	DF1.2	Pv2.1_01_11223480_G/A	Chr01	11223480	38.3478	2.07433e-09	0.181306	G	A	A/A	G	0.654591	444	A/A	A/A	G/G	G/G	G/G	A/A	G/G	G/G
DF	2013	DF1.2	Pv2.1_01_11223534_C/CT	Chr01	11223534	38.3478	6.95104e-12	0.333333	C	CT	CT/CT	C	0.734664	444	CT/CT	CT/CT	C/C	C/C	C/C	CT/CT	C/C	C/C
DF	2013	DF1.2	Pv2.1_01_11223580_CGATA/C	Chr01	11223580	38.3478	1.32334e-11	0.352477	CGATA	C	C/C	CGATA	0.796426	444	C/C	C/C	CGATA/CGATA	CGATA/CGATA	CGATA/CGATA	C/C	CGATA/CGATA	CGATA/CGATA
DF	2013	DF1.2	Pv2.1_01_11223811_C/A	Chr01	11223811	38.3478	4.36498e-15	0.300676	C	A	A/A	C	0.925937	444	A/A	A/A	C/C	C/C	C/C	A/A	C/C	C/C
DF	2013	DF1.2	Pv2.1_01_11223818_A/G	Chr01	11223818	38.3478	7.45485e-12	0.30518	A	G	G/G	A	0.816025	444	G/G	G/G	A/A	A/A	A/A	G/G	A/A	A/A
DF	2013	DF1.2	Pv2.1_01_11223835_T/C	Chr01	11223835	38.3478	6.6699e-07	0.269144	T	C	C/C	T	0.54756	444	C/C	C/C	T/T	T/T	T/T	C/C	T/T	T/T
DF	2013	DF1.2	Pv2.1_01_11223837_T/C	Chr01	11223837	38.3478	1.91332e-16	0.323198	T	C	C/C	T	1.02021	444	C/C	C/C	T/T	T/T	T/T	C/C	T/T	T/T
DF	2013	DF1.2	Pv2.1_01_11223924_A/G	Chr01	11223924	38.3478	9.59334e-07	0.248874	A	G	G/G	A	0.509454	444	G/G	G/G	A/A	A/A	A/A	G/G	A/A	A/A
DF	2013	DF1.2	Pv2.1_01_11224000_T/C	Chr01	11224000	38.3478	5.37556e-14	0.308559	T	C	C/C	T	0.915961	444	C/C	C/C	T/T	T/T	T/T	C/C	T/T	T/T
DF	2013	DF1.2	Pv2.1_01_11224032_TG/T	Chr01	11224032	38.3478	2.55879e-09	0.255631	TG	T	TG/TG	T	-0.652599	444	TG/TG	TG/TG	T/T	T/T	T/T	TG/TG	T/T	T/T
DF	2013	DF1.2	Pv2.1_01_11224067_A/G	Chr01	11224067	38.3478	1.74807e-09	0.279279	A	G	G/G	A	0.671258	444	G/G	G/G	A/A	A/A	A/A	G/G	A/A	A/A
DF	2013	DF1.2	Pv2.1_01_11224095_G/CTCTTT	Chr01	11224095	38.3478	3.43552e-07	0.206081	G	CTCTTT	CTCTTT/CTCTTT	G	0.53379	444	CTCTTT/CTCTTT	CTCTTT/CTCTTT	G/G	G/G	G/G	CTCTTT/CTCTTT	G/G	G/G
DF	2013	DF1.2	Pv2.1_01_11224097_T/G	Chr01	11224097	38.3478	1.33424e-14	0.29955	T	G	G/G	T	0.906528	444	G/G	G/G	T/T	T/T	T/T	G/G	T/T	T/T
DF	2014	DF1.2	Pv2.1_01_11224097_T/G	Chr01	11224097	38.3478	3.91018e-07	0.299834	T	G	G/G	T	0.192475	602	G/G	G/G	T/T	T/T	T/T	G/G	T/T	T/T
DF	2013	DF1.2	Pv2.1_01_11224175_T/A	Chr01	11224175	38.3478	5.38674e-12	0.311937	T	A	A/A	T	0.798122	444	A/A	A/A	T/T	T/T	T/T	A/A	T/T	T/T
DF	2013	DF1.2	Pv2.1_01_11224180_T/A	Chr01	11224180	38.3478	5.39986e-13	0.332207	T	A	A/A	T	0.827207	444	A/A	A/A	T/T	T/T	T/T	A/A	T/T	T/T
DF	2013	DF1.2	Pv2.1_01_11224221_A/G	Chr01	11224221	38.3478	2.32615e-10	0.293919	A	G	G/G	A	0.715445	444	G/G	G/G	A/A	A/A	A/A	G/G	A/A	A/A
DF	2013	DF1.2	Pv2.1_01_11224485_T/G	Chr01	11224485	38.3478	1.04936e-08	0.298423	T	G	G/G	T	0.673387	444	G/G	G/G	T/T	T/T	T/T	G/G	T/T	T/T
DF	2013	DF1.2	Pv2.1_01_11224512_C/T	Chr01	11224512	38.3478	7.06923e-11	0.287162	C	T	T/T	C	0.743438	444	T/T	T/T	C/C	C/C	C/C	T/T	C/C	C/C
DF	2013	DF1.2	Pv2.1_01_11224545_C/CATATT	Chr01	11224545	38.3478	7.54737e-08	0.259009	C	CATATT	CATATT/CATATT	C	0.613536	444	CATATT/CATATT	CATATT/CATATT	C/C	C/C	C/C	CATATT/CATATT	C/C	C/C
DF	2013	DF1.2	Pv2.1_01_11224762_C/G	Chr01	11224762	38.3478	8.70611e-15	0.280405	C	G	G/G	C	0.862453	444	G/G	G/G	C/C	C/C	C/C	G/G	C/C	C/C
DF	2013	DF1.2	Pv2.1_01_11224818_A/G	Chr01	11224818	38.3478	3.97202e-11	0.256757	A	G	G/G	A	0.712502	444	G/G	G/G	A/A	A/A	A/A	G/G	A/A	A/A
DF	2013	DF1.2	Pv2.1_01_11225090_C/T	Chr01	11225090	38.3478	6.52997e-11	0.27027	C	T	T/T	C	0.735649	444	T/T	T/T	C/C	C/C	C/C	T/T	C/C	C/C
DF	2013	DF1.2	Pv2.1_01_11225169_A/G	Chr01	11225169	38.3478	1.15896e-08	0.283784	A	G	G/G	A	0.659976	444	G/G	G/G	A/A	A/A	A/A	G/G	A/A	A/A
DF	2013	DF1.2	Pv2.1_01_11225191_A/AT	Chr01	11225191	38.3478	4.90912e-13	0.240991	A	AT	AT/AT	A	0.744574	444	AT/AT	AT/AT	A/A	A/A	A/A	AT/AT	A/A	A/A
DF	2013	DF1.2	Pv2.1_01_11225199_T/A	Chr01	11225199	38.3478	1.09123e-09	0.148649	T	A	A/A	T	0.678899	444	A/A	A/A	T/T	T/T	T/T	A/A	T/T	T/T
DF	2013	DF1.2	Pv2.1_01_11225233_A/G	Chr01	11225233	38.3478	1.85841e-11	0.316441	A	G	A/A	G	-0.779922	444	A/A	A/A	G/G	G/G	G/G	A/A	G/G	G/G
DF	2013	DF1.2	Pv2.1_01_11225345_C/T	Chr01	11225345	38.3478	4.26267e-08	0.262387	C	T	T/T	C	0.608746	444	T/T	T/T	C/C	C/C	C/C	T/T	C/C	C/C
DF	2013	DF1.2	Pv2.1_01_11225462_T/A	Chr01	11225462	38.3478	1.48505e-07	0.207207	T	A	A/A	T	0.572119	444	A/A	A/A	T/T	T/T	T/T	A/A	T/T	T/T
DF	2013	DF1.2	Pv2.1_01_11225535_AT/A	Chr01	11225535	38.3478	2.27199e-08	0.240991	AT	A	A/A	AT	0.611905	444	A/A	A/A	AT/AT	AT/AT	AT/AT	A/A	AT/AT	AT/AT
DF	2013	DF1.2	Pv2.1_01_11225561_T/C	Chr01	11225561	38.3478	3.15536e-16	0.301802	T	C	C/C	T	0.954195	444	C/C	C/C	T/T	T/T	T/T	C/C	T/T	T/T
DF	2013	DF1.2	Pv2.1_01_11225872_A/AG	Chr01	11225872	38.3478	6.23377e-07	0.207207	A	AG	AG/AG	A	0.522531	444	AG/AG	AG/AG	A/A	A/A	A/A	AG/AG	A/A	A/A
DF	2013	DF1.2	Pv2.1_01_11226025_A/T	Chr01	11226025	38.3478	9.21315e-07	0.120495	A	T	T/T	A	0.588803	444	T/T	T/T	A/A	A/A	A/A	T/T	A/A	A/A
DF	2013	DF1.2	Pv2.1_01_11226245_A/G	Chr01	11226245	38.3478	3.43359e-11	0.277027	A	G	G/G	A	0.708724	444	G/G	G/G	A/A	A/A	A/A	G/G	A/A	A/A
DF	2013	DF1.2	Pv2.1_01_11226599_C/T	Chr01	11226599	38.3478	3.50733e-13	0.297297	C	T	T/T	C	0.86309	444	T/T	T/T	C/C	C/C	C/C	T/T	C/C	C/C
DF	2013	DF1.2	Pv2.1_01_11226674_A/T	Chr01	11226674	38.3478	3.64463e-12	0.283784	A	T	T/T	A	0.778609	444	T/T	T/T	A/A	A/A	A/A	T/T	A/A	A/A
DF	2013	DF1.2	Pv2.1_01_11226773_GAATTAA/G	Chr01	11226773	38.3478	4.10594e-14	0.288288	GAATTAA	G	G/G	GAATTAA	0.875025	444	G/G	G/G	GAATTAA/GAATTAA	GAATTAA/GAATTAA	GAATTAA/GAATTAA	G/G	GAATTAA/GAATTAA	GAATTAA/GAATTAA
DF	2013	DF1.2	Pv2.1_01_11226885_T/C	Chr01	11226885	38.3478	2.93335e-13	0.274775	T	C	C/C	T	0.829166	444	C/C	C/C	T/T	T/T	T/T	C/C	T/T	T/T
DF	2013	DF1.2	Pv2.1_01_11227008_GA/G	Chr01	11227008	38.3478	1.71226e-10	0.247748	GA	G	G/G	GA	0.679232	444	G/G	G/G	GA/GA	GA/GA	GA/GA	G/G	GA/GA	GA/GA
DF	2013	DF1.2	Pv2.1_01_11227275_T/C	Chr01	11227275	38.3478	7.36524e-11	0.298423	T	C	C/C	T	0.754435	444	C/C	C/C	T/T	T/T	T/T	C/C	T/T	T/T
DF	2013	DF1.2	Pv2.1_01_11227382_ATTTTTAT/TTTTTAA	Chr01	11227382	38.3478	4.48296e-16	0.300676	ATTTTTAT	TTTTTAA	TTTTTAA/TTTTTAA	ATTTTTAT	0.96967	444	TTTTTAA/TTTTTAA	TTTTTAA/TTTTTAA	ATTTTTAT/ATTTTTAT	ATTTTTAT/ATTTTTAT	ATTTTTAT/ATTTTTAT	TTTTTAA/TTTTTAA	ATTTTTAT/ATTTTTAT	ATTTTTAT/ATTTTTAT
DF	2013	DF1.2	Pv2.1_01_11227501_G/T	Chr01	11227501	38.3478	1.74738e-09	0.242117	G	T	T/T	G	0.664707	444	T/T	T/T	G/G	G/G	G/G	T/T	G/G	G/G
DF	2013	DF1.2	Pv2.1_01_11227520_G/C	Chr01	11227520	38.3478	1.17636e-08	0.282658	G	C	G/G	C	-0.659112	444	G/G	G/G	C/C	C/C	C/C	G/G	C/C	C/C
DF	2013	DF1.2	Pv2.1_01_11227540_G/GAC	Chr01	11227540	38.3478	1.02819e-12	0.35473	G	GAC	GAC/GAC	G	0.859725	444	GAC/GAC	GAC/GAC	G/G	G/G	G/G	GAC/GAC	G/G	G/G
DF	2013	DF1.2	Pv2.1_01_11227673_C/T	Chr01	11227673	38.3478	6.4106e-16	0.338964	C	T	T/T	C	1.03947	444	T/T	T/T	C/C	C/C	C/C	T/T	C/C	C/C
DF	2013	DF1.2	Pv2.1_01_11227694_A/G	Chr01	11227694	38.3478	3.13002e-10	0.293919	A	G	G/G	A	0.725756	444	G/G	G/G	A/A	A/A	A/A	G/G	A/A	A/A
DF	2013	DF1.2	Pv2.1_01_11227719_AC/A	Chr01	11227719	38.3478	8.08929e-09	0.204955	AC	A	A/A	AC	0.636822	444	A/A	A/A	AC/AC	AC/AC	AC/AC	A/A	AC/AC	AC/AC
DF	2013	DF1.2	Pv2.1_01_11227720_CT/C	Chr01	11227720	38.3478	8.08929e-09	0.204955	CT	C	CT/CT	C	-0.636822	444	CT/CT	CT/CT	C/C	C/C	C/C	CT/CT	C/C	C/C
DF	2013	DF1.2	Pv2.1_01_11227747_T/C	Chr01	11227747	38.3478	2.37169e-06	0.218468	T	C	C/C	T	0.493609	444	C/C	C/C	T/T	T/T	T/T	C/C	T/T	T/T
DF	2013	DF1.2	Pv2.1_01_11227759_C/T	Chr01	11227759	38.3478	2.26284e-07	0.306306	C	T	T/T	C	0.597526	444	T/T	T/T	C/C	C/C	C/C	T/T	C/C	C/C
DF	2013	DF1.2	Pv2.1_01_11227784_A/AT	Chr01	11227784	38.3478	1.97555e-06	0.266892	A	AT	AT/AT	A	0.492447	444	AT/AT	AT/AT	A/A	A/A	A/A	AT/AT	A/A	A/A
DF	2013	DF1.2	Pv2.1_01_11227848_G/A	Chr01	11227848	38.3478	2.59162e-07	0.167793	G	A	A/A	G	0.561044	444	A/A	A/A	G/G	G/G	G/G	A/A	G/G	G/G
DF	2013	DF1.2	Pv2.1_01_11227964_C/T	Chr01	11227964	38.3478	1.81862e-06	0.19482	C	T	T/T	C	0.481374	444	T/T	T/T	C/C	C/C	C/C	T/T	C/C	C/C
DF	2013	DF1.2	Pv2.1_01_11228154_C/T	Chr01	11228154	38.3478	1.47668e-06	0.251126	C	T	T/T	C	0.523008	444	T/T	T/T	C/C	C/C	C/C	T/T	C/C	C/C
DF	2013	DF1.2	Pv2.1_01_11228299_TAC/T	Chr01	11228299	38.3478	2.99803e-14	0.333333	TAC	T	T/T	TAC	0.999205	444	T/T	T/T	TAC/TAC	TAC/TAC	TAC/TAC	T/T	TAC/TAC	TAC/TAC
DF	2013	DF1.2	Pv2.1_01_11228362_A/AT	Chr01	11228362	38.3478	9.29752e-08	0.233108	A	AT	AT/AT	A	0.549625	444	AT/AT	AT/AT	A/A	A/A	A/A	AT/AT	A/A	A/A
DF	2013	DF1.2	Pv2.1_01_11228375_T/C	Chr01	11228375	38.3478	1.91007e-10	0.278153	T	C	C/C	T	0.730367	444	C/C	C/C	T/T	T/T	T/T	C/C	T/T	T/T
DF	2013	DF1.2	Pv2.1_01_11228410_C/A	Chr01	11228410	38.3478	2.10715e-06	0.183559	C	A	A/A	C	0.533655	444	A/A	A/A	C/C	C/C	C/C	A/A	C/C	C/C
DF	2013	DF1.2	Pv2.1_01_11228429_C/T	Chr01	11228429	38.3478	2.00137e-08	0.25	C	T	T/T	C	0.61537	444	T/T	T/T	C/C	C/C	C/C	T/T	C/C	C/C
DF	2013	DF1.2	Pv2.1_01_11228451_A/G	Chr01	11228451	38.3478	2.26782e-08	0.307432	A	G	G/G	A	0.642589	444	G/G	G/G	A/A	A/A	A/A	G/G	A/A	A/A
DF	2013	DF1.2	Pv2.1_01_11228452_T/C	Chr01	11228452	38.3478	7.48703e-10	0.23536	T	C	C/C	T	0.659061	444	C/C	C/C	T/T	T/T	T/T	C/C	T/T	T/T
DF	2013	DF1.2	Pv2.1_01_11228509_A/G	Chr01	11228509	38.3478	2.54461e-09	0.318694	A	G	G/G	A	0.717342	444	G/G	G/G	A/A	A/A	A/A	G/G	A/A	A/A
DF	2013	DF1.2	Pv2.1_01_11228582_T/C	Chr01	11228582	38.3478	1.01851e-08	0.191441	T	C	C/C	T	0.597382	444	C/C	C/C	T/T	T/T	T/T	C/C	T/T	T/T
DF	2013	DF1.2	Pv2.1_01_11228640_C/G	Chr01	11228640	38.3478	1.05191e-08	0.162162	C	G	G/G	C	0.646934	444	G/G	G/G	C/C	C/C	C/C	G/G	C/C	C/C
DF	2013	DF1.2	Pv2.1_01_11228677_C/T	Chr01	11228677	38.3478	1.78283e-09	0.273649	C	T	T/T	C	0.67303	444	T/T	T/T	C/C	C/C	C/C	T/T	C/C	C/C
DF	2013	DF1.2	Pv2.1_01_11228733_G/A	Chr01	11228733	38.3478	1.22571e-10	0.287162	G	A	A/A	G	0.753929	444	A/A	A/A	G/G	G/G	G/G	A/A	G/G	G/G
DF	2013	DF1.2	Pv2.1_01_11228857_C/T	Chr01	11228857	38.3478	3.77846e-08	0.314189	C	T	T/T	C	0.560453	444	T/T	T/T	C/C	C/C	C/C	T/T	C/C	C/C
DF	2013	DF1.2	Pv2.1_01_11229058_C/A	Chr01	11229058	38.3478	2.57466e-11	0.317568	C	A	A/A	C	0.777955	444	A/A	A/A	C/C	C/C	C/C	A/A	C/C	C/C
DF	2013	DF1.2	Pv2.1_01_11229139_T/A	Chr01	11229139	38.3478	1.74131e-06	0.0934685	T	A	T/T	A	-0.639738	444	T/T	T/T	A/A	A/A	A/A	T/A	A/A	A/A
DF	2013	DF1.2	Pv2.1_01_11229139_TT/A	Chr01	11229139	38.3478	1.74131e-06	0.0934685	TT	A	A/A	TT	0.639738	444	A/A	A/A	TT/TT	TT/TT	TT/TT	TT/A	TT/TT	TT/TT
DF	2013	DF1.2	Pv2.1_01_11229153_G/T	Chr01	11229153	38.3478	1.99024e-06	0.25	G	T	T/T	G	0.520721	444	T/T	T/T	G/G	G/G	G/G	G/T	G/G	G/G
DF	2013	DF1.2	Pv2.1_01_11229235_AT/A	Chr01	11229235	38.3478	4.94778e-09	0.328829	AT	A	A/A	AT	0.682165	444	A/A	A/A	AT/AT	AT/AT	AT/AT	A/A	AT/AT	AT/AT
DF	2013	DF1.2	Pv2.1_01_11229276_T/A	Chr01	11229276	38.3478	3.88427e-13	0.288288	T	A	A/A	T	0.805655	444	A/A	A/A	T/T	T/T	T/T	A/A	T/T	T/T
DF	2013	DF1.2	Pv2.1_01_11229285_G/T	Chr01	11229285	38.3478	1.4194e-10	0.341216	G	T	T/T	G	0.785504	444	T/T	T/T	G/G	G/G	G/G	T/T	G/G	G/G
DF	2013	DF1.2	Pv2.1_01_11229331_GT/G	Chr01	11229331	38.3478	2.25756e-09	0.254505	GT	G	G/G	GT	0.62396	444	G/G	G/G	GT/GT	GT/GT	GT/GT	G/G	GT/GT	GT/GT
DF	2013	DF1.2	Pv2.1_01_11229542_T/A	Chr01	11229542	38.3478	2.40613e-07	0.208333	T	A	A/A	T	0.523136	444	A/A	A/A	T/T	T/T	T/T	A/A	T/T	T/T
DF	2013	DF1.2	Pv2.1_01_11229653_G/GATAATT	Chr01	11229653	38.3478	7.45318e-10	0.287162	G	GATAATT	GATAATT/GATAATT	G	0.70132	444	GATAATT/GATAATT	G/GATAATT	G/G	G/G	G/G	GATAATT/GATAATT	G/G	G/G
DF	2013	DF1.2	Pv2.1_01_11229741_T/A	Chr01	11229741	38.3478	4.99394e-09	0.302928	T	A	T/T	A	-0.640103	444	T/T	T/T	A/A	A/A	A/A	T/T	A/A	A/A
DF	2013	DF1.2	Pv2.1_01_11229741_T/TA	Chr01	11229741	38.3478	4.59219e-07	0.281532	T	TA	TA/TA	T	0.518433	444	TA/TA	TA/TA	T/T	T/T	T/T	TA/TA	T/T	T/T
DF	2013	DF1.2	Pv2.1_01_11229741_T/A	Chr01	11229741	38.3478	4.59219e-07	0.281532	T	A	T/T	A	-0.518433	444	T/T	T/T	A/A	A/A	A/A	T/T	A/A	A/A
DF	2013	DF1.2	Pv2.1_01_11229760_G/A	Chr01	11229760	38.3478	7.67521e-08	0.221847	G	A	A/A	G	0.591037	444	A/A	A/A	G/G	G/G	G/G	A/A	G/G	G/G
DF	2013	DF1.2	Pv2.1_01_11229801_G/A	Chr01	11229801	38.3478	2.33131e-11	0.266892	G	A	A/A	G	0.654663	444	A/A	A/A	G/G	G/G	G/G	A/A	G/G	G/G
DF	2013	DF1.2	Pv2.1_01_11229832_A/G	Chr01	11229832	38.3478	1.72252e-06	0.113739	A	G	G/G	A	0.585746	444	G/G	G/G	A/A	A/A	A/A	G/G	A/A	A/A
DF	2013	DF1.2	Pv2.1_01_11229840_G/A	Chr01	11229840	38.3478	2.10437e-07	0.195946	G	A	A/A	G	0.575117	444	A/A	A/A	G/G	G/G	G/G	A/A	G/G	G/G
DF	2013	DF1.2	Pv2.1_01_11229867_G/C	Chr01	11229867	38.3478	3.59245e-11	0.286036	G	C	C/C	G	0.766998	444	C/C	C/C	G/G	G/G	G/G	C/C	G/G	G/G
DF	2013	DF1.2	Pv2.1_01_11229880_A/C	Chr01	11229880	38.3478	6.64321e-11	0.300676	A	C	C/C	A	0.652818	444	C/C	C/C	A/A	A/A	A/A	C/C	A/A	A/A
DF	2013	DF1.2	Pv2.1_01_11229981_G/A	Chr01	11229981	38.3478	4.61371e-11	0.332207	G	A	A/A	G	0.750087	444	A/A	A/A	G/G	G/G	G/G	A/A	G/G	G/G
DF	2013	DF1.2	Pv2.1_01_11230001_GTTGTTTGAAGT/ATTGTTTGAAGC	Chr01	11230001	38.3479	5.33262e-09	0.126126	GTTGTTTGAAGT	ATTGTTTGAAGC	ATTGTTTGAAGC/ATTGTTTGAAGC	GTTGTTTGAAGT	0.704704	444	ATTGTTTGAAGC/ATTGTTTGAAGC	ATTGTTTGAAGC/ATTGTTTGAAGC	GTTGTTTGAAGT/GTTGTTTGAAGT	GTTGTTTGAAGT/GTTGTTTGAAGT	GTTGTTTGAAGT/GTTGTTTGAAGT	ATTGTTTGAAGC/ATTGTTTGAAGC	GTTGTTTGAAGT/GTTGTTTGAAGT	GTTGTTTGAAGT/GTTGTTTGAAGT
DF	2013	DF1.2	Pv2.1_01_11230098_A/G	Chr01	11230098	38.3479	1.20076e-11	0.297297	A	G	G/G	A	0.77795	444	G/G	G/G	A/A	A/A	A/A	G/G	A/A	A/A
DF	2013	DF1.2	Pv2.1_01_11230227_G/A	Chr01	11230227	38.3479	6.86182e-13	0.306306	G	A	A/A	G	0.792483	444	A/A	A/A	G/G	G/G	G/G	A/A	G/G	G/G
DF	2013	DF1.2	Pv2.1_01_11230275_G/A	Chr01	11230275	38.3479	1.25256e-16	0.346847	G	A	A/A	G	1.00566	444	A/A	A/A	G/G	G/G	G/G	A/A	G/G	G/G
DF	2013	DF1.2	Pv2.1_01_11230347_A/T	Chr01	11230347	38.3479	1.54424e-09	0.206081	A	T	A/A	T	-0.632975	444	A/A	A/A	T/T	T/T	T/T	A/A	T/T	T/T
DF	2013	DF1.2	Pv2.1_01_11230673_G/A	Chr01	11230673	38.3479	7.1141e-11	0.242117	G	A	G/G	A	-0.687045	444	G/G	G/G	A/A	A/A	A/A	G/G	A/A	A/A
DF	2013	DF1.2	Pv2.1_01_11230935_A/C	Chr01	11230935	38.3479	3.86657e-09	0.293919	A	C	C/C	A	0.638441	444	C/C	C/C	A/A	A/A	A/A	C/C	A/A	A/A
DF	2013	DF1.2	Pv2.1_01_11230943_C/T	Chr01	11230943	38.3479	2.40698e-07	0.26464	C	T	T/T	C	0.549876	444	T/T	T/T	C/C	C/C	C/C	T/T	C/C	C/C
DF	2013	DF1.2	Pv2.1_01_11231143_T/G	Chr01	11231143	38.3479	3.1371e-08	0.269144	T	G	G/G	T	0.630134	444	G/G	G/G	T/T	T/T	T/T	G/G	T/T	T/T
DF	2013	DF1.2	Pv2.1_01_11231150_G/A	Chr01	11231150	38.3479	7.20058e-09	0.253378	G	A	A/A	G	0.611208	444	A/A	A/A	G/G	G/G	G/G	A/A	G/G	G/G
DF	2013	DF1.2	Pv2.1_01_11231751_A/AATATAT	Chr01	11231751	38.3479	5.09309e-11	0.337838	A	AATATAT	A/A	AATATAT	-0.756593	444	A/A	A/A	AATATAT/AATATAT	AATATAT/AATATAT	AATATAT/AATATAT	A/A	AATATAT/AATATAT	A/A
DF	2013	DF1.2	Pv2.1_01_11231776_A/G	Chr01	11231776	38.3479	4.24987e-08	0.20045	A	G	G/G	A	0.612671	444	G/G	G/G	A/A	A/A	A/A	G/G	A/A	A/A
DF	2013	DF1.2	Pv2.1_01_11231910_G/A	Chr01	11231910	38.3479	3.2663e-11	0.259009	G	A	A/A	G	0.73224	444	A/A	A/A	G/G	G/G	G/G	A/A	G/G	G/G
DF	2013	DF1.2	Pv2.1_01_11232154_C/T	Chr01	11232154	38.3479	1.37745e-08	0.246622	C	T	T/T	C	0.632596	444	T/T	T/T	C/C	C/C	C/C	T/T	C/C	C/C
DF	2013	DF1.2	Pv2.1_01_11232194_G/T	Chr01	11232194	38.3479	1.60033e-06	0.253378	G	T	T/T	G	0.479505	444	T/T	T/T	G/G	G/G	G/G	T/T	G/G	G/G
DF	2013	DF1.2	Pv2.1_01_11232212_T/C	Chr01	11232212	38.3479	3.30058e-07	0.109234	T	C	C/C	T	0.631613	444	C/C	C/C	T/T	T/T	T/T	C/C	T/T	T/T
DF	2013	DF1.2	Pv2.1_01_11232238_T/A	Chr01	11232238	38.3479	1.39459e-18	0.331081	T	A	A/A	T	1.13401	444	A/A	A/A	T/T	T/T	T/T	A/A	T/T	T/T
DF	2013	DF1.2	Pv2.1_01_11232245_A/G	Chr01	11232245	38.3479	2.65123e-08	0.289414	A	G	G/G	A	0.611541	444	G/G	G/G	A/A	A/A	A/A	G/G	A/A	A/A
DF	2013	DF1.2	Pv2.1_01_11232277_C/T	Chr01	11232277	38.3479	1.5132e-08	0.288288	C	T	T/T	C	0.657298	444	T/T	T/T	C/C	C/C	C/C	T/T	C/C	C/C
DF	2013	DF1.2	Pv2.1_01_11232331_G/A	Chr01	11232331	38.3479	1.88073e-07	0.279279	G	A	A/A	G	0.512651	444	A/A	A/A	G/G	G/G	G/G	A/A	G/G	G/G
DF	2013	DF1.2	Pv2.1_01_11232333_C/G	Chr01	11232333	38.3479	1.31811e-12	0.262387	C	G	G/G	C	0.766927	444	G/G	G/G	C/C	C/C	C/C	G/G	C/C	C/C
DF	2013	DF1.2	Pv2.1_01_11232336_A/G	Chr01	11232336	38.3479	4.56799e-12	0.308559	A	G	G/G	A	0.840836	444	G/G	G/G	A/A	A/A	A/A	G/G	A/A	A/A
DF	2013	DF1.2	Pv2.1_01_11232366_GA/G	Chr01	11232366	38.3479	2.61222e-08	0.245495	GA	G	G/G	GA	0.612424	444	G/G	G/G	GA/GA	GA/GA	GA/GA	G/G	GA/GA	GA/GA
DF	2013	DF1.2	Pv2.1_01_11232489_C/T	Chr01	11232489	38.3479	4.59848e-10	0.269144	C	T	T/T	C	0.66338	444	T/T	T/T	C/C	C/C	C/C	T/T	C/C	C/C
DF	2013	DF1.2	Pv2.1_01_11232515_T/C	Chr01	11232515	38.3479	1.93425e-08	0.308559	T	C	C/C	T	0.662708	444	C/C	C/C	T/T	T/T	T/T	C/C	T/T	T/T
DF	2013	DF1.2	Pv2.1_01_11232542_T/C	Chr01	11232542	38.3479	2.60997e-08	0.164414	T	C	C/C	T	0.619254	444	C/C	C/C	T/T	T/T	T/T	C/C	T/T	T/T
DF	2013	DF1.2	Pv2.1_01_11232827_A/G	Chr01	11232827	38.3479	5.01814e-08	0.272523	A	G	G/G	A	0.633027	444	G/G	G/G	A/A	A/A	A/A	G/G	A/A	A/A
DF	2013	DF1.2	Pv2.1_01_11233001_C/T	Chr01	11233001	38.348	2.16523e-07	0.209459	C	T	T/T	C	0.552625	444	T/T	T/T	C/C	C/C	C/C	T/T	C/C	C/C
DF	2013	DF1.2	Pv2.1_01_11233156_T/G	Chr01	11233156	38.348	1.29629e-07	0.183559	T	G	G/G	T	0.575021	444	G/G	G/G	T/T	T/T	T/T	G/G	T/T	T/T
DF	2013	DF1.2	Pv2.1_01_11233239_C/A	Chr01	11233239	38.348	1.63805e-07	0.254505	C	A	A/A	C	0.560772	444	A/A	A/A	C/C	C/C	C/C	A/A	C/C	C/C
DF	2013	DF1.2	Pv2.1_01_11233297_T/G	Chr01	11233297	38.348	7.14219e-08	0.296171	T	G	G/G	T	0.581622	444	G/G	G/G	T/T	T/T	T/T	G/G	T/T	T/T
DF	2013	DF1.2	Pv2.1_01_11233398_G/C	Chr01	11233398	38.348	1.24059e-08	0.26464	G	C	C/C	G	0.644016	444	C/C	C/C	G/G	G/G	G/G	C/C	G/G	G/G
DF	2013	DF1.2	Pv2.1_01_11233428_A/T	Chr01	11233428	38.348	3.34264e-13	0.316441	A	T	T/T	A	0.784726	444	T/T	T/T	A/A	A/A	A/A	T/T	A/A	A/A
DF	2013	DF1.2	Pv2.1_01_11233463_G/A	Chr01	11233463	38.348	2.86525e-15	0.286036	G	A	A/A	G	0.89183	444	A/A	A/A	G/G	G/G	G/G	A/A	G/G	G/G
DF	2013	DF1.2	Pv2.1_01_11233467_T/TG	Chr01	11233467	38.348	1.35301e-15	0.309685	T	TG	TG/TG	T	0.935162	444	TG/TG	TG/TG	T/T	T/T	T/T	TG/TG	T/T	T/T
DF	2013	DF1.2	Pv2.1_01_11233491_T/A	Chr01	11233491	38.348	1.46854e-07	0.306306	T	A	A/A	T	0.603575	444	A/A	A/A	T/T	T/T	T/T	A/A	T/T	T/T
DF	2013	DF1.2	Pv2.1_01_11233562_A/G	Chr01	11233562	38.348	2.1597e-09	0.359234	A	G	G/G	A	0.625559	444	G/G	G/G	A/A	A/A	A/A	G/G	A/A	A/A
DF	2013	DF1.2	Pv2.1_01_11233731_A/G	Chr01	11233731	38.348	7.7868e-12	0.292793	A	G	G/G	A	0.817701	444	G/G	G/G	A/A	A/A	A/A	G/G	A/A	A/A
DF	2013	DF1.2	Pv2.1_01_11233809_A/T	Chr01	11233809	38.348	4.46439e-09	0.273649	A	T	T/T	A	0.587851	444	T/T	T/T	A/A	A/A	A/A	T/T	A/A	A/A
DF	2013	DF1.2	Pv2.1_01_11233923_C/A	Chr01	11233923	38.348	8.64612e-09	0.282658	C	A	A/A	C	0.646534	444	A/A	A/A	C/C	C/C	C/C	A/A	C/C	C/C
DF	2013	DF1.2	Pv2.1_01_11233949_T/G	Chr01	11233949	38.348	4.55716e-10	0.204955	T	G	G/G	T	0.653103	444	G/G	G/G	T/T	T/T	T/T	G/G	T/T	T/T
DF	2013	DF1.2	Pv2.1_01_11233986_C/G	Chr01	11233986	38.348	3.8812e-07	0.334459	C	G	G/G	C	0.520505	444	G/G	G/G	C/C	C/C	C/C	G/G	C/C	C/C
DF	2013	DF1.2	Pv2.1_01_11234013_T/C	Chr01	11234013	38.348	5.39025e-08	0.146396	T	C	C/C	T	0.625588	444	C/C	C/C	T/T	T/T	T/T	C/C	T/T	T/T
DF	2013	DF1.2	Pv2.1_01_11234040_C/T	Chr01	11234040	38.348	5.904e-07	0.18018	C	T	T/T	C	0.531916	444	T/T	T/T	C/C	C/C	C/C	T/T	C/C	C/C
DF	2013	DF1.2	Pv2.1_01_11234118_G/C	Chr01	11234118	38.348	2.18123e-08	0.254505	G	C	C/C	G	0.625213	444	C/C	C/C	G/G	G/G	G/G	C/C	G/G	G/G
DF	2013	DF1.2	Pv2.1_01_11234162_T/G	Chr01	11234162	38.348	1.0015e-06	0.175676	T	G	G/G	T	0.539089	444	G/G	G/G	T/T	T/T	T/T	G/G	T/T	T/T
DF	2013	DF1.2	Pv2.1_01_11234204_A/T	Chr01	11234204	38.348	2.36779e-09	0.238739	A	T	T/T	A	0.646741	444	T/T	T/T	A/A	A/A	A/A	T/T	A/A	A/A
DF	2014	DF1.2	Pv2.1_01_11234204_A/T	Chr01	11234204	38.348	5.50975e-07	0.246678	A	T	T/T	A	0.166772	602	T/T	T/T	A/A	A/A	A/A	T/T	A/A	A/A
DF	2013	DF1.2	Pv2.1_01_11234268_A/G	Chr01	11234268	38.348	1.69852e-10	0.253378	A	G	G/G	A	0.693858	444	G/G	G/G	A/A	A/A	A/A	G/G	A/A	A/A
DF	2013	DF1.2	Pv2.1_01_11234398_T/G	Chr01	11234398	38.348	1.54321e-12	0.335586	T	G	G/G	T	0.862328	444	G/G	G/G	T/T	T/T	T/T	G/G	T/T	T/T
DF	2013	DF1.2	Pv2.1_01_11234526_G/A	Chr01	11234526	38.348	7.72079e-09	0.266892	G	A	A/A	G	0.653388	444	A/A	A/A	G/G	G/G	G/G	A/A	G/G	G/G
DF	2013	DF1.2	Pv2.1_01_11234770_G/A	Chr01	11234770	38.348	1.89857e-06	0.0923423	G	A	A/A	G	0.628829	444	A/A	A/A	G/G	G/G	G/G	A/A	G/G	G/G
DF	2013	DF1.2	Pv2.1_01_11234797_G/A	Chr01	11234797	38.348	1.00484e-06	0.255631	G	A	A/A	G	0.518934	444	A/A	A/A	G/G	G/G	G/G	A/A	G/G	G/G
DF	2013	DF1.2	Pv2.1_01_11234801_C/T	Chr01	11234801	38.348	3.6765e-15	0.338964	C	T	T/T	C	1.01921	444	T/T	T/T	C/C	C/C	C/C	T/T	C/C	C/C
DF	2013	DF1.2	Pv2.1_01_11234834_C/T	Chr01	11234834	38.348	2.97344e-10	0.248874	C	T	C/C	T	-0.648768	444	C/C	C/C	T/T	T/T	T/T	C/C	T/T	T/T
DF	2014	DF1.2	Pv2.1_01_11234834_C/T	Chr01	11234834	38.348	4.35929e-07	0.240864	C	T	C/C	T	-0.1637	602	C/C	C/C	T/T	T/T	T/T	C/C	T/T	T/T
DF	2013	DF1.2	Pv2.1_01_11234874_A/T	Chr01	11234874	38.348	8.4838e-07	0.255631	A	T	T/T	A	0.53816	444	T/T	T/T	A/A	A/A	A/A	T/T	A/A	A/A
DF	2013	DF1.2	Pv2.1_01_11234946_T/A	Chr01	11234946	38.348	1.25414e-14	0.344595	T	A	A/A	T	1.01164	444	A/A	A/A	T/T	T/T	T/T	A/A	T/T	T/T
DF	2013	DF1.2	Pv2.1_01_11234974_A/G	Chr01	11234974	38.348	4.51728e-07	0.228604	A	G	G/G	A	0.56648	444	G/G	G/G	A/A	A/A	A/A	G/G	A/A	A/A
DF	2013	DF1.2	Pv2.1_01_11235023_A/C	Chr01	11235023	38.348	2.95671e-11	0.290541	A	C	C/C	A	0.745705	444	C/C	C/C	A/A	A/A	A/A	C/C	A/A	A/A
DF	2013	DF1.2	Pv2.1_01_11235052_A/G	Chr01	11235052	38.348	1.32845e-08	0.281532	A	G	G/G	A	0.654097	444	G/G	G/G	A/A	A/A	A/A	G/G	A/A	A/A
DF	2013	DF1.2	Pv2.1_01_11235226_C/T	Chr01	11235226	38.348	1.11091e-12	0.307432	C	T	T/T	C	0.792605	444	T/T	T/T	C/C	C/C	C/C	T/T	C/C	C/C
DF	2013	DF1.2	Pv2.1_01_11235341_A/G	Chr01	11235341	38.348	5.1651e-10	0.263514	A	G	G/G	A	0.683297	444	G/G	G/G	A/A	A/A	A/A	G/G	A/A	A/A
DF	2013	DF1.2	Pv2.1_01_11235375_C/T	Chr01	11235375	38.348	6.31512e-16	0.311937	C	T	T/T	C	0.973105	444	T/T	T/T	C/C	C/C	C/C	T/T	C/C	C/C
DF	2013	DF1.2	Pv2.1_01_11235453_C/T	Chr01	11235453	38.348	7.69924e-09	0.218468	C	T	T/T	C	0.601857	444	T/T	T/T	C/C	C/C	C/C	T/T	C/C	C/C
DF	2013	DF1.2	Pv2.1_01_11235940_G/A	Chr01	11235940	38.348	1.6057e-09	0.156532	G	A	G/G	A	-0.672663	444	G/G	G/G	A/A	A/A	A/A	G/G	A/A	A/A
DF	2013	DF1.2	Pv2.1_01_11235992_T/C	Chr01	11235992	38.348	2.46436e-17	0.295045	T	C	C/C	T	0.976736	444	C/C	C/C	T/T	T/T	T/T	C/C	T/T	T/T
DF	2013	DF1.2	Pv2.1_01_11236072_C/T	Chr01	11236072	38.348	8.0797e-10	0.315315	C	T	T/T	C	0.741124	444	T/T	T/T	C/C	C/C	C/C	T/T	C/C	C/C
DF	2013	DF1.2	Pv2.1_01_11236140_T/C	Chr01	11236140	38.348	5.1442e-07	0.27027	T	C	C/C	T	0.541082	444	C/C	C/C	T/T	T/T	T/T	C/C	T/T	T/T
DF	2013	DF1.2	Pv2.1_01_11236238_G/A	Chr01	11236238	38.348	3.6344e-12	0.233108	G	A	A/A	G	0.76206	444	A/A	A/A	G/G	G/G	G/G	A/A	G/G	G/G
DF	2013	DF1.2	Pv2.1_01_11236574_C/T	Chr01	11236574	38.348	7.82835e-11	0.337838	C	T	T/T	C	0.731641	444	T/T	T/T	C/C	C/C	C/C	T/T	C/C	C/C
DF	2013	DF1.2	Pv2.1_01_11236605_T/C	Chr01	11236605	38.348	7.64795e-07	0.228604	T	C	C/C	T	0.556773	444	C/C	C/C	T/T	T/T	T/T	C/C	T/T	T/T
DF	2013	DF1.2	Pv2.1_01_11236616_G/A	Chr01	11236616	38.348	8.13276e-07	0.245495	G	A	A/A	G	0.55235	444	A/A	A/A	G/G	G/G	G/G	A/A	G/G	G/G
DF	2013	DF1.2	Pv2.1_01_11236685_A/G	Chr01	11236685	38.348	6.62238e-10	0.346847	A	G	G/G	A	0.729882	444	G/G	G/G	A/A	A/A	A/A	G/G	A/A	A/A
DF	2013	DF1.2	Pv2.1_01_11236867_G/A	Chr01	11236867	38.348	6.79692e-07	0.335586	G	A	A/A	G	0.534194	444	A/A	A/A	G/G	G/G	G/G	A/A	G/G	G/G
DF	2013	DF1.2	Pv2.1_01_11236901_A/AG	Chr01	11236901	38.348	3.89134e-14	0.307432	A	AG	AG/AG	A	0.927495	444	AG/AG	AG/AG	A/A	A/A	A/A	AG/AG	A/A	A/A
DF	2013	DF1.2	Pv2.1_01_11237083_C/T	Chr01	11237083	38.348	1.60134e-13	0.292793	C	T	C/C	T	-0.835883	444	C/C	C/C	T/T	T/T	T/T	C/C	T/T	T/T
DF	2013	DF1.2	Pv2.1_01_11237092_A/C	Chr01	11237092	38.348	2.42766e-11	0.310811	A	C	C/C	A	0.783295	444	C/C	C/C	A/A	A/A	A/A	C/C	A/A	A/A
DF	2013	DF1.2	Pv2.1_01_11237180_G/C	Chr01	11237180	38.348	2.29753e-06	0.175676	G	C	C/C	G	0.506556	444	C/C	C/C	G/G	G/G	G/G	C/C	G/G	G/G
DF	2013	DF1.2	Pv2.1_01_11237187_C/A	Chr01	11237187	38.348	1.33004e-08	0.273649	C	A	A/A	C	0.61653	444	A/A	A/A	C/C	C/C	C/C	A/A	C/C	C/C
DF	2013	DF1.2	Pv2.1_01_11237193_A/G	Chr01	11237193	38.348	6.05934e-10	0.261261	A	G	G/G	A	0.682367	444	G/G	G/G	A/A	A/A	A/A	G/G	A/A	A/A
DF	2013	DF1.2	Pv2.1_01_11237272_G/T	Chr01	11237272	38.348	9.70278e-13	0.333333	G	T	T/T	G	0.835651	444	T/T	T/T	G/G	G/G	G/G	T/T	G/G	G/G
DF	2014	DF1.2	Pv2.1_01_11237272_G/T	Chr01	11237272	38.348	7.64866e-07	0.329734	G	T	T/T	G	0.181894	602	T/T	T/T	G/G	G/G	G/G	T/T	G/G	G/G
DF	2013	DF1.2	Pv2.1_01_11237294_C/T	Chr01	11237294	38.348	2.82176e-08	0.298423	C	T	T/T	C	0.613937	444	T/T	T/T	C/C	C/C	C/C	T/T	C/C	C/C
DF	2013	DF1.2	Pv2.1_01_11237299_G/A	Chr01	11237299	38.3481	8.97075e-08	0.300676	G	A	A/A	G	0.653807	444	A/A	A/A	G/G	G/G	G/G	A/A	G/G	G/G
DF	2013	DF1.2	Pv2.1_01_11237323_T/C	Chr01	11237323	38.3481	1.71052e-11	0.308559	T	C	C/C	T	0.843406	444	C/C	C/C	T/T	T/T	T/T	C/C	T/T	T/T
DF	2013	DF1.2	Pv2.1_01_11237427_C/T	Chr01	11237427	38.3481	1.75415e-13	0.304054	C	T	T/T	C	0.86564	444	T/T	T/T	C/C	C/C	C/C	T/T	C/C	C/C
DF	2013	DF1.2	Pv2.1_01_11237440_G/A	Chr01	11237440	38.3481	7.27503e-13	0.296171	G	A	A/A	G	0.850706	444	A/A	A/A	G/G	G/G	G/G	A/A	G/G	G/G
DF	2013	DF1.2	Pv2.1_01_11237478_C/T	Chr01	11237478	38.3481	1.73999e-12	0.302928	C	T	T/T	C	0.762142	444	T/T	T/T	C/C	C/C	C/C	T/T	C/C	C/C
DF	2013	DF1.2	Pv2.1_01_11237516_G/A	Chr01	11237516	38.3481	5.18609e-07	0.132883	G	A	A/A	G	0.586585	444	A/A	A/A	G/G	G/G	G/G	A/A	G/G	G/G
DF	2013	DF1.2	Pv2.1_01_11237657_C/T	Chr01	11237657	38.3481	9.07219e-07	0.256757	C	T	T/T	C	0.543876	444	T/T	T/T	C/C	C/C	C/C	T/T	C/C	C/C
DF	2013	DF1.2	Pv2.1_01_11237893_A/G	Chr01	11237893	38.3481	2.63587e-10	0.387387	A	G	G/G	A	0.729583	444	G/G	G/G	A/A	A/A	A/A	G/G	A/A	A/A
DF	2013	DF1.2	Pv2.1_01_11237894_T/C	Chr01	11237894	38.3481	6.28247e-10	0.304054	T	C	C/C	T	0.642338	444	C/C	C/C	T/T	T/T	T/T	C/C	T/T	T/T
DF	2013	DF1.2	Pv2.1_01_11237910_G/C	Chr01	11237910	38.3481	7.94917e-08	0.263514	G	C	C/C	G	0.598544	444	C/C	C/C	G/G	G/G	G/G	C/C	G/G	G/G
DF	2013	DF1.2	Pv2.1_01_11237938_C/T	Chr01	11237938	38.3481	1.75417e-17	0.350225	C	T	T/T	C	1.11979	444	T/T	T/T	C/C	C/C	C/C	T/T	C/C	C/C
DF	2013	DF1.2	Pv2.1_01_11237959_G/A	Chr01	11237959	38.3481	3.72687e-14	0.358108	G	A	G/G	A	-0.987624	444	G/G	G/G	A/A	A/A	A/A	G/G	A/A	A/A
DF	2013	DF1.2	Pv2.1_01_11238035_A/G	Chr01	11238035	38.3481	1.52722e-16	0.370495	A	G	G/G	A	1.05324	444	G/G	G/G	A/A	A/A	A/A	G/G	A/A	A/A
DF	2014	DF1.2	Pv2.1_01_11238035_A/G	Chr01	11238035	38.3481	2.32827e-07	0.363787	A	G	G/G	A	0.202283	602	G/G	G/G	A/A	A/A	A/A	G/G	A/A	A/A
DF	2013	DF1.2	Pv2.1_01_11238077_T/A	Chr01	11238077	38.3481	2.1075e-20	0.380631	T	A	A/A	T	1.33052	444	A/A	A/A	T/T	T/T	T/T	A/A	T/T	T/T
DF	2014	DF1.2	Pv2.1_01_11238077_T/A	Chr01	11238077	38.3481	1.20109e-07	0.366279	T	A	A/A	T	0.236605	602	A/A	A/A	T/T	T/T	T/T	A/A	T/T	T/T
DF	2013	DF1.2	Pv2.1_01_11238110_A/T	Chr01	11238110	38.3481	3.43248e-20	0.379505	A	T	T/T	A	1.33872	444	T/T	T/T	A/A	A/A	A/A	T/T	A/A	A/A
DF	2014	DF1.2	Pv2.1_01_11238110_A/T	Chr01	11238110	38.3481	1.63364e-07	0.36711	A	T	T/T	A	0.236132	602	T/T	T/T	A/A	A/A	A/A	T/T	A/A	A/A
DF	2013	DF1.2	Pv2.1_01_11238127_C/T	Chr01	11238127	38.3481	2.98473e-20	0.373874	C	T	T/T	C	1.29138	444	T/T	T/T	C/C	C/C	C/C	T/T	C/C	C/C
DF	2014	DF1.2	Pv2.1_01_11238127_C/T	Chr01	11238127	38.3481	2.05653e-06	0.365449	C	T	T/T	C	0.207481	602	T/T	T/T	C/C	C/C	C/C	T/T	C/C	C/C
DF	2013	DF1.2	Pv2.1_01_11238279_A/G	Chr01	11238279	38.3481	9.56716e-07	0.162162	A	G	G/G	A	0.554659	444	G/G	G/G	A/A	A/A	A/A	G/G	A/A	A/A
DF	2013	DF1.2	Pv2.1_01_11238313_T/C	Chr01	11238313	38.3481	1.72554e-07	0.277027	T	C	C/C	T	0.608902	444	C/C	C/C	T/T	T/T	T/T	C/C	T/T	T/T
DF	2013	DF1.2	Pv2.1_01_11238367_G/A	Chr01	11238367	38.3481	1.91326e-09	0.251126	G	A	A/A	G	0.661863	444	A/A	A/A	G/G	G/G	G/G	A/A	G/G	G/G
DF	2013	DF1.2	Pv2.1_01_11238374_A/G	Chr01	11238374	38.3481	1.0265e-06	0.147523	A	G	G/G	A	0.547994	444	G/G	G/G	A/A	A/A	A/A	G/G	A/A	A/A
DF	2013	DF1.2	Pv2.1_01_11238504_C/A	Chr01	11238504	38.3481	7.7295e-07	0.10473	C	A	A/A	C	0.623278	444	A/A	A/A	C/C	C/C	C/C	A/A	C/C	C/C
DF	2013	DF1.2	Pv2.1_01_11238774_C/G	Chr01	11238774	38.3481	1.5371e-10	0.301802	C	G	G/G	C	0.803715	444	G/G	G/G	C/C	C/C	C/C	G/G	C/C	C/C
DF	2013	DF1.2	Pv2.1_01_11238943_G/A	Chr01	11238943	38.3481	9.06308e-13	0.287162	G	A	A/A	G	0.792849	444	A/A	A/A	G/G	G/G	G/G	A/A	G/G	G/G
DF	2013	DF1.2	Pv2.1_01_11239100_T/C	Chr01	11239100	38.3481	2.54913e-14	0.355856	T	C	C/C	T	0.941684	444	C/C	C/C	T/T	T/T	T/T	C/C	T/T	T/T
DF	2013	DF1.2	Pv2.1_01_11239153_A/G	Chr01	11239153	38.3481	1.09939e-08	0.332207	A	G	G/G	A	0.571955	444	G/G	G/G	A/A	A/A	A/A	G/G	A/A	A/A
DF	2013	DF1.2	Pv2.1_01_11239290_C/T	Chr01	11239290	38.3481	2.76243e-11	0.322072	C	T	T/T	C	0.716394	444	T/T	T/T	C/C	C/C	C/C	T/T	C/C	C/C
DF	2013	DF1.2	Pv2.1_01_11239526_T/C	Chr01	11239526	38.3481	2.17662e-09	0.292793	T	C	C/C	T	0.671099	444	C/C	C/C	T/T	T/T	T/T	C/C	T/T	T/T
DF	2013	DF1.2	Pv2.1_01_11239674_G/C	Chr01	11239674	38.3481	1.51211e-12	0.306306	G	C	C/C	G	0.807706	444	C/C	C/C	G/G	G/G	G/G	C/C	G/G	G/G
DF	2013	DF1.2	Pv2.1_01_11239859_T/A	Chr01	11239859	38.3481	1.03341e-12	0.310811	T	A	A/A	T	0.866181	444	A/A	A/A	T/T	T/T	T/T	A/A	T/T	T/T
DF	2013	DF1.2	Pv2.1_01_11239887_A/G	Chr01	11239887	38.3481	2.18776e-06	0.244369	A	G	G/G	A	0.522306	444	G/G	G/G	A/A	A/A	A/A	G/G	A/A	A/A
DF	2013	DF1.2	Pv2.1_01_11239897_A/G	Chr01	11239897	38.3481	4.88019e-08	0.247748	A	G	G/G	A	0.575595	444	G/G	G/G	A/A	A/A	A/A	G/G	A/A	A/A
DF	2013	DF1.2	Pv2.1_01_11239906_A/G	Chr01	11239906	38.3481	1.05834e-06	0.304054	A	G	G/G	A	0.52423	444	G/G	G/G	A/A	A/A	A/A	G/G	A/A	A/A
DF	2013	DF1.2	Pv2.1_01_11239974_C/T	Chr01	11239974	38.3481	7.69091e-08	0.202703	C	T	T/T	C	0.581406	444	T/T	T/T	C/C	C/C	C/C	T/T	C/C	C/C
DF	2013	DF1.2	Pv2.1_01_11240013_C/T	Chr01	11240013	38.3481	4.55832e-08	0.114865	C	T	T/T	C	0.682094	444	T/T	T/T	C/C	C/C	C/C	T/T	C/C	C/C
DF	2013	DF1.2	Pv2.1_01_11240029_A/T	Chr01	11240029	38.3481	1.64796e-11	0.254505	A	T	T/T	A	0.757397	444	T/T	T/T	A/A	A/A	A/A	T/T	A/A	A/A
DF	2013	DF1.2	Pv2.1_01_11240079_C/T	Chr01	11240079	38.3481	2.59642e-08	0.331081	C	T	T/T	C	0.626965	444	T/T	T/T	C/C	C/C	C/C	T/T	C/C	C/C
DF	2013	DF1.2	Pv2.1_01_11240123_C/T	Chr01	11240123	38.3481	5.81029e-11	0.292793	C	T	T/T	C	0.740789	444	T/T	T/T	C/C	C/C	C/C	T/T	C/C	C/C
DF	2013	DF1.2	Pv2.1_01_11240157_G/A	Chr01	11240157	38.3481	3.49944e-09	0.32545	G	A	A/A	G	0.721656	444	A/A	A/A	G/G	G/G	G/G	A/A	G/G	G/G
DF	2013	DF1.2	Pv2.1_01_11240233_C/T	Chr01	11240233	38.3481	1.2025e-06	0.34009	C	T	T/T	C	0.543413	444	T/T	T/T	C/C	C/C	C/C	T/T	C/C	C/C
DF	2013	DF1.2	Pv2.1_01_11240340_C/T	Chr01	11240340	38.3481	1.21336e-07	0.260135	C	T	T/T	C	0.572921	444	T/T	T/T	C/C	C/C	C/C	T/T	C/C	C/C
DF	2013	DF1.2	Pv2.1_01_11240355_G/A	Chr01	11240355	38.3481	6.41538e-08	0.278153	G	A	A/A	G	0.632006	444	A/A	A/A	G/G	G/G	G/G	A/A	G/G	G/G
DF	2013	DF1.2	Pv2.1_01_11240379_T/C	Chr01	11240379	38.3481	1.45001e-06	0.298423	T	C	C/C	T	0.501291	444	C/C	C/C	T/T	T/T	T/T	C/C	T/T	T/T
DF	2013	DF1.2	Pv2.1_01_11240431_C/A	Chr01	11240431	38.3481	1.21771e-10	0.209459	C	A	A/A	C	0.696267	444	A/A	A/A	C/C	C/C	C/C	A/A	C/C	C/C
DF	2013	DF1.2	Pv2.1_01_11240566_A/AT	Chr01	11240566	38.3481	5.86535e-10	0.275901	A	AT	A/A	AT	-0.692028	444	A/A	A/A	AT/AT	AT/AT	AT/AT	A/A	AT/AT	AT/AT
DF	2013	DF1.2	Pv2.1_01_11240569_T/G	Chr01	11240569	38.3481	1.14946e-16	0.333333	T	G	G/G	T	0.992981	444	G/G	G/G	T/T	T/T	T/T	G/G	T/T	T/T
DF	2013	DF1.2	Pv2.1_01_11240574_T/G	Chr01	11240574	38.3481	1.14037e-09	0.29955	T	G	G/G	T	0.735908	444	G/G	G/G	T/T	T/T	T/T	G/G	T/T	T/T
DF	2013	DF1.2	Pv2.1_01_11240580_A/G	Chr01	11240580	38.3482	1.60199e-06	0.154279	A	G	G/G	A	0.538689	444	G/G	G/G	A/A	A/A	A/A	G/G	A/A	A/A
DF	2013	DF1.2	Pv2.1_01_11240600_C/T	Chr01	11240600	38.3482	5.47616e-09	0.316441	C	T	T/T	C	0.695046	444	T/T	T/T	C/C	C/C	C/C	T/T	C/C	C/C
DF	2013	DF1.2	Pv2.1_01_11240668_T/C	Chr01	11240668	38.3482	5.16907e-08	0.350225	T	C	C/C	T	0.611732	444	C/C	C/C	T/T	T/T	T/T	C/C	T/T	T/T
DF	2013	DF1.2	Pv2.1_01_11240740_A/G	Chr01	11240740	38.3482	6.62587e-10	0.296171	A	G	G/G	A	0.731043	444	G/G	G/G	A/A	A/A	A/A	G/G	A/A	A/A
DF	2013	DF1.2	Pv2.1_01_11240787_G/A	Chr01	11240787	38.3482	1.52545e-06	0.197072	G	A	A/A	G	0.52899	444	A/A	A/A	G/G	G/G	G/G	A/A	G/G	G/G
DF	2013	DF1.2	Pv2.1_01_11240840_A/AT	Chr01	11240840	38.3483	6.86917e-10	0.29955	A	AT	AT/AT	A	0.667745	444	AT/AT	AT/AT	A/A	A/A	A/A	AT/AT	A/A	A/A
DF	2013	DF1.2	Pv2.1_01_11240857_G/A	Chr01	11240857	38.3483	1.80177e-08	0.315315	G	A	A/A	G	0.633619	444	A/A	A/A	G/G	G/G	G/G	A/A	G/G	G/G
DF	2013	DF1.2	Pv2.1_01_11240904_T/C	Chr01	11240904	38.3483	6.40872e-07	0.261261	T	C	C/C	T	0.527975	444	C/C	C/C	T/T	T/T	T/T	C/C	T/T	T/T
DF	2013	DF1.2	Pv2.1_01_11240921_CGAATTCACTTGT/GG	Chr01	11240921	38.3483	1.69723e-07	0.150901	CGAATTCACTTGT	GG	GG/GG	CGAATTCACTTGT	0.584539	444	GG/GG	GG/GG	CGAATTCACTTGT/CGAATTCACTTGT	CGAATTCACTTGT/CGAATTCACTTGT	CGAATTCACTTGT/CGAATTCACTTGT	GG/GG	CGAATTCACTTGT/CGAATTCACTTGT	CGAATTCACTTGT/CGAATTCACTTGT
DF	2013	DF1.2	Pv2.1_01_11241016_G/A	Chr01	11241016	38.3483	2.94618e-14	0.257883	G	A	A/A	G	0.817309	444	A/A	A/A	G/G	G/G	G/G	A/A	G/G	G/G
DF	2013	DF1.2	Pv2.1_01_11241145_A/G	Chr01	11241145	38.3483	9.97701e-13	0.322072	A	G	G/G	A	0.848685	444	G/G	G/G	A/A	A/A	A/A	G/G	A/A	A/A
DF	2013	DF1.2	Pv2.1_01_11241185_A/G	Chr01	11241185	38.3483	4.61694e-07	0.231982	A	G	G/G	A	0.537375	444	G/G	G/G	A/A	A/A	A/A	G/G	A/A	A/A
DF	2013	DF1.2	Pv2.1_01_11241219_T/C	Chr01	11241219	38.3483	2.05177e-13	0.331081	T	C	C/C	T	0.860002	444	C/C	C/C	T/T	T/T	T/T	C/C	T/T	T/T
DF	2013	DF1.2	Pv2.1_01_11241342_G/A	Chr01	11241342	38.3483	2.21767e-07	0.318694	G	A	A/A	G	0.598184	444	A/A	A/A	G/G	G/G	G/G	A/A	G/G	G/G
DF	2013	DF1.2	Pv2.1_01_11241365_T/A	Chr01	11241365	38.3483	4.84476e-08	0.324324	T	A	A/A	T	0.594802	444	A/A	A/A	T/T	T/T	T/T	A/A	T/T	T/T
DF	2013	DF1.2	Pv2.1_01_11241376_A/G	Chr01	11241376	38.3483	2.60809e-07	0.329955	A	G	G/G	A	0.597851	444	G/G	G/G	A/A	A/A	A/A	G/G	A/A	A/A
DF	2013	DF1.2	Pv2.1_01_11241378_C/T	Chr01	11241378	38.3483	9.51704e-10	0.333333	C	T	T/T	C	0.766239	444	T/T	T/T	C/C	C/C	C/C	T/T	C/C	C/C
DF	2013	DF1.2	Pv2.1_01_11241391_G/A	Chr01	11241391	38.3483	1.86111e-09	0.290541	G	A	A/A	G	0.683553	444	A/A	A/A	G/G	G/G	G/G	A/A	G/G	G/G
DF	2013	DF1.2	Pv2.1_01_11241397_G/A	Chr01	11241397	38.3483	2.56631e-08	0.161036	G	A	A/A	G	0.631723	444	A/A	A/A	G/G	G/G	G/G	A/A	G/G	G/G
DF	2013	DF1.2	Pv2.1_01_11241401_T/C	Chr01	11241401	38.3483	2.9103e-11	0.286036	T	C	C/C	T	0.768089	444	C/C	C/C	T/T	T/T	T/T	C/C	T/T	T/T
DF	2013	DF1.2	Pv2.1_01_11241409_T/C	Chr01	11241409	38.3483	1.08035e-09	0.272523	T	C	C/C	T	0.684955	444	C/C	C/C	T/T	T/T	T/T	C/C	T/T	T/T
DF	2013	DF1.2	Pv2.1_01_11241417_T/A	Chr01	11241417	38.3483	1.0941e-15	0.337838	T	A	A/A	T	1.02766	444	A/A	A/A	T/T	T/T	T/T	A/A	T/T	T/T
DF	2013	DF1.2	Pv2.1_01_11241418_T/C	Chr01	11241418	38.3483	2.17546e-11	0.320946	T	C	C/C	T	0.815209	444	C/C	C/C	T/T	T/T	T/T	C/C	T/T	T/T
DF	2013	DF1.2	Pv2.1_01_11241424_G/C	Chr01	11241424	38.3483	5.18894e-11	0.382883	G	C	C/C	G	0.646316	444	C/C	C/C	G/G	G/G	G/G	C/C	G/G	G/G
DF	2013	DF1.2	Pv2.1_01_11241494_T/C	Chr01	11241494	38.3483	1.42257e-09	0.34009	T	C	C/C	T	0.721919	444	C/C	C/C	T/T	T/T	T/T	C/C	T/T	T/T
DF	2013	DF1.2	Pv2.1_01_11241502_C/T	Chr01	11241502	38.3483	7.60554e-12	0.328829	C	T	T/T	C	0.802626	444	T/T	T/T	C/C	C/C	C/C	T/T	C/C	C/C
DF	2013	DF1.2	Pv2.1_01_11241506_G/A	Chr01	11241506	38.3483	3.28909e-13	0.346847	G	A	A/A	G	0.900217	444	A/A	A/A	G/G	G/G	G/G	A/A	G/G	G/G
DF	2013	DF1.2	Pv2.1_01_11241527_C/T	Chr01	11241527	38.3483	6.89437e-12	0.32545	C	T	T/T	C	0.757909	444	T/T	T/T	C/C	C/C	C/C	T/T	C/C	C/C
DF	2013	DF1.2	Pv2.1_01_11241552_T/C	Chr01	11241552	38.3483	6.49452e-07	0.236486	T	C	C/C	T	0.540703	444	C/C	C/C	T/T	T/T	T/T	C/C	T/T	T/T
DF	2013	DF1.2	Pv2.1_01_11241574_G/A	Chr01	11241574	38.3483	1.6319e-09	0.254505	G	A	A/A	G	0.6708	444	A/A	A/A	G/G	G/G	G/G	A/A	G/G	G/G
DF	2013	DF1.2	Pv2.1_01_11241576_G/C	Chr01	11241576	38.3483	1.81268e-09	0.313063	G	C	C/C	G	0.714501	444	C/C	C/C	G/G	G/G	G/G	C/C	G/G	G/G
DF	2013	DF1.2	Pv2.1_01_11241686_C/T	Chr01	11241686	38.3483	1.77026e-12	0.382883	C	T	C/C	T	-0.910148	444	C/C	C/C	T/T	T/T	T/T	C/C	T/T	T/T
DF	2013	DF1.2	Pv2.1_01_11241694_A/G	Chr01	11241694	38.3483	6.17619e-07	0.351351	A	G	G/G	A	0.510496	444	G/G	G/G	A/A	A/A	A/A	G/G	A/A	A/A
DF	2013	DF1.2	Pv2.1_01_11242246_C/T	Chr01	11242246	38.3484	3.06956e-12	0.272523	C	T	T/T	C	0.770363	444	T/T	T/T	C/C	C/C	C/C	T/T	C/C	C/C
DF	2013	DF1.2	Pv2.1_01_11242248_A/G	Chr01	11242248	38.3484	6.63385e-11	0.353604	A	G	G/G	A	0.818026	444	G/G	G/G	A/A	A/A	A/A	G/G	A/A	A/A
DF	2013	DF1.2	Pv2.1_01_11242286_G/A	Chr01	11242286	38.3484	2.60585e-08	0.290541	G	A	A/A	G	0.614455	444	A/A	A/A	G/G	G/G	G/G	A/A	G/G	G/G
DF	2013	DF1.2	Pv2.1_01_11242576_C/T	Chr01	11242576	38.3484	3.49353e-07	0.19482	C	T	T/T	C	0.57022	444	T/T	T/T	C/C	C/C	C/C	T/T	C/C	C/C
DF	2013	DF1.2	Pv2.1_01_11243346_T/C	Chr01	11243346	38.3484	1.86298e-09	0.254505	T	C	C/C	T	0.624572	444	C/C	C/C	T/T	T/T	T/T	C/C	T/T	T/T
DF	2013	DF1.2	Pv2.1_01_11243405_C/T	Chr01	11243405	38.3484	4.25284e-10	0.324324	C	T	T/T	C	0.769616	444	T/T	T/T	C/C	C/C	C/C	T/T	C/C	C/C
DF	2013	DF1.2	Pv2.1_01_11243489_GA/G	Chr01	11243489	38.3484	1.22018e-06	0.213964	GA	G	G/G	GA	0.523806	444	G/G	G/G	GA/GA	GA/GA	GA/GA	G/G	GA/GA	GA/GA
DF	2013	DF1.2	Pv2.1_01_11243735_C/T	Chr01	11243735	38.3484	4.69468e-09	0.30518	C	T	T/T	C	0.72017	444	T/T	T/T	C/C	C/C	C/C	T/T	C/C	C/C
DF	2013	DF1.2	Pv2.1_01_11243963_A/G	Chr01	11243963	38.3484	2.65182e-07	0.322072	A	G	G/G	A	0.569973	444	G/G	G/G	A/A	A/A	A/A	G/G	A/A	A/A
DF	2013	DF1.2	Pv2.1_01_11244022_C/T	Chr01	11244022	38.3484	1.42252e-07	0.275901	C	T	T/T	C	0.537418	444	T/T	T/T	C/C	C/C	C/C	T/T	C/C	C/C
DF	2013	DF1.2	Pv2.1_01_11244173_T/G	Chr01	11244173	38.3484	1.73345e-08	0.338964	T	G	G/G	T	0.691419	444	G/G	G/G	T/T	T/T	T/T	G/G	T/T	T/T
DF	2013	DF1.2	Pv2.1_01_11244615_G/A	Chr01	11244615	38.3484	4.58055e-12	0.300676	G	A	A/A	G	0.816545	444	A/A	A/A	G/G	G/G	G/G	A/A	G/G	G/G
DF	2013	DF1.2	Pv2.1_01_11244788_G/A	Chr01	11244788	38.3484	8.98938e-08	0.31982	G	A	G/G	A	-0.620613	444	G/G	G/G	A/A	A/A	A/A	G/G	A/A	A/A
DF	2013	DF1.2	Pv2.1_01_11244960_C/T	Chr01	11244960	38.3484	8.11658e-11	0.329955	C	T	T/T	C	0.711098	444	T/T	T/T	C/C	C/C	C/C	T/T	C/C	C/C
DF	2013	DF1.2	Pv2.1_01_11245188_T/C	Chr01	11245188	38.3484	6.77881e-08	0.271396	T	C	C/C	T	0.602665	444	C/C	C/C	T/T	T/T	T/T	C/C	T/T	T/T
DF	2013	DF1.2	Pv2.1_01_11245358_A/G	Chr01	11245358	38.3484	1.65011e-08	0.32545	A	G	G/G	A	0.651669	444	G/G	G/G	A/A	A/A	A/A	G/G	A/A	A/A
DF	2013	DF1.2	Pv2.1_01_11245467_G/A	Chr01	11245467	38.3484	1.38509e-16	0.362613	G	A	A/A	G	1.13742	444	A/A	A/A	G/G	G/G	G/G	A/A	G/G	G/G
DF	2013	DF1.2	Pv2.1_01_11245478_T/C	Chr01	11245478	38.3484	5.73676e-17	0.370495	T	C	C/C	T	1.17099	444	C/C	C/C	T/T	T/T	T/T	C/C	T/T	T/T
DF	2013	DF1.2	Pv2.1_01_11245520_C/A	Chr01	11245520	38.3484	1.25914e-07	0.172297	C	A	A/A	C	0.60456	444	A/A	A/A	C/C	C/C	C/C	A/A	C/C	C/C
DF	2013	DF1.2	Pv2.1_01_11245728_G/A	Chr01	11245728	38.3484	4.47337e-14	0.361486	G	A	A/A	G	1.02944	444	A/A	A/A	G/G	G/G	G/G	A/A	G/G	G/G
DF	2013	DF1.2	Pv2.1_01_11245828_G/A	Chr01	11245828	38.3484	1.16522e-08	0.344595	G	A	A/A	G	0.665543	444	A/A	A/A	G/G	G/G	G/G	A/A	G/G	G/G
DF	2013	DF1.2	Pv2.1_01_11245929_A/C	Chr01	11245929	38.3484	6.77625e-18	0.376126	A	C	C/C	A	1.18126	444	C/C	C/C	A/A	A/A	A/A	C/C	A/A	A/A
DF	2014	DF1.2	Pv2.1_01_11245929_A/C	Chr01	11245929	38.3484	2.66385e-07	0.368771	A	C	C/C	A	0.217783	602	C/C	C/C	A/A	A/A	A/A	C/C	A/A	A/A
DF	2013	DF1.2	Pv2.1_01_11246041_C/T	Chr01	11246041	38.3484	1.07145e-07	0.351351	C	T	T/T	C	0.563091	444	T/T	T/T	C/C	C/C	C/C	T/T	C/C	C/C
DF	2013	DF1.2	Pv2.1_01_11246062_C/G	Chr01	11246062	38.3484	4.63996e-10	0.34009	C	G	G/G	C	0.632451	444	G/G	G/G	C/C	C/C	C/C	G/G	C/C	C/C
DF	2013	DF1.2	Pv2.1_01_11246160_A/G	Chr01	11246160	38.3484	9.37145e-13	0.356982	A	G	G/G	A	0.837067	444	G/G	G/G	A/A	A/A	A/A	G/G	A/A	A/A
DF	2013	DF1.2	Pv2.1_01_11246375_C/T	Chr01	11246375	38.3484	1.94947e-09	0.278153	C	T	T/T	C	0.678461	444	T/T	T/T	C/C	C/C	C/C	T/T	C/C	C/C
DF	2013	DF1.2	Pv2.1_01_11246547_G/C	Chr01	11246547	38.3484	1.24471e-08	0.32545	G	C	C/C	G	0.617962	444	C/C	C/C	G/G	G/G	G/G	C/C	G/G	G/G
DF	2013	DF1.2	Pv2.1_01_11246656_T/C	Chr01	11246656	38.3484	4.97934e-08	0.318694	T	C	T/T	C	-0.622562	444	T/T	T/T	C/C	C/C	C/C	T/T	C/C	C/C
DF	2013	DF1.2	Pv2.1_01_11246744_T/C	Chr01	11246744	38.3484	6.12107e-07	0.293919	T	C	C/C	T	0.573347	444	C/C	C/C	T/T	T/T	T/T	C/C	T/T	T/T
DF	2013	DF1.2	Pv2.1_01_11247213_A/T	Chr01	11247213	38.3484	9.76502e-07	0.255631	A	T	T/T	A	0.513629	444	T/T	T/T	A/A	A/A	A/A	T/T	A/A	A/A
DF	2013	DF1.2	Pv2.1_01_11247267_A/C	Chr01	11247267	38.3484	1.05736e-09	0.342342	A	C	C/C	A	0.798046	444	C/C	C/C	A/A	A/A	A/A	C/C	A/A	A/A
DF	2013	DF1.2	Pv2.1_01_11247405_G/A	Chr01	11247405	38.3484	1.80348e-08	0.372748	G	A	G/G	A	-0.614444	444	G/G	G/G	G/A	A/A	A/A	G/G	A/A	A/A
DF	2013	DF1.2	Pv2.1_01_11247485_C/T	Chr01	11247485	38.3484	1.30619e-07	0.26464	C	T	T/T	C	0.565352	444	T/T	T/T	C/T	C/C	C/C	T/T	C/C	C/C
DF	2013	DF1.2	Pv2.1_01_11247728_C/A	Chr01	11247728	38.3485	1.2298e-06	0.341216	C	A	A/A	C	0.575522	444	A/A	A/A	C/C	C/C	C/C	A/A	C/C	C/C
DF	2013	DF1.2	Pv2.1_01_11247928_ATTATTGTTATTATTATC/GTTATTTTTATCATT	Chr01	11247928	38.3485	9.13561e-13	0.35473	ATTATTGTTATTATTATC	GTTATTTTTATCATT	GTTATTTTTATCATT/GTTATTTTTATCATT	ATTATTGTTATTATTATC	0.905566	444	GTTATTTTTATCATT/GTTATTTTTATCATT	GTTATTTTTATCATT/GTTATTTTTATCATT	ATTATTGTTATTATTATC/ATTATTGTTATTATTATC	ATTATTGTTATTATTATC/ATTATTGTTATTATTATC	ATTATTGTTATTATTATC/ATTATTGTTATTATTATC	GTTATTTTTATCATT/GTTATTTTTATCATT	ATTATTGTTATTATTATC/ATTATTGTTATTATTATC	ATTATTGTTATTATTATC/ATTATTGTTATTATTATC
DF	2013	DF1.2	Pv2.1_01_11248076_T/TA	Chr01	11248076	38.3485	3.03916e-08	0.297297	T	TA	TA/TA	T	0.618448	444	TA/TA	TA/TA	T/T	T/T	T/T	TA/TA	T/T	T/T
DF	2013	DF1.2	Pv2.1_01_11248128_T/C	Chr01	11248128	38.3485	1.20073e-12	0.338964	T	C	C/C	T	0.89668	444	C/C	C/C	T/T	T/T	T/T	C/C	T/T	T/T
DF	2013	DF1.2	Pv2.1_01_11248147_C/CTAA	Chr01	11248147	38.3485	7.82875e-08	0.320946	C	CTAA	CTAA/CTAA	C	0.505199	444	CTAA/CTAA	CTAA/CTAA	C/C	C/C	C/C	CTAA/CTAA	C/C	C/C
DF	2013	DF1.2	Pv2.1_01_11249849_G/T	Chr01	11249849	38.3485	8.77023e-08	0.307432	G	T	T/T	G	0.620727	444	T/T	T/T	G/G	G/G	G/G	T/T	G/G	G/G
DF	2013	DF1.2	Pv2.1_01_11250268_A/G	Chr01	11250268	38.3485	1.33391e-10	0.349099	A	G	G/G	A	0.831599	444	G/G	G/G	A/A	A/A	A/A	G/G	A/A	A/A
DF	2013	DF1.2	Pv2.1_01_11250347_G/A	Chr01	11250347	38.3485	1.01449e-11	0.352477	G	A	G/G	A	-0.733312	444	G/G	G/G	A/A	A/A	A/A	G/G	A/A	A/A
DF	2013	DF1.2	Pv2.1_01_11250360_C/T	Chr01	11250360	38.3485	1.48489e-07	0.260135	C	T	T/T	C	0.552365	444	T/T	T/T	C/C	C/C	C/C	T/T	C/C	C/C
DF	2013	DF1.2	Pv2.1_01_11250435_C/T	Chr01	11250435	38.3485	3.82568e-08	0.28491	C	T	T/T	C	0.608402	444	T/T	T/T	C/C	C/C	C/C	T/T	C/C	C/C
DF	2013	DF1.2	Pv2.1_01_11250447_C/T	Chr01	11250447	38.3485	9.78743e-13	0.335586	C	T	T/T	C	0.847965	444	T/T	T/T	C/C	C/C	C/C	T/T	C/C	C/C
DF	2013	DF1.2	Pv2.1_01_11250519_T/C	Chr01	11250519	38.3485	5.03181e-11	0.287162	T	C	T/T	C	-0.754813	444	T/T	T/T	C/C	C/C	C/C	T/T	C/C	C/C
DF	2013	DF1.2	Pv2.1_01_11250640_A/G	Chr01	11250640	38.3485	2.37323e-07	0.162162	A	G	G/G	A	0.596126	444	G/G	G/G	A/A	A/A	A/A	G/G	A/A	A/A
DF	2013	DF1.2	Pv2.1_01_11250739_C/T	Chr01	11250739	38.3485	7.98833e-12	0.308559	C	T	T/T	C	0.849523	444	T/T	T/T	C/C	C/C	C/C	T/T	C/C	C/C
DF	2013	DF1.2	Pv2.1_01_11250807_A/C	Chr01	11250807	38.3485	9.94665e-08	0.287162	A	C	C/C	A	0.61373	444	C/C	C/C	A/A	A/A	A/A	C/C	A/A	A/A
DF	2013	DF1.2	Pv2.1_01_11250857_C/T	Chr01	11250857	38.3485	2.43165e-07	0.263514	C	T	T/T	C	0.585175	444	T/T	T/T	C/C	C/C	C/C	T/T	C/C	C/C
DF	2013	DF1.2	Pv2.1_01_11250895_G/A	Chr01	11250895	38.3485	1.2874e-06	0.275901	G	A	A/A	G	0.535261	444	A/A	A/A	G/G	G/G	G/G	A/A	G/G	G/G
DF	2013	DF1.2	Pv2.1_01_11250921_G/A	Chr01	11250921	38.3485	9.88165e-10	0.211712	G	A	A/A	G	0.667731	444	A/A	A/A	G/G	G/G	G/G	A/A	G/G	G/G
DF	2014	DF1.2	Pv2.1_01_11250921_G/A	Chr01	11250921	38.3485	1.32675e-06	0.200997	G	A	A/A	G	0.163037	602	A/A	A/A	G/G	G/G	G/G	A/A	G/G	G/G
DF	2013	DF1.2	Pv2.1_01_11251005_A/G	Chr01	11251005	38.3485	1.08117e-10	0.31982	A	G	G/G	A	0.770837	444	G/G	G/G	A/A	A/A	A/A	G/G	A/A	A/A
DF	2013	DF1.2	Pv2.1_01_11251027_C/T	Chr01	11251027	38.3485	1.27132e-06	0.150901	C	T	T/T	C	0.554762	444	T/T	T/T	C/C	C/C	C/C	T/T	C/C	C/C
DF	2013	DF1.2	Pv2.1_01_11251063_C/T	Chr01	11251063	38.3485	4.04237e-09	0.245495	C	T	T/T	C	0.63312	444	T/T	T/T	C/C	C/C	C/C	T/T	C/C	C/C
DF	2013	DF1.2	Pv2.1_01_11251309_T/A	Chr01	11251309	38.3486	3.53762e-08	0.345721	T	A	A/A	T	0.683713	444	A/A	A/A	T/T	T/T	T/T	A/A	T/T	T/T
DF	2013	DF1.2	Pv2.1_01_11251578_T/A	Chr01	11251578	38.3486	6.63863e-09	0.29955	T	A	A/A	T	0.647698	444	A/A	A/A	T/T	T/T	T/T	A/A	T/T	T/T
DF	2013	DF1.2	Pv2.1_01_11251673_C/T	Chr01	11251673	38.3486	2.0144e-06	0.38964	C	T	C/C	T	-0.484752	444	C/C	C/C	T/T	T/T	T/T	C/C	T/T	C/C
DF	2013	DF1.2	Pv2.1_01_11251730_T/G	Chr01	11251730	38.3486	2.20106e-07	0.236486	T	G	G/G	T	0.56635	444	G/G	G/G	T/T	T/T	T/T	G/G	T/T	T/T
DF	2013	DF1.2	Pv2.1_01_11251743_C/A	Chr01	11251743	38.3486	4.39106e-09	0.278153	C	A	A/A	C	0.663287	444	A/A	A/A	C/C	C/C	C/C	A/A	C/C	C/C
DF	2013	DF1.2	Pv2.1_01_11251803_T/C	Chr01	11251803	38.3486	9.46221e-09	0.237613	T	C	C/C	T	0.625916	444	C/C	C/C	T/T	T/T	T/T	C/C	T/T	T/T
DF	2013	DF1.2	Pv2.1_01_11251855_A/G	Chr01	11251855	38.3486	4.48926e-08	0.191441	A	G	G/G	A	0.603894	444	G/G	G/G	A/A	A/A	A/A	G/G	A/A	A/A
DF	2013	DF1.2	Pv2.1_01_11252175_C/A	Chr01	11252175	38.3486	1.65867e-11	0.298423	C	A	A/A	C	0.768381	444	A/A	A/A	C/C	C/C	C/C	A/A	C/C	C/C
DF	2013	DF1.2	Pv2.1_01_11252453_G/A	Chr01	11252453	38.3486	7.3653e-11	0.393018	G	A	A/A	G	0.69338	444	A/A	A/A	G/G	G/G	G/G	A/A	G/G	G/G
DF	2013	DF1.2	Pv2.1_01_11252691_T/A	Chr01	11252691	38.3487	2.27336e-10	0.334459	T	A	A/A	T	0.718936	444	A/A	A/A	T/T	T/T	T/T	A/A	T/T	T/T
DF	2013	DF1.2	Pv2.1_01_11252750_G/A	Chr01	11252750	38.3487	3.34219e-09	0.31982	G	A	A/A	G	0.672046	444	A/A	A/A	G/G	G/G	G/G	A/A	G/G	G/G
DF	2013	DF1.2	Pv2.1_01_11252898_A/C	Chr01	11252898	38.3487	2.17538e-10	0.322072	A	C	C/C	A	0.759067	444	C/C	C/C	A/A	A/A	A/A	C/C	A/A	A/A
DF	2013	DF1.2	Pv2.1_01_11252974_C/A	Chr01	11252974	38.3487	1.04045e-09	0.327703	C	A	A/A	C	0.735631	444	A/A	A/A	C/C	C/C	C/C	A/A	C/C	C/C
DF	2013	DF1.2	Pv2.1_01_11253063_A/G	Chr01	11253063	38.3487	1.29363e-07	0.283784	A	G	G/G	A	0.615122	444	G/G	G/G	A/A	A/A	A/A	G/G	A/A	A/A
DF	2013	DF1.2	Pv2.1_01_11253142_A/T	Chr01	11253142	38.3487	3.36948e-07	0.307432	A	T	T/T	A	0.589329	444	T/T	T/T	A/A	A/A	A/A	T/T	A/A	A/A
DF	2013	DF1.2	Pv2.1_01_11253247_A/G	Chr01	11253247	38.3487	4.2665e-11	0.265766	A	G	G/G	A	0.707654	444	G/G	G/G	A/A	A/A	A/A	G/G	A/A	A/A
DF	2013	DF1.2	Pv2.1_01_11253256_T/C	Chr01	11253256	38.3487	4.56612e-11	0.293919	T	C	C/C	T	0.774208	444	C/C	C/C	T/T	T/T	T/T	C/C	T/T	T/T
DF	2013	DF1.2	Pv2.1_01_11253468_G/A	Chr01	11253468	38.3487	3.81509e-08	0.224099	G	A	A/A	G	0.623065	444	A/A	A/A	G/G	G/G	G/G	A/A	G/G	G/G
DF	2013	DF1.2	Pv2.1_01_11253605_A/T	Chr01	11253605	38.3487	7.92374e-07	0.210586	A	T	T/T	A	0.549566	444	T/T	T/T	A/A	A/A	A/A	T/T	A/A	A/A
DF	2013	DF1.2	Pv2.1_01_11253630_A/G	Chr01	11253630	38.3487	8.28986e-13	0.231982	A	G	G/G	A	0.785805	444	G/G	G/G	A/A	A/A	A/A	G/G	A/A	A/A
DF	2013	DF1.2	Pv2.1_01_11253766_T/A	Chr01	11253766	38.3487	6.97588e-10	0.271396	T	A	A/A	T	0.703478	444	A/A	A/A	T/T	T/T	T/T	A/A	T/T	T/T
DF	2013	DF1.2	Pv2.1_01_11254109_T/C	Chr01	11254109	38.3488	4.99198e-11	0.333333	T	C	C/C	T	0.710558	444	C/C	C/C	T/T	T/T	T/T	C/C	T/T	T/T
DF	2013	DF1.2	Pv2.1_01_11254116_A/G	Chr01	11254116	38.3488	3.55586e-12	0.350225	A	G	G/G	A	0.813463	444	G/G	G/G	A/A	A/A	A/A	G/G	A/A	A/A
DF	2013	DF1.2	Pv2.1_01_11254193_T/C	Chr01	11254193	38.3488	2.02575e-11	0.352477	T	C	C/C	T	0.785359	444	C/C	C/C	T/T	T/T	T/T	C/C	T/T	T/T
DF	2013	DF1.2	Pv2.1_01_11254226_A/G	Chr01	11254226	38.3488	7.25184e-12	0.343468	A	G	G/G	A	0.851809	444	G/G	G/G	A/A	A/A	A/A	G/G	A/A	A/A
DF	2013	DF1.2	Pv2.1_01_11254346_A/G	Chr01	11254346	38.3488	1.60964e-12	0.338964	A	G	G/G	A	0.841841	444	G/G	G/G	A/A	A/A	A/A	G/G	A/A	A/A
DF	2013	DF1.2	Pv2.1_01_11254371_A/T	Chr01	11254371	38.3488	2.33004e-06	0.293919	A	T	T/T	A	0.499969	444	T/T	T/T	A/A	A/A	A/A	T/T	A/A	A/A
DF	2013	DF1.2	Pv2.1_01_11254380_T/C	Chr01	11254380	38.3488	3.98496e-11	0.342342	T	C	C/C	T	0.777357	444	C/C	C/C	T/T	T/T	T/T	C/C	T/T	T/T
DF	2013	DF1.2	Pv2.1_01_11254561_A/C	Chr01	11254561	38.3488	2.59696e-09	0.301802	A	C	C/C	A	0.68609	444	C/C	C/C	A/A	A/A	A/A	C/C	A/A	A/A
DF	2013	DF1.2	Pv2.1_01_11254568_A/G	Chr01	11254568	38.3488	3.2095e-09	0.272523	A	G	G/G	A	0.658539	444	G/G	G/G	A/A	A/A	A/A	G/G	A/A	A/A
DF	2013	DF1.2	Pv2.1_01_11254640_G/A	Chr01	11254640	38.3488	8.53764e-10	0.240991	G	A	A/A	G	0.67727	444	A/A	A/A	G/G	G/G	G/G	A/A	G/G	G/G
DF	2013	DF1.2	Pv2.1_01_11254669_G/A	Chr01	11254669	38.3488	1.07807e-06	0.266892	G	A	A/A	G	0.530809	444	A/A	A/A	G/G	G/G	G/G	A/A	G/G	G/G
DF	2013	DF1.2	Pv2.1_01_11254818_C/T	Chr01	11254818	38.3489	5.90919e-08	0.315315	C	T	T/T	C	0.566315	444	T/T	T/T	C/C	C/C	C/C	T/T	C/C	C/C
DF	2013	DF1.2	Pv2.1_01_11254998_G/A	Chr01	11254998	38.3489	4.78225e-07	0.255631	G	A	A/A	G	0.568042	444	A/A	A/A	G/G	G/G	G/G	A/A	G/G	G/G
DF	2013	DF1.2	Pv2.1_01_11255048_T/C	Chr01	11255048	38.3489	1.86953e-10	0.247748	T	C	C/C	T	0.698445	444	C/C	C/C	T/T	T/T	T/T	C/C	T/T	T/T
DF	2013	DF1.2	Pv2.1_01_11255212_T/G	Chr01	11255212	38.3489	5.07322e-14	0.353604	T	G	G/G	T	0.999171	444	G/G	G/G	T/T	T/T	T/T	G/G	T/T	T/T
DF	2013	DF1.2	Pv2.1_01_11255451_C/T	Chr01	11255451	38.3489	1.08379e-10	0.337838	C	T	C/C	T	-0.822326	444	C/C	C/C	T/T	T/T	T/T	C/C	T/T	T/T
DF	2013	DF1.2	Pv2.1_01_11255675_G/A	Chr01	11255675	38.3489	2.99834e-12	0.322072	G	A	A/A	G	0.822035	444	A/A	A/A	G/G	G/G	G/G	A/A	G/G	G/G
DF	2013	DF1.2	Pv2.1_01_11255678_G/A	Chr01	11255678	38.3489	1.58693e-11	0.161036	G	A	A/A	G	0.748381	444	A/A	A/A	G/G	G/G	G/G	A/A	G/G	G/G
DF	2013	DF1.2	Pv2.1_01_11255682_C/T	Chr01	11255682	38.3489	9.02126e-09	0.34009	C	T	T/T	C	0.699643	444	T/T	T/T	C/C	C/C	C/C	T/T	C/C	C/C
DF	2013	DF1.2	Pv2.1_01_11255715_GA/G	Chr01	11255715	38.3489	7.00505e-07	0.273649	GA	G	G/G	GA	0.578907	444	G/G	G/G	GA/GA	GA/GA	GA/GA	G/G	GA/GA	GA/GA
DF	2013	DF1.2	Pv2.1_01_11255745_C/T	Chr01	11255745	38.3489	7.94717e-19	0.333333	C	T	T/T	C	1.08402	444	T/T	T/T	C/C	C/C	C/C	T/T	C/C	C/C
DF	2013	DF1.2	Pv2.1_01_11255987_G/A	Chr01	11255987	38.3489	3.76521e-12	0.322072	G	A	A/A	G	0.848881	444	A/A	A/A	G/G	G/G	G/G	A/A	G/G	G/G
DF	2013	DF1.2	Pv2.1_01_11256065_G/A	Chr01	11256065	38.3489	6.20972e-13	0.34009	G	A	A/A	G	0.884099	444	A/A	A/A	G/G	G/G	G/G	A/A	G/G	G/G
DF	2013	DF1.2	Pv2.1_01_11256200_G/A	Chr01	11256200	38.349	3.9011e-14	0.331081	G	A	A/A	G	0.955471	444	A/A	A/A	G/G	G/G	G/G	A/A	G/G	G/G
DF	2013	DF1.2	Pv2.1_01_11256534_T/C	Chr01	11256534	38.349	9.79976e-12	0.309685	T	C	C/C	T	0.752798	444	C/C	C/C	T/T	T/T	T/T	C/C	T/T	T/T
DF	2013	DF1.2	Pv2.1_01_11256709_A/C	Chr01	11256709	38.349	3.6571e-08	0.216216	A	C	C/C	A	0.589726	444	C/C	C/C	A/A	A/A	A/A	C/C	A/A	A/A
DF	2013	DF1.2	Pv2.1_01_11256779_A/G	Chr01	11256779	38.349	2.14176e-07	0.280405	A	G	A/A	G	-0.518958	444	A/A	A/A	G/G	G/G	G/G	A/A	G/G	G/G
DF	2013	DF1.2	Pv2.1_01_11256922_G/A	Chr01	11256922	38.3491	5.30007e-09	0.313063	G	A	A/A	G	0.681843	444	A/A	A/A	G/G	G/G	G/G	A/A	G/G	G/G
DF	2013	DF1.2	Pv2.1_01_11256991_A/G	Chr01	11256991	38.3491	2.91925e-08	0.388514	A	G	G/G	A	0.568584	444	G/G	G/G	A/A	A/A	A/A	G/G	A/A	A/A
DF	2013	DF1.2	Pv2.1_01_11257098_T/G	Chr01	11257098	38.3491	1.44463e-09	0.182432	T	G	G/G	T	0.645757	444	G/G	G/G	T/T	T/T	T/T	G/G	T/T	T/T
DF	2013	DF1.2	Pv2.1_01_11257099_T/G	Chr01	11257099	38.3491	2.64327e-09	0.291667	T	G	G/G	T	0.668819	444	G/G	G/G	T/T	T/T	T/T	G/G	T/T	T/T
DF	2013	DF1.2	Pv2.1_01_11257219_C/A	Chr01	11257219	38.3491	6.69162e-09	0.318694	C	A	A/A	C	0.655311	444	A/A	A/A	C/C	C/C	C/C	A/A	C/C	C/C
DF	2013	DF1.2	Pv2.1_01_11257282_T/C	Chr01	11257282	38.3491	1.51131e-11	0.309685	T	C	C/C	T	0.755395	444	C/C	C/C	T/T	T/T	T/T	C/C	T/T	T/T
DF	2014	DF1.2	Pv2.1_01_11257282_T/C	Chr01	11257282	38.3491	1.621e-06	0.301495	T	C	C/C	T	0.16694	602	C/C	C/C	T/T	T/T	T/T	C/C	T/T	T/T
DF	2013	DF1.2	Pv2.1_01_11257292_G/A	Chr01	11257292	38.3491	7.25637e-10	0.351351	G	A	A/A	G	0.757707	444	A/A	A/A	G/G	G/G	G/G	A/A	G/G	G/G
DF	2013	DF1.2	Pv2.1_01_11257462_A/C	Chr01	11257462	38.3491	4.56464e-11	0.309685	A	C	C/C	A	0.717717	444	C/C	C/C	A/A	A/A	A/A	C/C	A/A	A/A
DF	2013	DF1.2	Pv2.1_01_11258393_C/T	Chr01	11258393	38.3491	3.16922e-08	0.204955	C	T	T/T	C	0.614385	444	T/T	T/T	C/C	C/C	C/C	T/T	C/C	C/C
DF	2013	DF1.2	Pv2.1_01_11258616_A/G	Chr01	11258616	38.3491	4.41577e-08	0.222973	A	G	G/G	A	0.570434	444	G/G	G/G	A/A	A/A	A/A	G/G	A/A	A/A
DF	2013	DF1.2	Pv2.1_01_11258967_G/A	Chr01	11258967	38.3492	7.44163e-09	0.243243	G	A	A/A	G	0.637962	444	A/A	A/A	G/G	G/G	G/G	A/A	G/G	G/G
DF	2013	DF1.2	Pv2.1_01_11259337_T/C	Chr01	11259337	38.3492	1.47501e-06	0.177928	T	C	C/C	T	0.526956	444	C/C	C/C	T/T	T/T	T/T	C/C	T/T	T/T
DF	2013	DF1.2	Pv2.1_01_11261253_C/T	Chr01	11261253	38.3494	4.68962e-07	0.254505	C	T	T/T	C	0.562315	444	T/T	T/T	C/C	C/C	C/C	T/T	C/C	C/C
DF	2013	DF1.2	Pv2.1_01_11261476_T/C	Chr01	11261476	38.3494	3.11109e-09	0.323198	T	C	C/C	T	0.735652	444	C/C	C/C	T/T	T/T	T/T	C/C	T/T	T/T
DF	2013	DF1.2	Pv2.1_01_11262888_C/G	Chr01	11262888	38.3495	4.48268e-07	0.349099	C	G	G/G	C	0.587863	444	G/G	G/G	C/C	C/C	C/C	G/G	C/C	C/C
DF	2013	DF1.2	Pv2.1_01_11262967_T/C	Chr01	11262967	38.3495	1.47796e-08	0.198198	T	C	C/C	T	0.59968	444	C/C	C/C	T/T	T/T	T/T	C/C	T/T	T/T
DF	2013	DF1.2	Pv2.1_01_11263105_G/A	Chr01	11263105	38.3495	5.31623e-07	0.279279	G	A	A/A	G	0.519485	444	A/A	A/A	G/G	G/G	G/G	A/A	G/G	G/G
DF	2013	DF1.2	Pv2.1_01_11263121_A/G	Chr01	11263121	38.3495	3.02894e-09	0.225225	A	G	G/G	A	0.638204	444	G/G	G/G	A/A	A/A	A/A	G/G	A/A	A/A
DF	2013	DF1.2	Pv2.1_01_11264912_T/C	Chr01	11264912	38.3495	5.96138e-13	0.274775	T	C	C/C	T	0.825992	444	C/C	C/C	T/T	T/T	T/T	C/C	T/T	T/T
DF	2013	DF1.2	Pv2.1_01_11264936_T/G	Chr01	11264936	38.3495	2.47579e-15	0.318694	T	G	G/G	T	0.962064	444	G/G	G/G	T/T	T/T	T/T	G/G	T/T	T/T
DF	2013	DF1.2	Pv2.1_01_11264991_A/T	Chr01	11264991	38.3496	2.48885e-08	0.302928	A	T	T/T	A	0.59021	444	T/T	T/T	A/A	A/A	A/A	T/T	A/A	A/A
DF	2013	DF1.2	Pv2.1_01_11265028_G/A	Chr01	11265028	38.3496	1.12353e-07	0.221847	G	A	A/A	G	0.571054	444	A/A	A/A	G/G	G/G	G/G	A/A	G/G	G/G
DF	2013	DF1.2	Pv2.1_01_11265247_T/A	Chr01	11265247	38.3496	5.12011e-12	0.280405	T	A	A/A	T	0.787896	444	A/A	A/A	T/T	T/T	T/T	A/A	T/T	T/T
DF	2013	DF1.2	Pv2.1_01_11265897_G/C	Chr01	11265897	38.3496	4.69437e-07	0.183559	G	C	C/C	G	0.557074	444	C/C	C/C	G/G	G/G	G/G	C/C	G/G	G/G
DF	2013	DF1.2	Pv2.1_01_11266049_G/A	Chr01	11266049	38.3496	8.20682e-12	0.337838	G	A	G/G	A	-0.831954	444	G/G	G/G	A/A	A/A	A/A	G/G	A/A	A/A
DF	2013	DF1.2	Pv2.1_01_11266557_G/A	Chr01	11266557	38.3497	1.00794e-06	0.256757	G	A	A/A	G	0.538022	444	A/A	A/A	G/G	G/G	G/G	A/A	G/G	G/G
DF	2013	DF1.2	Pv2.1_01_11266804_TC/T	Chr01	11266804	38.3497	3.49615e-12	0.311937	TC	T	TC/TC	T	-0.84048	444	TC/TC	TC/TC	T/T	T/T	T/T	TC/TC	T/T	T/T
DF	2013	DF1.2	Pv2.1_01_11274887_A/G	Chr01	11274887	38.3499	3.75487e-09	0.30518	A	G	A/A	G	-0.653665	444	A/A	A/A	G/G	G/G	G/G	A/A	G/G	G/G
DF	2013	DF1.2	Pv2.1_01_11275215_G/A	Chr01	11275215	38.3499	1.15123e-08	0.298423	G	A	G/G	A	-0.667338	444	G/G	G/G	A/A	A/A	A/A	G/G	A/A	A/A
DF	2013	DF1.2	Pv2.1_01_11277081_G/GA	Chr01	11277081	38.3499	7.00177e-07	0.175676	G	GA	GA/GA	G	0.531536	444	GA/GA	GA/GA	G/G	G/G	G/G	GA/GA	G/G	G/G
DF	2013	DF1.2	Pv2.1_01_11278035_T/TA	Chr01	11278035	38.3499	2.87228e-09	0.278153	T	TA	T/T	TA	-0.62929	444	T/T	T/T	TA/TA	TA/TA	TA/TA	T/T	TA/TA	TA/TA
DF	2013	DF1.2	Pv2.1_01_11278036_A/T	Chr01	11278036	38.3499	2.87228e-09	0.278153	A	T	T/T	A	0.62929	444	T/T	T/T	A/A	A/A	A/A	T/T	A/A	A/A
DF	2013	DF1.2	Pv2.1_01_11278810_G/A	Chr01	11278810	38.35	1.2404e-07	0.28491	G	A	A/A	G	0.601356	444	A/A	A/A	G/G	G/G	G/G	A/A	G/G	G/G
DF	2013	DF1.2	Pv2.1_01_11281384_C/T	Chr01	11281384	38.35	2.23524e-06	0.23536	C	T	T/T	C	0.531728	444	T/T	T/T	C/C	C/C	C/C	T/T	C/C	C/C
DF	2013	DF1.2	Pv2.1_01_11281728_C/T	Chr01	11281728	38.35	1.57994e-06	0.171171	C	T	T/T	C	0.529351	444	T/T	T/T	C/C	C/C	C/C	T/T	C/C	C/C
DF	2013	DF1.2	Pv2.1_01_11289172_G/A	Chr01	11289172	38.3501	1.24632e-12	0.315315	G	A	A/A	G	0.834034	444	A/A	A/A	G/G	G/G	G/G	A/A	G/G	G/G
DF	2013	DF1.2	Pv2.1_01_11290505_G/A	Chr01	11290505	38.3501	4.33302e-13	0.344595	G	A	A/A	G	0.982504	444	A/A	A/A	G/G	G/G	G/G	A/A	G/G	G/G
DF	2013	DF1.2	Pv2.1_01_11290529_A/ATG	Chr01	11290529	38.3501	4.33302e-13	0.344595	A	ATG	ATG/ATG	A	0.982504	444	ATG/ATG	ATG/ATG	A/A	A/A	A/A	ATG/ATG	A/A	A/A
DF	2013	DF1.2	Pv2.1_01_11294786_C/T	Chr01	11294786	38.3502	1.35988e-24	0.364865	C	T	T/T	C	1.53396	444	T/T	T/T	C/C	C/C	C/C	T/T	C/C	C/C
DF	2014	DF1.2	Pv2.1_01_11294786_C/T	Chr01	11294786	38.3502	1.25023e-07	0.354651	C	T	T/T	C	0.249217	602	T/T	T/T	C/C	C/C	C/C	T/T	C/C	C/C
DF	2013	DF1.2	Pv2.1_01_11296415_A/G	Chr01	11296415	38.3502	4.64583e-07	0.136261	A	G	G/G	A	0.59536	444	G/G	G/G	A/A	A/A	A/A	G/G	A/A	A/A
DF	2013	DF1.2	Pv2.1_01_11298243_T/G	Chr01	11298243	38.3503	1.08135e-07	0.297297	T	G	G/G	T	0.595174	444	G/G	G/G	T/T	T/T	T/T	G/G	T/T	T/T
DF	2013	DF1.2	Pv2.1_01_11298259_C/A	Chr01	11298259	38.3503	2.91956e-09	0.320946	C	A	A/A	C	0.647722	444	A/A	A/A	C/C	C/C	C/C	A/A	C/C	C/C
DF	2013	DF1.2	Pv2.1_01_11305072_T/G	Chr01	11305072	38.3503	2.07363e-08	0.309685	T	G	G/G	T	0.60314	444	G/G	G/G	T/T	T/T	T/T	G/G	T/T	T/T
DF	2013	DF1.2	Pv2.1_01_11306738_G/A	Chr01	11306738	38.3503	1.47175e-11	0.224099	G	A	A/A	G	0.753987	444	A/A	A/A	G/G	G/G	G/G	A/A	G/G	G/G
DF	2013	DF1.2	Pv2.1_01_11308228_C/CCTATCA	Chr01	11308228	38.3504	1.7856e-15	0.342342	C	CCTATCA	CCTATCA/CCTATCA	C	1.07126	444	CCTATCA/CCTATCA	CCTATCA/CCTATCA	C/C	C/C	C/C	CCTATCA/CCTATCA	C/C	C/C
DF	2013	DF1.2	Pv2.1_01_11310175_GC/G	Chr01	11310175	38.3504	4.11542e-11	0.333333	GC	G	G/G	GC	0.803109	444	G/G	G/G	GC/GC	GC/GC	GC/GC	G/G	GC/GC	GC/GC
DF	2013	DF1.2	Pv2.1_01_11311784_C/A	Chr01	11311784	38.3504	2.56663e-26	0.36036	C	A	A/A	C	1.56469	444	A/A	A/A	C/C	C/C	C/C	A/A	C/C	C/C
DF	2014	DF1.2	Pv2.1_01_11311784_C/A	Chr01	11311784	38.3504	7.4747e-08	0.350498	C	A	A/A	C	0.25117	602	A/A	A/A	C/C	C/C	C/C	A/A	C/C	C/C
DF	2013	DF1.2	Pv2.1_01_11348780_C/G	Chr01	11348780	38.3512	9.86001e-15	0.341216	C	G	G/G	C	1.01378	444	G/G	G/G	C/C	C/C	C/C	G/G	C/C	C/C
DF	2013	DF1.2	Pv2.1_01_11350807_T/A	Chr01	11350807	38.3512	4.49663e-07	0.489865	T	A	A/A	T	0.624328	444	A/A	A/A	T/T	T/T	T/T	A/A	T/T	T/T
DF	2013	DF1.2	Pv2.1_01_11355952_T/C	Chr01	11355952	38.3514	5.37124e-07	0.274775	T	C	T/T	C	-0.592245	444	T/T	T/T	C/C	C/C	C/C	T/T	C/C	C/C
DF	2013	DF1.2	Pv2.1_01_11363221_T/A	Chr01	11363221	38.3519	9.18789e-07	0.272523	T	A	A/A	T	0.556833	444	A/A	A/A	T/T	T/T	T/T	A/A	T/T	T/T
DF	2013	DF1.2	Pv2.1_01_11367289_T/TA	Chr01	11367289	38.3521	2.32729e-07	0.246622	T	TA	TA/TA	T	0.554363	444	TA/TA	TA/TA	T/T	T/T	T/T	TA/TA	T/T	T/T
DF	2013	DF1.2	Pv2.1_01_11369723_A/T	Chr01	11369723	38.3522	1.57752e-07	0.231982	A	T	T/T	A	0.566309	444	T/T	T/T	A/A	A/A	A/A	T/T	A/A	A/A
DF	2013	DF1.2	Pv2.1_01_11377686_A/C	Chr01	11377686	38.3527	4.05243e-07	0.190315	A	C	C/C	A	0.563764	444	C/C	C/C	A/A	A/A	A/A	C/C	A/A	A/A
DF	2013	DF1.2	Pv2.1_01_11378675_G/A	Chr01	11378675	38.3527	9.20578e-10	0.296171	G	A	A/A	G	0.722232	444	A/A	A/A	G/G	G/G	G/G	A/A	G/G	G/G
DF	2013	DF1.2	Pv2.1_01_11382019_G/C	Chr01	11382019	38.3531	3.49033e-16	0.351351	G	C	C/C	G	1.13735	444	C/C	C/C	G/G	G/G	G/G	C/C	G/G	G/G
DF	2014	DF1.2	Pv2.1_01_11382019_G/C	Chr01	11382019	38.3531	6.44921e-07	0.345515	G	C	C/C	G	0.214293	602	C/C	C/C	G/G	G/G	G/G	C/C	G/G	G/G
DF	2013	DF1.2	Pv2.1_01_11382118_G/C	Chr01	11382118	38.3531	1.08334e-07	0.333333	G	C	C/C	G	0.636712	444	C/C	C/C	G/G	G/G	G/G	C/C	G/G	G/G
DF	2013	DF1.2	Pv2.1_01_11385175_T/A	Chr01	11385175	38.3532	1.34281e-11	0.334459	T	A	A/A	T	0.765789	444	A/A	A/A	T/T	T/T	T/T	A/A	T/T	T/T
DF	2013	DF1.2	Pv2.1_01_11402209_T/TA	Chr01	11402209	38.3532	2.84257e-07	0.256757	T	TA	TA/TA	T	0.576442	444	TA/TA	TA/TA	T/T	T/T	T/T	TA/TA	T/T	T/T
DF	2013	DF1.2	Pv2.1_01_11402209_TA/T	Chr01	11402209	38.3532	2.84257e-07	0.256757	TA	T	TA/TA	T	-0.576442	444	TA/TA	TA/TA	T/T	T/T	T/T	TA/TA	T/T	T/T
DF	2013	DF1.2	Pv2.1_01_11402577_C/A	Chr01	11402577	38.3533	5.12926e-19	0.349099	C	A	A/A	C	1.18019	444	A/A	A/A	C/C	C/C	C/C	A/A	C/C	C/C
DF	2013	DF1.2	Pv2.1_01_11402810_A/G	Chr01	11402810	38.3533	3.32593e-13	0.362613	A	G	G/G	A	0.845082	444	G/G	G/G	A/A	A/A	A/A	G/G	A/A	A/A
DF	2013	DF1.2	Pv2.1_01_11404552_G/A	Chr01	11404552	38.3533	1.68172e-06	0.221847	G	A	G/G	A	-0.537418	444	G/G	G/G	A/A	A/A	A/A	G/G	A/A	A/A
DF	2013	DF1.2	Pv2.1_01_11408043_T/C	Chr01	11408043	38.3533	1.87107e-12	0.277027	T	C	C/C	T	0.776252	444	C/C	C/C	T/T	T/T	T/T	C/C	T/T	T/T
DF	2013	DF1.2	Pv2.1_01_11409869_G/A	Chr01	11409869	38.3534	1.61045e-08	0.421171	G	A	A/A	G	0.58024	444	A/A	A/A	A/A	G/G	G/G	A/A	G/G	G/G
DF	2013	DF1.2	Pv2.1_01_11409944_G/T	Chr01	11409944	38.3534	8.49432e-09	0.32545	G	T	G/G	T	-0.586183	444	G/G	G/G	T/T	T/T	T/T	G/G	T/T	T/T
DF	2013	DF1.2	Pv2.1_01_11421793_G/A	Chr01	11421793	38.3535	2.7099e-07	0.138514	G	A	A/A	G	0.623442	444	A/A	A/A	G/G	G/G	G/G	A/A	G/G	G/G
DF	2013	DF1.2	Pv2.1_01_11425071_A/G	Chr01	11425071	38.3536	5.42133e-08	0.343468	A	G	G/G	A	0.711611	444	G/G	G/G	A/A	A/A	A/A	G/G	A/A	A/A
DF	2013	DF1.2	Pv2.1_01_11425783_A/G	Chr01	11425783	38.3536	3.07785e-09	0.298423	A	G	G/G	A	0.689073	444	G/G	G/G	A/A	A/A	A/A	G/G	A/A	A/A
DF	2013	DF1.2	Pv2.1_01_11441607_A/T	Chr01	11441607	38.3538	1.84357e-22	0.36036	A	T	A/A	T	-1.46799	444	A/A	A/A	T/T	T/T	T/T	A/A	T/T	T/T
DF	2014	DF1.2	Pv2.1_01_11441607_A/T	Chr01	11441607	38.3538	2.88248e-09	0.351329	A	T	A/A	T	-0.276078	602	A/A	A/A	T/T	T/T	T/T	A/A	T/T	T/T
DF	2013	DF1.2	Pv2.1_01_11441608_A/C	Chr01	11441608	38.3538	3.00286e-23	0.361486	A	C	A/A	C	-1.48962	444	A/A	A/A	C/C	C/C	C/C	A/A	C/C	C/C
DF	2014	DF1.2	Pv2.1_01_11441608_A/C	Chr01	11441608	38.3538	3.91339e-09	0.352159	A	C	A/A	C	-0.273564	602	A/A	A/A	C/C	C/C	C/C	A/A	C/C	C/C
DF	2013	DF1.2	Pv2.1_01_11447808_T/A	Chr01	11447808	38.3538	2.26383e-11	0.331081	T	A	T/T	A	-0.807794	444	T/T	T/T	A/A	A/A	A/A	T/T	A/A	A/A
DF	2013	DF1.2	Pv2.1_01_11451773_C/T	Chr01	11451773	38.3539	4.98554e-10	0.291667	C	T	C/C	T	-0.723197	444	C/C	C/C	T/T	T/T	T/T	C/C	T/T	T/T
DF	2013	DF1.2	Pv2.1_01_11452691_C/T	Chr01	11452691	38.354	9.1854e-07	0.292793	C	T	T/T	C	0.59527	444	T/T	T/T	C/C	C/C	C/C	T/T	C/C	C/C
DF	2013	DF1.2	Pv2.1_01_11459160_T/A	Chr01	11459160	38.3541	2.88212e-09	0.298423	T	A	A/A	T	0.71393	444	A/A	A/A	T/T	T/T	T/T	A/A	T/T	T/T
DF	2013	DF1.2	Pv2.1_01_11459231_A/C	Chr01	11459231	38.3541	2.23115e-06	0.201577	A	C	A/A	C	-0.540065	444	A/A	A/A	C/C	C/C	C/C	A/A	C/C	C/C
DF	2013	DF1.2	Pv2.1_01_11466712_T/A	Chr01	11466712	38.3544	7.93802e-07	0.29955	T	A	A/A	T	0.572099	444	A/A	A/A	T/T	T/T	T/T	A/A	T/T	T/T
DF	2013	DF1.2	Pv2.1_01_11473356_A/G	Chr01	11473356	38.3547	5.0661e-07	0.274775	A	G	G/G	A	0.576854	444	G/G	G/G	A/A	A/A	A/A	G/G	A/A	A/A
DF	2013	DF1.2	Pv2.1_01_11474167_T/C	Chr01	11474167	38.3547	3.17738e-07	0.317568	T	C	T/T	C	-0.612498	444	T/T	T/T	C/C	T/C	C/C	T/T	C/C	C/C
DF	2013	DF1.2	Pv2.1_01_11475852_G/A	Chr01	11475852	38.3548	1.23867e-08	0.29955	G	A	A/A	G	0.688745	444	A/A	A/A	G/G	G/G	G/G	A/A	G/G	G/G
DF	2013	DF1.2	Pv2.1_01_11475903_C/T	Chr01	11475903	38.3548	2.05327e-10	0.278153	C	T	T/T	C	0.72565	444	T/T	T/T	C/C	C/C	C/C	T/T	C/C	C/C
DF	2013	DF1.2	Pv2.1_01_11475949_C/T	Chr01	11475949	38.3549	1.25504e-12	0.358108	C	T	T/T	C	0.902065	444	T/T	T/T	C/C	C/C	C/C	T/T	C/C	C/C
DF	2013	DF1.2	Pv2.1_01_11475989_T/A	Chr01	11475989	38.3549	5.06293e-07	0.277027	T	A	A/A	T	0.563942	444	A/A	T/A	A/A	T/T	T/T	A/A	T/T	T/T
DF	2013	DF1.2	Pv2.1_01_11475989_T/TTATA	Chr01	11475989	38.3549	5.98699e-07	0.304054	T	TTATA	T/T	TTATA	-0.564541	444	T/T	T/TTATA	T/T	TTATA/TTATA	TTATA/TTATA	T/T	TTATA/TTATA	T/T
DF	2013	DF1.2	Pv2.1_01_11476193_G/A	Chr01	11476193	38.3549	1.44791e-13	0.32545	G	A	A/A	G	0.97874	444	A/A	A/A	G/G	G/G	G/G	A/A	G/G	G/G
DF	2013	DF1.2	Pv2.1_01_11476365_T/A	Chr01	11476365	38.3549	9.26403e-11	0.318694	T	A	A/A	T	0.820731	444	A/A	A/A	T/T	T/T	T/T	A/A	T/T	T/T
DF	2013	DF1.2	Pv2.1_01_11477814_G/T	Chr01	11477814	38.355	1.00382e-10	0.295045	G	T	T/T	G	0.792009	444	T/T	T/T	G/G	G/G	G/G	T/T	G/G	G/G
DF	2013	DF1.2	Pv2.1_01_11477919_A/ACATG	Chr01	11477919	38.355	1.25792e-06	0.22973	A	ACATG	A/A	ACATG	-0.563027	444	A/A	A/A	ACATG/ACATG	ACATG/ACATG	ACATG/ACATG	A/A	ACATG/ACATG	ACATG/ACATG
DF	2013	DF1.2	Pv2.1_01_11477960_CA/C	Chr01	11477960	38.355	8.56569e-07	0.275901	CA	C	CA/CA	C	-0.584801	444	CA/CA	CA/CA	C/C	C/C	C/C	CA/CA	C/C	C/C
DF	2013	DF1.2	Pv2.1_01_11478167_G/A	Chr01	11478167	38.3551	1.60739e-06	0.283784	G	A	A/A	G	0.561499	444	A/A	A/A	G/G	G/G	G/G	A/A	G/G	G/G
DF	2013	DF1.2	Pv2.1_01_11478376_T/A	Chr01	11478376	38.3551	3.54603e-14	0.337838	T	A	T/T	A	-0.981837	444	T/T	T/T	A/A	A/A	A/A	T/T	A/A	T/T
DF	2013	DF1.2	Pv2.1_01_11478376_TA/ATT	Chr01	11478376	38.3551	9.45039e-12	0.302928	TA	ATT	ATT/ATT	TA	0.845018	444	ATT/ATT	ATT/ATT	TA/TA	TA/TA	TA/TA	ATT/ATT	TA/TA	TA/TA
DF	2013	DF1.2	Pv2.1_01_11478861_C/A	Chr01	11478861	38.3552	2.66107e-07	0.243243	C	A	A/A	C	0.568623	444	A/A	A/A	C/C	C/C	C/C	A/A	C/C	C/C
DF	2013	DF1.2	Pv2.1_01_11479179_TG/T	Chr01	11479179	38.3552	1.89358e-07	0.311937	TG	T	T/T	TG	0.610795	444	T/T	T/T	TG/TG	TG/TG	TG/TG	T/T	TG/TG	TG/TG
DF	2013	DF1.2	Pv2.1_01_11479209_G/GA	Chr01	11479209	38.3552	1.30355e-06	0.209459	G	GA	GA/GA	G	0.528036	444	GA/GA	GA/GA	G/G	G/G	G/G	GA/GA	G/G	G/G
DF	2013	DF1.2	Pv2.1_01_11479446_CAA/C	Chr01	11479446	38.3553	2.05242e-10	0.309685	CAA	C	C/C	CAA	0.75111	444	C/C	C/C	CAA/CAA	CAA/CAA	CAA/CAA	C/C	CAA/CAA	CAA/CAA
DF	2013	DF1.2	Pv2.1_01_11479632_AT/A	Chr01	11479632	38.3553	9.97543e-11	0.30518	AT	A	A/A	AT	0.754988	444	A/A	A/A	AT/AT	AT/AT	AT/AT	A/A	AT/AT	AT/AT
DF	2013	DF1.2	Pv2.1_01_11479959_A/G	Chr01	11479959	38.3554	1.89289e-06	0.243243	A	G	G/G	A	0.54978	444	G/G	G/G	A/A	A/A	A/A	G/G	A/A	A/A
DF	2013	DF1.2	Pv2.1_01_11479990_G/A	Chr01	11479990	38.3554	7.25988e-08	0.28491	G	A	A/A	G	0.631894	444	A/A	A/A	G/G	G/G	G/G	A/A	G/G	G/G
DF	2013	DF1.2	Pv2.1_01_11480320_A/AAGAG	Chr01	11480320	38.3555	2.35606e-09	0.280405	A	AAGAG	AAGAG/AAGAG	A	0.694562	444	AAGAG/AAGAG	AAGAG/AAGAG	A/A	A/A	A/A	AAGAG/AAGAG	A/A	A/A
DF	2013	DF1.2	Pv2.1_01_11480769_C/A	Chr01	11480769	38.3557	5.84765e-09	0.304054	C	A	A/A	C	0.690428	444	A/A	A/A	C/C	C/C	C/C	A/A	C/C	C/C
DF	2013	DF1.2	Pv2.1_01_11481836_A/C	Chr01	11481836	38.3558	1.39885e-12	0.347973	A	C	C/C	A	0.989429	444	C/C	C/C	A/A	A/A	A/A	C/C	A/A	A/A
DF	2013	DF1.2	Pv2.1_01_11481909_C/A	Chr01	11481909	38.3558	3.07178e-11	0.320946	C	A	A/A	C	0.809992	444	A/A	A/A	C/C	C/C	C/C	A/A	C/C	C/C
DF	2013	DF1.2	Pv2.1_01_11481967_C/G	Chr01	11481967	38.3558	4.18812e-07	0.300676	C	G	G/G	C	0.618699	444	G/G	G/G	C/C	C/C	C/C	G/G	C/C	C/C
DF	2013	DF1.2	Pv2.1_01_11483002_C/T	Chr01	11483002	38.3558	1.4342e-06	0.277027	C	T	T/T	C	0.585123	444	T/T	T/T	C/C	C/C	C/C	T/T	C/C	C/C
DF	2013	DF1.2	Pv2.1_01_11483760_C/A	Chr01	11483760	38.3558	4.60694e-14	0.342342	C	A	A/A	C	1.0147	444	A/A	A/A	C/C	C/C	C/C	A/A	C/C	C/C
DF	2013	DF1.2	Pv2.1_01_11484596_A/G	Chr01	11484596	38.3558	1.31787e-09	0.318694	A	G	G/G	A	0.774603	444	G/G	G/G	A/A	A/A	A/A	G/G	A/A	A/A
DF	2013	DF1.2	Pv2.1_01_11485141_GAT/G	Chr01	11485141	38.3558	5.2458e-07	0.27027	GAT	G	G/G	GAT	0.605751	444	G/G	G/G	GAT/GAT	GAT/GAT	GAT/GAT	G/G	GAT/GAT	GAT/GAT
DF	2013	DF1.2	Pv2.1_01_11485231_G/A	Chr01	11485231	38.3558	1.25239e-08	0.353604	G	A	A/A	G	0.724539	444	A/A	A/A	G/G	G/G	G/G	A/A	G/G	G/G
DF	2013	DF1.2	Pv2.1_01_11485461_GA/G	Chr01	11485461	38.3559	4.24003e-08	0.307432	GA	G	G/G	GA	0.641317	444	G/G	G/G	GA/GA	GA/GA	GA/GA	G/G	GA/GA	GA/GA
DF	2013	DF1.2	Pv2.1_01_11485797_T/C	Chr01	11485797	38.3559	1.73105e-07	0.262387	T	C	C/C	T	0.61015	444	C/C	C/C	T/T	T/T	T/T	C/C	T/T	T/T
DF	2013	DF1.2	Pv2.1_01_11486603_T/TA	Chr01	11486603	38.3559	1.19503e-06	0.252252	T	TA	TA/TA	T	0.55526	444	TA/TA	TA/TA	T/T	T/T	T/T	TA/TA	T/T	T/T
DF	2013	DF1.2	Pv2.1_01_11487721_AT/A	Chr01	11487721	38.3559	1.49495e-08	0.27027	AT	A	A/A	AT	0.637564	444	A/A	A/A	AT/AT	AT/AT	AT/AT	A/A	AT/AT	AT/AT
DF	2013	DF1.2	Pv2.1_01_11487723_T/A	Chr01	11487723	38.3559	1.49495e-08	0.27027	T	A	T/T	A	-0.637564	444	T/T	T/T	A/A	A/A	A/A	T/T	A/A	A/A
DF	2013	DF1.2	Pv2.1_01_11488401_C/T	Chr01	11488401	38.3559	1.99485e-08	0.297297	C	T	T/T	C	0.67239	444	T/T	T/T	C/C	C/C	C/C	T/T	C/C	C/C
DF	2013	DF1.2	Pv2.1_01_11488403_T/C	Chr01	11488403	38.3559	2.28079e-06	0.292793	T	C	C/C	T	0.58164	444	C/C	C/C	T/T	T/T	T/T	C/C	T/T	T/T
DF	2013	DF1.2	Pv2.1_01_11488538_G/A	Chr01	11488538	38.3559	1.37886e-09	0.328829	G	A	G/G	A	-0.730007	444	G/G	G/G	A/A	A/A	A/A	G/G	A/A	A/A
DF	2013	DF1.2	Pv2.1_01_11491014_A/G	Chr01	11491014	38.3559	1.73199e-06	0.231982	A	G	G/G	A	0.507486	444	G/G	G/G	A/A	A/A	A/A	G/G	A/A	A/A
DF	2013	DF1.2	Pv2.1_01_11491124_T/C	Chr01	11491124	38.3559	1.95471e-08	0.298423	T	C	C/C	T	0.649657	444	C/C	C/C	T/T	T/T	T/T	C/C	T/T	T/T
DF	2013	DF1.2	Pv2.1_01_11496349_T/G	Chr01	11496349	38.356	9.45347e-10	0.304054	T	G	G/G	T	0.780273	444	G/G	G/G	T/T	T/T	T/T	G/G	T/T	T/T
DF	2013	DF1.2	Pv2.1_01_11496772_A/G	Chr01	11496772	38.356	2.32403e-09	0.323198	A	G	G/G	A	0.754166	444	G/G	G/G	A/A	A/A	A/A	G/G	A/A	A/A
DF	2013	DF1.2	Pv2.1_01_11497165_A/T	Chr01	11497165	38.356	4.0332e-10	0.377252	A	T	A/A	T	-0.766479	444	A/A	A/A	T/T	T/T	T/T	A/A	T/T	A/A
DF	2013	DF1.2	Pv2.1_01_11502832_G/A	Chr01	11502832	38.3562	6.88991e-10	0.30518	G	A	G/G	A	-0.747523	444	G/G	G/G	A/A	G/A	A/A	G/G	A/A	A/A
DF	2013	DF1.2	Pv2.1_01_11503212_C/T	Chr01	11503212	38.3562	3.10755e-21	0.335586	C	T	T/T	C	1.2373	444	T/T	T/T	C/C	C/C	C/C	T/T	C/C	C/C
DF	2014	DF1.2	Pv2.1_01_11503212_C/T	Chr01	11503212	38.3562	6.97866e-07	0.325581	C	T	T/T	C	0.205138	602	T/T	T/T	C/C	C/C	C/C	T/T	C/C	C/C
DF	2013	DF1.2	Pv2.1_01_11503668_T/A	Chr01	11503668	38.3562	1.42442e-07	0.28491	T	A	A/A	T	0.623335	444	A/A	A/A	T/T	T/T	T/T	A/A	T/T	T/T
DF	2013	DF1.2	Pv2.1_01_11503832_C/G	Chr01	11503832	38.3562	5.24634e-07	0.326577	C	G	G/G	C	0.565149	444	G/G	G/G	C/C	C/C	C/C	G/G	C/C	C/C
DF	2013	DF1.2	Pv2.1_01_11503873_G/A	Chr01	11503873	38.3562	7.52149e-07	0.221847	G	A	A/A	G	0.545794	444	A/A	A/A	G/G	G/G	G/G	A/A	G/G	G/G
DF	2013	DF1.2	Pv2.1_01_11507341_A/T	Chr01	11507341	38.3563	1.22365e-09	0.302928	A	T	T/T	A	0.746334	444	T/T	T/T	A/A	A/A	A/A	T/T	A/A	A/A
DF	2013	DF1.2	Pv2.1_01_11510097_G/GA	Chr01	11510097	38.3563	1.25221e-10	0.307432	G	GA	GA/GA	G	0.812237	444	GA/GA	GA/GA	G/G	G/G	G/G	GA/GA	G/G	G/G
DF	2013	DF1.2	Pv2.1_01_11510468_T/A	Chr01	11510468	38.3563	9.77204e-08	0.314189	T	A	A/A	T	0.658317	444	A/A	A/A	T/T	T/T	T/T	A/A	T/T	T/T
DF	2013	DF1.2	Pv2.1_01_11510789_T/C	Chr01	11510789	38.3563	2.86202e-13	0.31982	T	C	C/C	T	0.899391	444	C/C	C/C	T/T	T/T	T/T	C/C	T/T	T/T
DF	2013	DF1.2	Pv2.1_01_11511372_C/CGTGAT	Chr01	11511372	38.3563	7.029e-11	0.313063	C	CGTGAT	CGTGAT/CGTGAT	C	0.796785	444	CGTGAT/CGTGAT	CGTGAT/CGTGAT	C/C	C/C	C/C	CGTGAT/CGTGAT	C/C	C/C
DF	2013	DF1.2	Pv2.1_01_11511500_C/T	Chr01	11511500	38.3563	5.79062e-08	0.296171	C	T	T/T	C	0.667652	444	T/T	T/T	C/C	C/C	C/C	T/T	C/C	C/C
DF	2013	DF1.2	Pv2.1_01_11511514_G/A	Chr01	11511514	38.3563	2.35304e-09	0.293919	G	A	A/A	G	0.716045	444	A/A	A/A	G/G	G/G	G/G	A/A	G/G	G/G
DF	2013	DF1.2	Pv2.1_01_11511565_A/C	Chr01	11511565	38.3563	7.67464e-10	0.30518	A	C	C/C	A	0.700927	444	C/C	C/C	A/A	A/A	A/A	C/C	A/A	A/A
DF	2013	DF1.2	Pv2.1_01_11512049_C/T	Chr01	11512049	38.3563	9.07804e-11	0.304054	C	T	T/T	C	0.809121	444	T/T	T/T	C/C	C/C	C/C	T/T	C/C	C/C
DF	2013	DF1.2	Pv2.1_01_11512050_G/A	Chr01	11512050	38.3563	4.03228e-08	0.269144	G	A	A/A	G	0.636025	444	A/A	A/A	G/G	G/G	G/G	A/A	G/G	G/G
DF	2013	DF1.2	Pv2.1_01_11512084_C/CTATTTTATTT	Chr01	11512084	38.3563	8.75274e-08	0.301802	C	CTATTTTATTT	C/C	CTATTTTATTT	-0.661388	444	C/C	C/C	CTATTTTATTT/CTATTTTATTT	CTATTTTATTT/CTATTTTATTT	CTATTTTATTT/CTATTTTATTT	C/C	CTATTTTATTT/CTATTTTATTT	CTATTTTATTT/CTATTTTATTT
DF	2013	DF1.2	Pv2.1_01_11512194_A/T	Chr01	11512194	38.3564	1.26451e-11	0.306306	A	T	T/T	A	0.79793	444	T/T	T/T	A/A	A/A	A/A	T/T	A/A	A/A
DF	2013	DF1.2	Pv2.1_01_11512195_A/C	Chr01	11512195	38.3564	2.5606e-14	0.353604	A	C	C/C	A	0.976987	444	C/C	C/C	A/A	A/A	A/A	C/C	A/A	A/A
DF	2013	DF1.2	Pv2.1_01_11512506_A/G	Chr01	11512506	38.3564	1.14167e-07	0.247748	A	G	G/G	A	0.616615	444	G/G	G/G	A/A	A/A	A/A	G/G	A/A	A/A
DF	2013	DF1.2	Pv2.1_01_11512993_C/T	Chr01	11512993	38.3564	1.83666e-06	0.209459	C	T	T/T	C	0.531813	444	T/T	T/T	C/C	C/C	C/C	T/T	C/C	C/C
DF	2013	DF1.2	Pv2.1_01_11513777_A/G	Chr01	11513777	38.3564	9.3587e-07	0.228604	A	G	G/G	A	0.546203	444	G/G	G/G	A/A	A/A	A/A	G/G	A/A	A/A
DF	2013	DF1.2	Pv2.1_01_11513854_T/A	Chr01	11513854	38.3564	1.75301e-08	0.269144	T	A	A/A	T	0.628527	444	A/A	A/A	T/T	T/T	T/T	A/A	T/T	T/T
DF	2013	DF1.2	Pv2.1_01_11513875_C/CAA	Chr01	11513875	38.3564	4.3818e-09	0.261261	C	CAA	CAA/CAA	C	0.665959	444	CAA/CAA	CAA/CAA	C/C	C/C	C/C	CAA/CAA	C/C	C/C
DF	2013	DF1.2	Pv2.1_01_11514248_A/T	Chr01	11514248	38.3565	2.07262e-06	0.219595	A	T	T/T	A	0.509616	444	T/T	T/T	A/A	A/A	A/A	T/T	A/A	A/A
DF	2013	DF1.2	Pv2.1_01_11514663_T/TA	Chr01	11514663	38.3565	1.56104e-06	0.417793	T	TA	T/T	TA	-0.522216	444	T/T	T/T	TA/TA	TA/TA	TA/TA	T/T	TA/TA	T/T
DF	2013	DF1.2	Pv2.1_01_11514862_G/A	Chr01	11514862	38.3565	2.13388e-07	0.28491	G	A	A/A	G	0.608409	444	A/A	A/A	G/G	G/G	G/G	A/A	G/G	G/G
DF	2013	DF1.2	Pv2.1_01_11515256_G/A	Chr01	11515256	38.3565	6.49847e-07	0.251126	G	A	A/A	G	0.569217	444	A/A	A/A	G/G	G/G	G/G	A/A	G/G	G/G
DF	2013	DF1.2	Pv2.1_01_11515959_T/A	Chr01	11515959	38.3565	7.28615e-09	0.286036	T	A	A/A	T	0.67273	444	A/A	A/A	T/T	T/T	T/T	A/A	T/T	T/T
DF	2013	DF1.2	Pv2.1_01_11518164_A/G	Chr01	11518164	38.3565	6.69904e-12	0.310811	A	G	G/G	A	0.820386	444	G/G	G/G	A/A	A/A	A/A	G/G	A/A	A/A
DF	2013	DF1.2	Pv2.1_01_11518168_C/T	Chr01	11518168	38.3565	5.42662e-12	0.292793	C	T	T/T	C	0.815634	444	T/T	T/T	C/C	C/C	C/C	T/T	C/C	C/C
DF	2013	DF1.2	Pv2.1_01_11518711_A/C	Chr01	11518711	38.3565	1.33159e-08	0.248874	A	C	C/C	A	0.634838	444	C/C	C/C	A/A	A/A	A/A	C/C	A/A	A/A
DF	2013	DF1.2	Pv2.1_01_11519006_A/C	Chr01	11519006	38.3565	1.222e-07	0.292793	A	C	C/C	A	0.606797	444	C/C	C/C	A/A	A/A	A/A	C/C	A/A	A/A
DF	2013	DF1.2	Pv2.1_01_11519175_G/T	Chr01	11519175	38.3565	2.15166e-07	0.304054	G	T	T/T	G	0.628544	444	T/T	T/T	G/G	G/G	G/G	T/T	G/G	G/G
DF	2013	DF1.2	Pv2.1_01_11519363_C/CATAA	Chr01	11519363	38.3565	5.48922e-08	0.302928	C	CATAA	CATAA/CATAA	C	0.691534	444	CATAA/CATAA	CATAA/CATAA	C/C	C/C	C/C	CATAA/CATAA	C/C	C/C
DF	2013	DF1.2	Pv2.1_01_11519715_C/T	Chr01	11519715	38.3566	5.61346e-15	0.342342	C	T	T/T	C	1.05199	444	T/T	T/T	C/C	C/C	C/C	T/T	C/C	C/C
DF	2013	DF1.2	Pv2.1_01_11520178_AC/A	Chr01	11520178	38.3566	5.00026e-11	0.281532	AC	A	A/A	AC	0.759184	444	A/A	A/A	AC/AC	AC/AC	AC/AC	A/A	AC/AC	AC/AC
DF	2013	DF1.2	Pv2.1_01_11520179_C/A	Chr01	11520179	38.3566	5.00026e-11	0.281532	C	A	C/C	A	-0.759184	444	C/C	C/C	A/A	A/A	A/A	C/C	A/A	A/A
DF	2013	DF1.2	Pv2.1_01_11522006_G/A	Chr01	11522006	38.3566	1.66483e-14	0.29955	G	A	A/A	G	0.936214	444	A/A	A/A	G/G	G/G	G/G	A/A	G/G	G/G
DF	2013	DF1.2	Pv2.1_01_11522432_T/A	Chr01	11522432	38.3566	1.31055e-07	0.28491	T	A	A/A	T	0.61816	444	A/A	A/A	T/T	T/T	T/T	A/A	T/T	T/T
DF	2013	DF1.2	Pv2.1_01_11522438_T/G	Chr01	11522438	38.3566	9.02248e-18	0.341216	T	G	T/T	G	-1.16875	444	T/T	T/T	G/G	G/G	G/G	T/T	G/G	G/G
DF	2013	DF1.2	Pv2.1_01_11522465_G/T	Chr01	11522465	38.3566	6.98294e-08	0.310811	G	T	T/T	G	0.638839	444	T/T	T/T	G/G	G/G	G/G	T/T	G/G	G/G
DF	2013	DF1.2	Pv2.1_01_11523058_T/G	Chr01	11523058	38.3567	1.90004e-15	0.315315	T	G	G/G	T	0.974478	444	G/G	G/G	T/T	T/T	T/T	G/G	T/T	T/T
DF	2013	DF1.2	Pv2.1_01_11523080_T/C	Chr01	11523080	38.3567	2.20186e-07	0.255631	T	C	C/C	T	0.597496	444	C/C	C/C	T/T	T/T	T/T	C/C	T/T	T/T
DF	2013	DF1.2	Pv2.1_01_11523103_C/G	Chr01	11523103	38.3567	1.97437e-07	0.226351	C	G	G/G	C	0.584118	444	G/G	G/G	C/C	C/C	C/C	G/G	C/C	C/C
DF	2013	DF1.2	Pv2.1_01_11523243_C/T	Chr01	11523243	38.3567	2.79263e-11	0.331081	C	T	T/T	C	0.834384	444	T/T	T/T	C/C	C/C	C/C	T/T	C/C	C/C
DF	2013	DF1.2	Pv2.1_01_11523279_A/G	Chr01	11523279	38.3567	8.32307e-08	0.247748	A	G	G/G	A	0.593912	444	G/G	G/G	A/A	A/A	A/A	G/G	A/A	A/A
DF	2013	DF1.2	Pv2.1_01_11523338_G/C	Chr01	11523338	38.3567	4.5061e-10	0.313063	G	C	C/C	G	0.80096	444	C/C	C/C	G/G	G/G	G/G	C/C	G/G	G/G
DF	2013	DF1.2	Pv2.1_01_11523447_A/T	Chr01	11523447	38.3567	5.46661e-07	0.278153	A	T	T/T	A	0.603238	444	T/T	T/T	A/A	A/A	A/A	T/T	A/A	A/A
DF	2013	DF1.2	Pv2.1_01_11523531_G/A	Chr01	11523531	38.3567	1.66258e-10	0.29955	G	A	A/A	G	0.746859	444	A/A	A/A	G/G	G/G	G/G	A/A	G/G	G/G
DF	2013	DF1.2	Pv2.1_01_11523649_G/C	Chr01	11523649	38.3567	1.90049e-08	0.302928	G	C	C/C	G	0.655465	444	C/C	C/C	G/G	G/G	G/G	C/C	G/G	G/G
DF	2013	DF1.2	Pv2.1_01_11524208_C/T	Chr01	11524208	38.3567	2.36936e-06	0.240991	C	T	T/T	C	0.532559	444	T/T	T/T	C/C	C/C	C/C	C/C	C/C	C/C
DF	2013	DF1.2	Pv2.1_01_11524456_A/G	Chr01	11524456	38.3568	7.8005e-08	0.27027	A	G	G/G	A	0.619389	444	G/G	G/G	A/A	A/A	A/A	A/A	A/A	A/A
DF	2013	DF1.2	Pv2.1_01_11524471_C/T	Chr01	11524471	38.3568	1.38423e-10	0.32545	C	T	T/T	C	0.787922	444	T/T	T/T	C/C	C/C	C/C	T/T	C/C	C/C
DF	2013	DF1.2	Pv2.1_01_11524487_A/G	Chr01	11524487	38.3568	3.50007e-14	0.326577	A	G	G/G	A	0.93384	444	G/G	G/G	A/A	A/A	A/A	G/G	A/A	A/A
DF	2013	DF1.2	Pv2.1_01_11524684_T/C	Chr01	11524684	38.3568	1.01532e-09	0.298423	T	C	C/C	T	0.763882	444	C/C	C/C	T/T	T/T	T/T	C/C	T/T	T/T
DF	2013	DF1.2	Pv2.1_01_11524805_G/A	Chr01	11524805	38.3568	2.92492e-08	0.309685	G	A	A/A	G	0.679587	444	A/A	A/A	G/G	G/G	G/G	A/A	G/G	G/G
DF	2013	DF1.2	Pv2.1_01_11524915_T/C	Chr01	11524915	38.3568	1.18353e-12	0.314189	T	C	C/C	T	0.877354	444	C/C	C/C	T/T	T/T	T/T	C/C	T/T	T/T
DF	2013	DF1.2	Pv2.1_01_11524975_A/T	Chr01	11524975	38.3568	2.52771e-09	0.231982	A	T	T/T	A	0.661476	444	T/T	T/T	A/A	A/A	A/A	T/T	A/A	A/A
DF	2013	DF1.2	Pv2.1_01_11525007_T/A	Chr01	11525007	38.3568	8.77851e-10	0.256757	T	A	A/A	T	0.683007	444	A/A	A/A	T/T	T/T	T/T	A/A	T/T	T/T
DF	2013	DF1.2	Pv2.1_01_11525008_A/T	Chr01	11525008	38.3568	3.3702e-12	0.310811	A	T	T/T	A	0.851184	444	T/T	T/T	A/A	A/A	A/A	T/T	A/A	A/A
DF	2013	DF1.2	Pv2.1_01_11525116_C/T	Chr01	11525116	38.3568	1.64534e-13	0.322072	C	T	T/T	C	0.941358	444	T/T	T/T	C/C	C/C	C/C	T/T	C/C	C/C
DF	2013	DF1.2	Pv2.1_01_11525407_G/A	Chr01	11525407	38.3569	4.1589e-15	0.31982	G	A	A/A	G	0.946124	444	A/A	A/A	G/G	G/G	G/G	A/A	G/G	G/G
DF	2013	DF1.2	Pv2.1_01_11525508_G/T	Chr01	11525508	38.3569	1.25843e-11	0.242117	G	T	T/T	G	0.753724	444	T/T	T/T	G/G	G/G	G/G	T/T	G/G	G/G
DF	2013	DF1.2	Pv2.1_01_11525555_C/CAA	Chr01	11525555	38.3569	7.44406e-07	0.311937	C	CAA	C/C	CAA	-0.564145	444	C/C	C/C	CAA/CAA	CAA/CAA	C/C	C/C	CAA/CAA	CAA/CAA
DF	2013	DF1.2	Pv2.1_01_11525680_T/C	Chr01	11525680	38.3569	1.1427e-10	0.272523	T	C	C/C	T	0.71886	444	C/C	C/C	T/T	T/T	T/T	C/C	T/T	T/T
DF	2013	DF1.2	Pv2.1_01_11525722_A/AG	Chr01	11525722	38.3569	2.36866e-08	0.25	A	AG	AG/AG	A	0.627002	444	AG/AG	AG/AG	A/A	A/A	A/A	AG/AG	A/A	A/A
DF	2013	DF1.2	Pv2.1_01_11525771_A/G	Chr01	11525771	38.3569	1.54813e-14	0.316441	A	G	A/A	G	-0.943649	444	A/A	A/A	G/G	G/G	G/G	A/A	G/G	G/G
DF	2014	DF1.2	Pv2.1_01_11525771_A/G	Chr01	11525771	38.3569	5.48587e-07	0.315615	A	G	A/A	G	-0.188172	602	A/A	A/A	G/G	G/G	G/G	A/A	G/G	G/G
DF	2013	DF1.2	Pv2.1_01_11525846_C/T	Chr01	11525846	38.3569	3.09491e-07	0.245495	C	T	T/T	C	0.568651	444	T/T	T/T	C/C	C/C	C/C	T/T	C/C	C/C
DF	2013	DF1.2	Pv2.1_01_11526061_A/G	Chr01	11526061	38.3569	4.99464e-13	0.329955	A	G	G/G	A	0.923483	444	G/G	G/G	A/A	A/A	A/A	G/G	A/A	A/A
DF	2013	DF1.2	Pv2.1_01_11526356_A/G	Chr01	11526356	38.3569	3.73165e-12	0.347973	A	G	G/G	A	0.836351	444	G/G	G/G	A/A	A/A	A/A	G/G	A/A	A/A
DF	2013	DF1.2	Pv2.1_01_11526380_G/T	Chr01	11526380	38.3569	1.85278e-09	0.277027	G	T	T/T	G	0.697466	444	T/T	T/T	G/G	G/G	G/G	T/T	G/G	G/G
DF	2013	DF1.2	Pv2.1_01_11526388_A/C	Chr01	11526388	38.357	1.58874e-08	0.272523	A	C	C/C	A	0.627	444	C/C	C/C	A/A	A/A	A/A	C/C	A/A	A/A
DF	2013	DF1.2	Pv2.1_01_11526484_T/C	Chr01	11526484	38.357	4.51455e-11	0.368243	T	C	T/T	C	-0.805256	444	T/T	T/T	C/C	C/C	C/C	T/T	C/C	T/T
DF	2013	DF1.2	Pv2.1_01_11526533_A/G	Chr01	11526533	38.357	5.86484e-08	0.308559	A	G	G/G	A	0.65227	444	G/G	G/G	A/A	A/A	A/A	G/G	A/A	A/A
DF	2013	DF1.2	Pv2.1_01_11526595_G/A	Chr01	11526595	38.357	3.47152e-10	0.296171	G	A	A/A	G	0.706497	444	A/A	A/A	G/G	G/G	G/G	A/A	G/G	G/G
DF	2013	DF1.2	Pv2.1_01_11526609_T/C	Chr01	11526609	38.357	1.80368e-14	0.324324	T	C	C/C	T	0.969908	444	C/C	C/C	T/T	T/T	T/T	C/C	T/T	T/T
DF	2013	DF1.2	Pv2.1_01_11526727_A/G	Chr01	11526727	38.357	3.286e-13	0.317568	A	G	G/G	A	0.907189	444	G/G	G/G	A/A	A/A	A/A	G/G	A/A	A/A
DF	2013	DF1.2	Pv2.1_01_11526773_A/G	Chr01	11526773	38.357	1.95983e-10	0.288288	A	G	G/G	A	0.736418	444	G/G	G/G	A/A	A/A	A/A	G/G	A/A	A/A
DF	2013	DF1.2	Pv2.1_01_11526826_C/T	Chr01	11526826	38.357	5.99269e-08	0.237613	C	T	T/T	C	0.600697	444	T/T	T/T	C/C	C/C	C/C	T/T	C/C	C/C
DF	2013	DF1.2	Pv2.1_01_11526924_G/A	Chr01	11526924	38.357	7.99802e-07	0.225225	G	A	A/A	G	0.548525	444	A/A	A/A	G/G	G/G	G/G	A/A	G/G	G/G
DF	2013	DF1.2	Pv2.1_01_11527045_G/T	Chr01	11527045	38.357	1.85158e-06	0.253378	G	T	T/T	G	0.533042	444	T/T	T/T	G/G	G/G	G/G	T/T	G/G	G/G
DF	2013	DF1.2	Pv2.1_01_11527430_A/C	Chr01	11527430	38.357	4.29739e-07	0.436937	A	C	A/A	C	-0.593472	444	A/A	A/A	C/C	C/C	C/C	A/A	C/C	A/A
DF	2013	DF1.2	Pv2.1_01_11527462_T/C	Chr01	11527462	38.3571	6.89208e-09	0.242117	T	C	C/C	T	0.632155	444	C/C	C/C	T/T	T/T	T/T	C/C	T/T	T/T
DF	2013	DF1.2	Pv2.1_01_11527496_T/C	Chr01	11527496	38.3571	4.55825e-16	0.343468	T	C	C/C	T	1.09386	444	C/C	C/C	T/T	T/T	T/T	C/C	T/T	T/T
DF	2014	DF1.2	Pv2.1_01_11527496_T/C	Chr01	11527496	38.3571	2.11697e-06	0.337209	T	C	C/C	T	0.195943	602	C/C	C/C	T/T	T/T	T/T	C/C	T/T	T/T
DF	2013	DF1.2	Pv2.1_01_11527561_A/T	Chr01	11527561	38.3571	1.09616e-20	0.349099	A	T	T/T	A	1.25019	444	T/T	T/T	A/A	A/A	A/A	T/T	A/A	A/A
DF	2013	DF1.2	Pv2.1_01_11527778_GAA/G	Chr01	11527778	38.3571	2.30515e-08	0.317568	GAA	G	G/G	GAA	0.67	444	G/G	G/G	GAA/GAA	GAA/GAA	GAA/GAA	G/G	GAA/GAA	GAA/GAA
DF	2013	DF1.2	Pv2.1_01_11527832_T/C	Chr01	11527832	38.3571	1.28448e-11	0.286036	T	C	C/C	T	0.776737	444	C/C	C/C	T/T	T/T	T/T	C/C	T/T	T/T
DF	2013	DF1.2	Pv2.1_01_11528127_C/T	Chr01	11528127	38.3572	5.16049e-10	0.314189	C	T	T/T	C	0.77084	444	T/T	T/T	C/C	C/C	C/C	T/T	C/C	C/C
DF	2013	DF1.2	Pv2.1_01_11528297_G/A	Chr01	11528297	38.3572	2.33883e-06	0.275901	G	A	A/A	G	0.555165	444	A/A	A/A	G/G	G/G	G/G	A/A	G/G	G/G
DF	2013	DF1.2	Pv2.1_01_11528335_G/A	Chr01	11528335	38.3572	2.55636e-07	0.307432	G	A	A/A	G	0.57941	444	A/A	A/A	G/G	G/G	G/G	A/A	G/G	G/G
DF	2013	DF1.2	Pv2.1_01_11528370_C/A	Chr01	11528370	38.3572	2.08642e-10	0.313063	C	A	A/A	C	0.744474	444	A/A	A/A	C/C	C/C	C/C	A/A	C/C	C/C
DF	2013	DF1.2	Pv2.1_01_11528452_C/A	Chr01	11528452	38.3573	2.09935e-13	0.313063	C	A	A/A	C	0.927155	444	A/A	A/A	C/C	C/C	C/C	A/A	C/C	C/C
DF	2013	DF1.2	Pv2.1_01_11528539_A/G	Chr01	11528539	38.3573	1.11272e-10	0.29955	A	G	G/G	A	0.804378	444	G/G	G/G	A/A	A/A	A/A	G/G	A/A	A/A
DF	2013	DF1.2	Pv2.1_01_11528703_T/C	Chr01	11528703	38.3573	1.32945e-08	0.282658	T	C	C/C	T	0.64643	444	C/C	C/C	T/T	T/T	T/T	C/C	T/T	T/T
DF	2013	DF1.2	Pv2.1_01_11528962_T/A	Chr01	11528962	38.3574	7.12412e-13	0.322072	T	A	A/A	T	0.906342	444	A/A	A/A	T/T	T/T	T/T	A/A	T/T	T/T
DF	2013	DF1.2	Pv2.1_01_11529043_G/A	Chr01	11529043	38.3574	4.23802e-09	0.322072	G	A	A/A	G	0.720349	444	A/A	A/A	G/G	G/G	G/G	A/A	G/G	G/G
DF	2013	DF1.2	Pv2.1_01_11529055_T/G	Chr01	11529055	38.3574	2.15783e-06	0.220721	T	G	T/T	G	-0.524636	444	T/T	T/T	G/G	G/G	G/G	T/T	G/G	G/G
DF	2013	DF1.2	Pv2.1_01_11529085_T/A	Chr01	11529085	38.3574	2.9533e-09	0.30518	T	A	A/A	T	0.677728	444	A/A	A/A	T/T	T/T	T/T	A/A	T/T	T/T
DF	2013	DF1.2	Pv2.1_01_11529196_C/G	Chr01	11529196	38.3574	1.74466e-07	0.304054	C	G	G/G	C	0.599933	444	G/G	G/G	C/C	C/C	C/C	G/G	C/C	C/C
DF	2013	DF1.2	Pv2.1_01_11529204_T/C	Chr01	11529204	38.3574	7.61022e-11	0.341216	T	C	C/C	T	0.770732	444	C/C	C/C	T/T	T/T	T/T	C/C	T/T	T/T
DF	2013	DF1.2	Pv2.1_01_11529303_G/A	Chr01	11529303	38.3574	7.17487e-08	0.287162	G	A	A/A	G	0.604487	444	A/A	A/A	G/G	G/G	G/G	A/A	G/G	G/G
DF	2013	DF1.2	Pv2.1_01_11531410_C/T	Chr01	11531410	38.3575	7.33887e-07	0.220721	C	T	T/T	C	0.558908	444	T/T	T/T	C/C	C/C	C/C	C/C	C/C	C/C
DF	2013	DF1.2	Pv2.1_01_11531545_C/T	Chr01	11531545	38.3575	4.09023e-09	0.304054	C	T	T/T	C	0.696428	444	T/T	T/T	C/C	C/C	C/C	T/T	C/C	C/C
DF	2013	DF1.2	Pv2.1_01_11531559_A/G	Chr01	11531559	38.3575	1.72804e-14	0.345721	A	G	G/G	A	0.999467	444	G/G	G/G	A/A	A/A	A/A	G/G	A/A	A/A
DF	2013	DF1.2	Pv2.1_01_11531896_C/T	Chr01	11531896	38.3575	4.00072e-14	0.333333	C	T	T/T	C	1.02866	444	T/T	T/T	C/C	C/C	C/C	T/T	C/C	C/C
DF	2013	DF1.2	Pv2.1_01_11531914_G/A	Chr01	11531914	38.3575	3.33602e-11	0.31982	G	A	A/A	G	0.837191	444	A/A	A/A	G/G	G/G	G/G	A/A	G/G	G/G
DF	2013	DF1.2	Pv2.1_01_11531929_C/A	Chr01	11531929	38.3575	1.3733e-06	0.260135	C	A	C/C	A	-0.551769	444	C/C	C/C	A/A	A/A	A/A	C/C	A/A	A/A
DF	2013	DF1.2	Pv2.1_01_11531965_C/T	Chr01	11531965	38.3575	3.67033e-13	0.315315	C	T	T/T	C	0.833195	444	T/T	T/T	C/C	C/C	C/C	T/T	C/C	C/C
DF	2013	DF1.2	Pv2.1_01_11531991_G/A	Chr01	11531991	38.3575	3.25603e-07	0.280405	G	A	A/A	G	0.593926	444	A/A	A/A	G/G	G/G	G/G	A/A	G/G	G/G
DF	2013	DF1.2	Pv2.1_01_11532030_A/G	Chr01	11532030	38.3575	4.8872e-07	0.246622	A	G	G/G	A	0.540285	444	G/G	G/G	A/A	A/A	A/A	G/G	A/A	A/A
DF	2013	DF1.2	Pv2.1_01_11532418_T/C	Chr01	11532418	38.3576	2.08553e-08	0.372748	T	C	C/C	T	0.622717	444	C/C	C/C	T/T	T/T	C/C	T/T	T/T	T/T
DF	2013	DF1.2	Pv2.1_01_11533244_T/A	Chr01	11533244	38.3576	5.99986e-07	0.28491	T	A	A/A	T	0.525598	444	A/A	A/A	T/T	T/T	T/T	T/T	T/T	T/T
DF	2013	DF1.2	Pv2.1_01_11533579_C/T	Chr01	11533579	38.3577	4.11174e-08	0.327703	C	T	T/T	C	0.541243	444	C/C	T/T	C/C	C/C	C/C	T/T	C/C	C/C
DF	2013	DF1.2	Pv2.1_01_11534073_T/G	Chr01	11534073	38.3577	4.39356e-07	0.246622	T	G	G/G	T	0.509455	444	G/G	T/T	T/T	T/T	T/T	G/G	T/T	T/T
DF	2013	DF1.2	Pv2.1_01_11534318_C/T	Chr01	11534318	38.3578	2.16897e-12	0.367117	C	T	T/T	C	0.863464	444	T/T	T/T	C/C	C/C	C/C	T/T	C/C	C/C
DF	2013	DF1.2	Pv2.1_01_11540120_A/C	Chr01	11540120	38.3579	1.32133e-08	0.239865	A	C	C/C	A	0.639614	444	C/C	C/C	A/A	A/A	A/A	C/C	A/A	A/A
DF	2013	DF1.2	Pv2.1_01_11540142_T/G	Chr01	11540142	38.3579	1.60778e-11	0.301802	T	G	G/G	T	0.802363	444	G/G	G/G	T/T	T/T	T/T	G/G	T/T	T/T
DF	2013	DF1.2	Pv2.1_01_11540156_C/T	Chr01	11540156	38.3579	4.75285e-09	0.293919	C	T	T/T	C	0.679971	444	T/T	T/T	C/C	C/C	C/C	T/T	C/C	C/C
DF	2013	DF1.2	Pv2.1_01_11540175_C/T	Chr01	11540175	38.3579	8.12314e-08	0.286036	C	T	T/T	C	0.610151	444	T/T	T/T	C/C	C/C	C/C	T/T	C/C	C/C
DF	2013	DF1.2	Pv2.1_01_11540194_C/G	Chr01	11540194	38.358	1.39089e-06	0.260135	C	G	G/G	C	0.529414	444	G/G	G/G	C/C	C/C	C/C	G/G	C/C	C/C
DF	2013	DF1.2	Pv2.1_01_11540237_A/T	Chr01	11540237	38.358	1.58023e-12	0.302928	A	T	T/T	A	0.832339	444	T/T	T/T	A/A	A/A	A/A	T/T	A/A	A/A
DF	2013	DF1.2	Pv2.1_01_11540247_C/T	Chr01	11540247	38.358	1.90036e-08	0.231982	C	T	T/T	C	0.619794	444	T/T	T/T	C/C	C/C	C/C	T/T	C/C	C/C
DF	2013	DF1.2	Pv2.1_01_11540488_A/G	Chr01	11540488	38.358	2.88492e-12	0.28491	A	G	G/G	A	0.800978	444	G/G	G/G	A/A	A/A	A/A	G/G	A/A	A/A
DF	2013	DF1.2	Pv2.1_01_11541249_G/A	Chr01	11541249	38.3581	2.12538e-06	0.21509	G	A	A/A	G	0.538072	444	A/A	A/A	G/G	G/G	G/G	A/A	G/G	G/G
DF	2013	DF1.2	Pv2.1_01_11542286_T/C	Chr01	11542286	38.3582	1.65815e-06	0.227477	T	C	C/C	T	0.531658	444	C/C	C/C	T/T	T/T	T/T	C/C	T/T	T/T
DF	2013	DF1.2	Pv2.1_01_11542309_A/G	Chr01	11542309	38.3582	3.82707e-08	0.27027	A	G	G/G	A	0.627311	444	G/G	G/G	A/A	A/A	A/A	G/G	A/A	A/A
DF	2013	DF1.2	Pv2.1_01_11542333_G/A	Chr01	11542333	38.3582	4.57564e-14	0.332207	G	A	A/A	G	0.984322	444	A/A	A/A	G/G	G/G	G/G	A/A	G/G	G/G
DF	2013	DF1.2	Pv2.1_01_11542337_A/G	Chr01	11542337	38.3582	1.27008e-10	0.335586	A	G	G/G	A	0.822446	444	G/G	G/G	A/A	A/A	A/A	G/G	A/A	A/A
DF	2013	DF1.2	Pv2.1_01_11542353_G/A	Chr01	11542353	38.3582	7.21647e-08	0.23536	G	A	A/A	G	0.614463	444	A/A	A/A	G/G	G/G	G/G	A/A	G/G	G/G
DF	2013	DF1.2	Pv2.1_01_11542403_A/T	Chr01	11542403	38.3583	3.45502e-07	0.286036	A	T	T/T	A	0.599425	444	T/T	T/T	A/A	A/A	A/A	T/T	A/A	A/A
DF	2013	DF1.2	Pv2.1_01_11542424_A/T	Chr01	11542424	38.3583	3.38982e-08	0.291667	A	T	T/T	A	0.659914	444	T/T	T/T	A/A	A/A	A/A	T/T	A/A	A/A
DF	2013	DF1.2	Pv2.1_01_11542438_T/C	Chr01	11542438	38.3584	9.29594e-19	0.327703	T	C	C/C	T	1.12674	444	C/C	C/C	T/T	T/T	T/T	C/C	T/T	T/T
DF	2014	DF1.2	Pv2.1_01_11542438_T/C	Chr01	11542438	38.3584	1.9563e-06	0.316445	T	C	C/C	T	0.188425	602	C/C	C/C	T/T	T/T	T/T	C/C	T/T	T/T
DF	2013	DF1.2	Pv2.1_01_11542465_G/A	Chr01	11542465	38.3584	7.0095e-12	0.323198	G	A	A/A	G	0.873323	444	A/A	A/A	G/G	G/G	G/G	A/A	G/G	G/G
DF	2013	DF1.2	Pv2.1_01_11542511_A/T	Chr01	11542511	38.3584	7.43377e-11	0.327703	A	T	T/T	A	0.802705	444	T/T	T/T	A/A	A/A	A/A	T/T	A/A	A/A
DF	2013	DF1.2	Pv2.1_01_11542571_C/A	Chr01	11542571	38.3584	1.87621e-16	0.318694	C	A	A/A	C	0.983553	444	A/A	A/A	C/C	C/C	C/C	A/A	C/C	C/C
DF	2013	DF1.2	Pv2.1_01_11542573_T/C	Chr01	11542573	38.3584	3.96717e-08	0.291667	T	C	C/C	T	0.607585	444	C/C	C/C	T/T	T/T	T/T	C/C	T/T	T/T
DF	2013	DF1.2	Pv2.1_01_11542624_T/C	Chr01	11542624	38.3584	2.84405e-08	0.286036	T	C	C/C	T	0.623269	444	C/C	C/C	T/T	T/T	T/T	C/C	T/T	T/T
DF	2013	DF1.2	Pv2.1_01_11542647_G/A	Chr01	11542647	38.3584	3.91162e-07	0.272523	G	A	A/A	G	0.581322	444	A/A	A/A	G/G	G/G	G/G	A/A	G/G	G/G
DF	2013	DF1.2	Pv2.1_01_11542736_A/G	Chr01	11542736	38.3584	3.12915e-07	0.265766	A	G	G/G	A	0.57192	444	G/G	G/G	A/A	A/A	A/A	G/G	A/A	A/A
DF	2013	DF1.2	Pv2.1_01_11542778_C/T	Chr01	11542778	38.3584	4.3309e-07	0.269144	C	T	T/T	C	0.581167	444	T/T	T/T	C/C	C/C	C/C	T/T	C/C	C/C
DF	2013	DF1.2	Pv2.1_01_11542782_A/C	Chr01	11542782	38.3584	1.33555e-06	0.236486	A	C	C/C	A	0.544392	444	C/C	C/C	A/A	A/A	A/A	C/C	A/A	A/A
DF	2013	DF1.2	Pv2.1_01_11542849_T/C	Chr01	11542849	38.3584	3.04215e-09	0.308559	T	C	C/C	T	0.704243	444	C/C	C/C	T/T	T/T	T/T	C/C	T/T	T/T
DF	2013	DF1.2	Pv2.1_01_11542972_A/G	Chr01	11542972	38.3585	1.39322e-10	0.289414	A	G	G/G	A	0.748407	444	G/G	G/G	A/A	A/A	A/A	G/G	A/A	A/A
DF	2013	DF1.2	Pv2.1_01_11543113_G/A	Chr01	11543113	38.3585	1.19611e-13	0.337838	G	A	A/A	G	0.954205	444	A/A	A/A	G/G	G/G	G/G	A/A	G/G	G/G
DF	2013	DF1.2	Pv2.1_01_11543165_T/C	Chr01	11543165	38.3585	4.79441e-09	0.269144	T	C	C/C	T	0.652203	444	C/C	C/C	T/T	T/T	T/T	C/C	T/T	T/T
DF	2013	DF1.2	Pv2.1_01_11543286_A/C	Chr01	11543286	38.3585	2.31184e-12	0.349099	A	C	C/C	A	0.898925	444	C/C	C/C	A/A	A/A	A/A	C/C	A/A	A/A
DF	2013	DF1.2	Pv2.1_01_11543322_G/A	Chr01	11543322	38.3585	1.47242e-06	0.238739	G	A	A/A	G	0.542239	444	A/A	A/A	G/G	G/G	G/G	A/A	G/G	G/G
DF	2013	DF1.2	Pv2.1_01_11543352_T/TGAA	Chr01	11543352	38.3585	5.4965e-10	0.301802	T	TGAA	TGAA/TGAA	T	0.737781	444	TGAA/TGAA	TGAA/TGAA	T/T	T/T	T/T	TGAA/TGAA	T/T	T/T
DF	2013	DF1.2	Pv2.1_01_11543395_A/G	Chr01	11543395	38.3585	5.52648e-11	0.324324	A	G	G/G	A	0.803985	444	G/G	G/G	A/A	A/A	A/A	G/G	A/A	A/A
DF	2013	DF1.2	Pv2.1_01_11543588_T/C	Chr01	11543588	38.3585	7.16303e-09	0.273649	T	C	C/C	T	0.652589	444	C/C	C/C	T/T	T/T	T/T	C/C	T/T	T/T
DF	2013	DF1.2	Pv2.1_01_11543641_C/CTAAT	Chr01	11543641	38.3586	1.072e-07	0.255631	C	CTAAT	CTAAT/CTAAT	C	0.587566	444	CTAAT/CTAAT	CTAAT/CTAAT	C/C	C/C	C/C	CTAAT/CTAAT	C/C	C/C
DF	2013	DF1.2	Pv2.1_01_11543661_C/CT	Chr01	11543661	38.3586	2.18237e-06	0.364865	C	CT	C/C	CT	-0.524713	444	C/C	C/C	CT/CT	CT/CT	CT/CT	C/C	CT/CT	C/C
DF	2013	DF1.2	Pv2.1_01_11543703_ACATGACATGTTTGTGTAAAAAAA/TTGTGTAAAAAAAT	Chr01	11543703	38.3586	5.2667e-12	0.300676	ACATGACATGTTTGTGTAAAAAAA	TTGTGTAAAAAAAT	TTGTGTAAAAAAAT/TTGTGTAAAAAAAT	ACATGACATGTTTGTGTAAAAAAA	0.819968	444	TTGTGTAAAAAAAT/TTGTGTAAAAAAAT	TTGTGTAAAAAAAT/TTGTGTAAAAAAAT	ACATGACATGTTTGTGTAAAAAAA/ACATGACATGTTTGTGTAAAAAAA	ACATGACATGTTTGTGTAAAAAAA/ACATGACATGTTTGTGTAAAAAAA	ACATGACATGTTTGTGTAAAAAAA/ACATGACATGTTTGTGTAAAAAAA	TTGTGTAAAAAAAT/TTGTGTAAAAAAAT	ACATGACATGTTTGTGTAAAAAAA/ACATGACATGTTTGTGTAAAAAAA	ACATGACATGTTTGTGTAAAAAAA/ACATGACATGTTTGTGTAAAAAAA
DF	2013	DF1.2	Pv2.1_01_11543747_G/T	Chr01	11543747	38.3586	2.29995e-07	0.272523	G	T	T/T	G	0.567264	444	T/T	T/T	G/G	G/G	G/G	T/T	G/G	G/G
DF	2013	DF1.2	Pv2.1_01_11543795_C/G	Chr01	11543795	38.3586	1.9177e-14	0.338964	C	G	G/G	C	0.960503	444	G/G	G/G	C/C	C/C	C/C	G/G	C/C	C/C
DF	2013	DF1.2	Pv2.1_01_11543820_A/G	Chr01	11543820	38.3586	1.01465e-09	0.286036	A	G	A/A	G	-0.667199	444	A/A	A/A	G/G	G/G	G/G	A/A	G/G	G/G
DF	2013	DF1.2	Pv2.1_01_11543848_G/A	Chr01	11543848	38.3586	2.91304e-11	0.277027	G	A	A/A	G	0.766347	444	A/A	A/A	G/G	G/G	G/G	A/A	G/G	G/G
DF	2013	DF1.2	Pv2.1_01_11543972_A/AACAT	Chr01	11543972	38.3586	1.63573e-11	0.288288	A	AACAT	AACAT/AACAT	A	0.758769	444	AACAT/AACAT	AACAT/AACAT	A/A	A/A	A/A	AACAT/AACAT	A/A	A/A
DF	2013	DF1.2	Pv2.1_01_11544032_C/T	Chr01	11544032	38.3586	2.41652e-13	0.32545	C	T	T/T	C	0.963217	444	T/T	T/T	C/C	C/C	C/C	T/T	C/C	C/C
DF	2013	DF1.2	Pv2.1_01_11544149_C/T	Chr01	11544149	38.3586	2.96332e-13	0.277027	C	T	T/T	C	0.833051	444	T/T	T/T	C/C	C/C	C/C	T/T	C/C	C/C
DF	2013	DF1.2	Pv2.1_01_11544231_C/CAAG	Chr01	11544231	38.3586	1.76112e-10	0.336712	C	CAAG	CAAG/CAAG	C	0.795302	444	CAAG/CAAG	CAAG/CAAG	C/C	C/C	C/C	CAAG/CAAG	C/C	C/C
DF	2013	DF1.2	Pv2.1_01_11545116_C/T	Chr01	11545116	38.3586	1.39676e-06	0.221847	C	T	T/T	C	0.535319	444	T/T	T/T	C/C	C/C	C/C	T/T	C/C	C/C
DF	2013	DF1.2	Pv2.1_01_11545223_A/C	Chr01	11545223	38.3586	1.56108e-07	0.316441	A	C	C/C	A	0.623962	444	C/C	C/C	A/A	A/A	A/A	C/C	A/A	A/A
DF	2013	DF1.2	Pv2.1_01_11545235_T/C	Chr01	11545235	38.3586	4.87228e-08	0.273649	T	C	C/C	T	0.612257	444	C/C	C/C	T/T	T/T	T/T	C/C	T/T	T/T
DF	2013	DF1.2	Pv2.1_01_11545328_C/T	Chr01	11545328	38.3587	2.78929e-15	0.314189	C	T	T/T	C	0.949985	444	T/T	T/T	C/C	C/C	C/C	T/T	C/C	C/C
DF	2013	DF1.2	Pv2.1_01_11545336_A/T	Chr01	11545336	38.3587	1.49335e-07	0.314189	A	T	T/T	A	0.611438	444	T/T	T/T	A/A	A/A	A/A	T/T	A/A	A/A
DF	2013	DF1.2	Pv2.1_01_11545381_G/A	Chr01	11545381	38.3587	1.96382e-09	0.274775	G	A	A/A	G	0.689926	444	A/A	A/A	G/G	G/G	G/G	A/A	G/G	G/G
DF	2013	DF1.2	Pv2.1_01_11545483_C/A	Chr01	11545483	38.3587	1.43839e-08	0.26464	C	A	A/A	C	0.637204	444	A/A	A/A	C/C	C/C	C/C	A/A	C/C	C/C
DF	2013	DF1.2	Pv2.1_01_11545492_C/T	Chr01	11545492	38.3587	2.26134e-13	0.327703	C	T	T/T	C	0.880337	444	T/T	T/T	C/C	C/C	C/C	T/T	C/C	C/C
DF	2013	DF1.2	Pv2.1_01_11545510_C/T	Chr01	11545510	38.3587	1.24973e-07	0.224099	C	T	T/T	C	0.588345	444	T/T	T/T	C/C	C/C	C/C	T/T	C/C	C/C
DF	2013	DF1.2	Pv2.1_01_11545524_C/T	Chr01	11545524	38.3587	2.82776e-12	0.323198	C	T	T/T	C	0.859604	444	T/T	T/T	C/C	C/C	C/C	T/T	C/C	C/C
DF	2013	DF1.2	Pv2.1_01_11545581_T/G	Chr01	11545581	38.3587	1.96447e-15	0.351351	T	G	G/G	T	1.07321	444	G/G	G/G	T/T	T/T	T/T	G/G	T/T	T/T
DF	2013	DF1.2	Pv2.1_01_11545707_G/A	Chr01	11545707	38.3587	3.56614e-07	0.248874	G	A	A/A	G	0.580544	444	A/A	A/A	G/G	G/G	G/G	A/A	G/G	G/G
DF	2013	DF1.2	Pv2.1_01_11545722_GA/G	Chr01	11545722	38.3587	4.43879e-11	0.315315	GA	G	G/G	GA	0.781132	444	G/G	G/G	GA/GA	GA/GA	GA/GA	G/G	GA/GA	GA/GA
DF	2013	DF1.2	Pv2.1_01_11545779_G/A	Chr01	11545779	38.3587	1.29467e-13	0.326577	G	A	A/A	G	0.957477	444	A/A	A/A	G/G	G/G	G/G	A/A	G/G	G/G
DF	2013	DF1.2	Pv2.1_01_11545791_TTTAA/T	Chr01	11545791	38.3587	5.36883e-08	0.295045	TTTAA	T	T/T	TTTAA	0.648769	444	T/T	T/T	TTTAA/TTTAA	TTTAA/TTTAA	TTTAA/TTTAA	T/T	TTTAA/TTTAA	TTTAA/TTTAA
DF	2013	DF1.2	Pv2.1_01_11545904_C/G	Chr01	11545904	38.3587	1.10677e-09	0.296171	C	G	G/G	C	0.697131	444	G/G	G/G	C/C	C/C	C/C	G/G	C/C	C/C
DF	2013	DF1.2	Pv2.1_01_11545942_A/T	Chr01	11545942	38.3587	1.66448e-11	0.297297	A	T	T/T	A	0.830023	444	T/T	T/T	A/A	A/A	A/A	T/T	A/A	A/A
DF	2013	DF1.2	Pv2.1_01_11545956_ATCTT/A	Chr01	11545956	38.3587	2.18894e-10	0.329955	ATCTT	A	A/A	ATCTT	0.819432	444	A/A	A/A	ATCTT/ATCTT	ATCTT/ATCTT	ATCTT/ATCTT	A/A	ATCTT/ATCTT	ATCTT/ATCTT
DF	2013	DF1.2	Pv2.1_01_11546043_A/G	Chr01	11546043	38.3588	5.03087e-11	0.292793	A	G	G/G	A	0.741301	444	G/G	G/G	A/A	A/A	A/A	G/G	A/A	A/A
DF	2013	DF1.2	Pv2.1_01_11546154_A/T	Chr01	11546154	38.3588	2.59982e-09	0.304054	A	T	T/T	A	0.710145	444	T/T	T/T	A/A	A/A	A/A	T/T	A/A	A/A
DF	2013	DF1.2	Pv2.1_01_11546161_C/A	Chr01	11546161	38.3588	1.08406e-09	0.308559	C	A	A/A	C	0.742298	444	A/A	A/A	C/C	C/C	C/C	A/A	C/C	C/C
DF	2013	DF1.2	Pv2.1_01_11546168_G/T	Chr01	11546168	38.3588	3.36232e-10	0.263514	G	T	T/T	G	0.730714	444	T/T	T/T	G/G	G/G	G/G	T/T	G/G	G/G
DF	2013	DF1.2	Pv2.1_01_11546188_GG/C	Chr01	11546188	38.3588	1.91712e-12	0.323198	GG	C	C/C	GG	0.90346	444	C/C	C/C	GG/GG	GG/GG	GG/GG	C/C	GG/GG	GG/GG
DF	2013	DF1.2	Pv2.1_01_11546197_G/A	Chr01	11546197	38.3588	2.11848e-08	0.227477	G	A	A/A	G	0.609895	444	A/A	A/A	G/G	G/G	G/G	A/A	G/G	G/G
DF	2013	DF1.2	Pv2.1_01_11546388_A/G	Chr01	11546388	38.3588	7.77321e-14	0.302928	A	G	G/G	A	0.911561	444	G/G	G/G	A/A	A/A	A/A	G/G	A/A	A/A
DF	2013	DF1.2	Pv2.1_01_11546453_CTTT/C	Chr01	11546453	38.3588	6.07605e-09	0.297297	CTTT	C	C/C	CTTT	0.702085	444	C/C	C/C	CTTT/CTTT	CTTT/CTTT	CTTT/CTTT	C/C	CTTT/CTTT	CTTT/CTTT
DF	2013	DF1.2	Pv2.1_01_11546511_T/G	Chr01	11546511	38.3588	1.75894e-14	0.313063	T	G	G/G	T	0.938605	444	G/G	G/G	T/T	T/T	T/T	G/G	T/T	T/T
DF	2013	DF1.2	Pv2.1_01_11546512_A/T	Chr01	11546512	38.3588	1.03197e-07	0.318694	A	T	T/T	A	0.619965	444	T/T	T/T	A/A	A/A	A/A	T/T	A/A	A/A
DF	2013	DF1.2	Pv2.1_01_11546530_AAT/A	Chr01	11546530	38.3588	4.45824e-14	0.35473	AAT	A	A/A	AAT	0.994908	444	A/A	A/A	AAT/AAT	AAT/AAT	AAT/AAT	A/A	AAT/AAT	AAT/AAT
DF	2013	DF1.2	Pv2.1_01_11546579_G/A	Chr01	11546579	38.3589	2.09467e-12	0.295045	G	A	A/A	G	0.827217	444	A/A	A/A	G/G	G/G	G/G	A/A	G/G	G/G
DF	2013	DF1.2	Pv2.1_01_11546598_G/A	Chr01	11546598	38.3589	9.00059e-10	0.28491	G	A	G/G	A	-0.700924	444	G/G	G/G	A/A	A/A	A/A	G/G	A/A	A/A
DF	2013	DF1.2	Pv2.1_01_11546621_T/A	Chr01	11546621	38.3589	4.22397e-09	0.301802	T	A	A/A	T	0.695069	444	A/A	A/A	T/T	T/T	T/T	A/A	T/T	T/T
DF	2013	DF1.2	Pv2.1_01_11546627_TA/T	Chr01	11546627	38.359	2.84064e-07	0.225225	TA	T	T/T	TA	0.567924	444	T/T	T/T	TA/TA	TA/TA	TA/TA	T/T	TA/TA	TA/TA
DF	2013	DF1.2	Pv2.1_01_11546639_T/C	Chr01	11546639	38.3592	1.93954e-09	0.342342	T	C	C/C	T	0.746619	444	C/C	C/C	T/T	T/T	T/T	C/C	T/T	T/T
DF	2013	DF1.2	Pv2.1_01_11546680_T/A	Chr01	11546680	38.3592	1.61196e-10	0.274775	T	A	A/A	T	0.721418	444	A/A	A/A	T/T	T/T	T/T	A/A	T/T	T/T
DF	2013	DF1.2	Pv2.1_01_11546698_G/A	Chr01	11546698	38.3592	6.23828e-20	0.346847	G	A	A/A	G	1.18554	444	A/A	A/A	G/G	G/G	G/G	A/A	G/G	G/G
DF	2013	DF1.2	Pv2.1_01_11546722_A/C	Chr01	11546722	38.3592	1.39266e-14	0.323198	A	C	C/C	A	0.949695	444	C/C	C/C	A/A	A/A	A/A	C/C	A/A	A/A
DF	2014	DF1.2	Pv2.1_01_11546722_A/C	Chr01	11546722	38.3592	1.00871e-06	0.321429	A	C	C/C	A	0.18638	602	C/C	C/C	A/A	A/A	A/A	C/C	A/A	A/A
DF	2013	DF1.2	Pv2.1_01_11546889_G/A	Chr01	11546889	38.3593	4.61889e-11	0.304054	G	A	A/A	G	0.784316	444	A/A	A/A	G/G	G/G	G/G	A/A	G/G	G/G
DF	2013	DF1.2	Pv2.1_01_11546893_T/A	Chr01	11546893	38.3593	2.33427e-06	0.290541	T	A	A/A	T	0.545616	444	A/A	A/A	T/T	T/T	T/T	A/A	T/T	T/T
DF	2013	DF1.2	Pv2.1_01_11546898_C/T	Chr01	11546898	38.3593	1.72756e-12	0.306306	C	T	T/T	C	0.858104	444	T/T	T/T	C/C	C/C	C/C	T/T	C/C	C/C
DF	2013	DF1.2	Pv2.1_01_11546953_C/A	Chr01	11546953	38.3593	8.02684e-13	0.292793	C	A	A/A	C	0.837635	444	A/A	A/A	C/C	C/C	C/C	A/A	C/C	C/C
DF	2013	DF1.2	Pv2.1_01_11546981_C/T	Chr01	11546981	38.3593	9.85305e-12	0.292793	C	T	T/T	C	0.767296	444	T/T	T/T	C/C	C/C	C/C	T/T	C/C	C/C
DF	2013	DF1.2	Pv2.1_01_11546986_C/G	Chr01	11546986	38.3593	2.13801e-09	0.254505	C	G	G/G	C	0.666593	444	G/G	G/G	C/C	C/C	C/C	G/G	C/C	C/C
DF	2013	DF1.2	Pv2.1_01_11546987_A/G	Chr01	11546987	38.3593	2.45776e-07	0.239865	A	G	G/G	A	0.580625	444	G/G	G/G	A/A	A/A	A/A	G/G	A/A	A/A
DF	2013	DF1.2	Pv2.1_01_11547126_A/T	Chr01	11547126	38.3594	5.38087e-10	0.313063	A	T	T/T	A	0.745	444	T/T	T/T	A/A	A/A	A/A	T/T	A/A	A/A
DF	2013	DF1.2	Pv2.1_01_11547157_T/C	Chr01	11547157	38.3594	8.24427e-12	0.318694	T	C	C/C	T	0.80008	444	C/C	C/C	T/T	T/T	T/T	C/C	T/T	T/T
DF	2013	DF1.2	Pv2.1_01_11547163_A/G	Chr01	11547163	38.3594	3.84916e-09	0.315315	A	G	G/G	A	0.685955	444	G/G	G/G	A/A	A/A	A/A	G/G	A/A	A/A
DF	2013	DF1.2	Pv2.1_01_11547189_C/A	Chr01	11547189	38.3595	1.0977e-13	0.326577	C	A	C/C	A	-0.894473	444	C/C	C/C	A/A	A/A	A/A	C/C	A/A	A/A
DF	2013	DF1.2	Pv2.1_01_11547191_A/G	Chr01	11547191	38.3595	1.73922e-07	0.246622	A	G	G/G	A	0.59835	444	G/G	G/G	A/A	A/A	A/A	G/G	A/A	A/A
DF	2013	DF1.2	Pv2.1_01_11547200_CA/C	Chr01	11547200	38.3595	3.15302e-12	0.306306	CA	C	C/C	CA	0.841012	444	C/C	C/C	CA/CA	CA/CA	CA/CA	C/C	CA/CA	CA/CA
DF	2013	DF1.2	Pv2.1_01_11547367_A/G	Chr01	11547367	38.3595	1.38614e-06	0.280405	A	G	G/G	A	0.525447	444	G/G	G/G	A/A	A/A	A/A	G/G	A/A	A/A
DF	2013	DF1.2	Pv2.1_01_11547370_T/A	Chr01	11547370	38.3595	6.6731e-14	0.333333	T	A	A/A	T	0.980889	444	A/A	A/A	T/T	T/T	T/T	A/A	T/T	T/T
DF	2013	DF1.2	Pv2.1_01_11547387_C/A	Chr01	11547387	38.3595	1.45975e-06	0.238739	C	A	A/A	C	0.535932	444	A/A	A/A	C/C	C/C	C/C	A/A	C/C	C/C
DF	2013	DF1.2	Pv2.1_01_11547393_G/C	Chr01	11547393	38.3595	3.8665e-11	0.315315	G	C	C/C	G	0.782371	444	C/C	C/C	G/G	G/G	G/G	C/C	G/G	G/G
DF	2013	DF1.2	Pv2.1_01_11547691_C/G	Chr01	11547691	38.3598	4.9077e-13	0.317568	C	G	G/G	C	0.905579	444	G/G	G/G	C/C	C/C	C/C	G/G	C/C	C/C
DF	2013	DF1.2	Pv2.1_01_11547712_A/T	Chr01	11547712	38.3598	7.81611e-25	0.35473	A	T	T/T	A	1.46317	444	T/T	T/T	A/A	A/A	A/A	T/T	A/A	A/A
DF	2014	DF1.2	Pv2.1_01_11547712_A/T	Chr01	11547712	38.3598	1.99566e-07	0.345515	A	T	T/T	A	0.231598	602	T/T	T/T	A/A	A/A	A/A	T/T	A/A	A/A
DF	2013	DF1.2	Pv2.1_01_11547743_A/C	Chr01	11547743	38.3598	5.20715e-23	0.352477	A	C	C/C	A	1.39984	444	C/C	C/C	A/A	A/A	A/A	C/C	A/A	A/A
DF	2014	DF1.2	Pv2.1_01_11547743_A/C	Chr01	11547743	38.3598	2.17143e-07	0.343854	A	C	C/C	A	0.229142	602	C/C	C/C	A/A	A/A	A/A	C/C	A/A	A/A
DF	2013	DF1.2	Pv2.1_01_11547744_A/C	Chr01	11547744	38.3598	7.81611e-25	0.35473	A	C	C/C	A	1.46317	444	C/C	C/C	A/A	A/A	A/A	C/C	A/A	A/A
DF	2014	DF1.2	Pv2.1_01_11547744_A/C	Chr01	11547744	38.3598	9.52579e-08	0.344684	A	C	C/C	A	0.236915	602	C/C	C/C	A/A	A/A	A/A	C/C	A/A	A/A
DF	2013	DF1.2	Pv2.1_01_11547805_C/CA	Chr01	11547805	38.3598	3.96527e-11	0.307432	C	CA	C/C	CA	-0.797259	444	C/C	C/C	CA/CA	CA/CA	CA/CA	C/C	CA/CA	CA/CA
DF	2013	DF1.2	Pv2.1_01_11547845_G/A	Chr01	11547845	38.3598	1.36325e-22	0.363739	G	A	A/A	G	1.37785	444	A/A	A/A	G/G	G/G	G/G	A/A	G/G	G/G
DF	2014	DF1.2	Pv2.1_01_11547845_G/A	Chr01	11547845	38.3598	2.21699e-08	0.35299	G	A	A/A	G	0.247546	602	A/A	A/A	G/G	G/G	G/G	A/A	G/G	G/G
DF	2013	DF1.2	Pv2.1_01_11547889_C/G	Chr01	11547889	38.3598	6.12298e-23	0.364865	C	G	G/G	C	1.38857	444	G/G	G/G	C/C	C/C	C/C	G/G	C/C	C/C
DF	2014	DF1.2	Pv2.1_01_11547889_C/G	Chr01	11547889	38.3598	1.11878e-07	0.355482	C	G	G/G	C	0.235336	602	G/G	G/G	C/C	C/C	C/C	G/G	C/C	C/C
DF	2013	DF1.2	Pv2.1_01_11547912_T/C	Chr01	11547912	38.3598	9.02139e-13	0.343468	T	C	T/T	C	-0.925692	444	T/T	T/T	C/C	C/C	C/C	T/T	C/C	C/C
DF	2014	DF1.2	Pv2.1_01_11547912_T/C	Chr01	11547912	38.3598	8.13932e-07	0.334718	T	C	T/T	C	-0.199788	602	T/T	T/T	C/C	C/C	C/C	T/T	C/C	C/C
DF	2013	DF1.2	Pv2.1_01_11548347_A/AAT	Chr01	11548347	38.3598	2.57981e-13	0.323198	A	AAT	A/A	AAT	-0.932749	444	A/A	A/A	AAT/AAT	AAT/AAT	AAT/AAT	A/A	AAT/AAT	AAT/AAT
DF	2013	DF1.2	Pv2.1_01_11548352_A/C	Chr01	11548352	38.3598	2.57981e-13	0.323198	A	C	C/C	A	0.932749	444	C/C	C/C	A/A	A/A	A/A	C/C	A/A	A/A
DF	2013	DF1.2	Pv2.1_01_11548416_A/AT	Chr01	11548416	38.3599	1.27326e-06	0.283784	A	AT	AT/AT	A	0.52518	444	AT/AT	AT/AT	A/A	A/A	A/A	AT/AT	A/A	A/A
DF	2013	DF1.2	Pv2.1_01_11548595_G/T	Chr01	11548595	38.36	3.7015e-07	0.268018	G	T	G/G	T	-0.588473	444	G/G	G/G	T/T	T/T	T/T	G/G	T/T	T/T
DF	2013	DF1.2	Pv2.1_01_11548629_G/A	Chr01	11548629	38.36	1.04198e-09	0.268018	G	A	A/A	G	0.698101	444	A/A	A/A	G/G	G/G	G/G	A/A	G/G	G/G
DF	2013	DF1.2	Pv2.1_01_11548642_A/AT	Chr01	11548642	38.36	6.16533e-07	0.23536	A	AT	A/A	AT	-0.557138	444	A/A	A/A	AT/AT	AT/AT	AT/AT	A/A	AT/AT	AT/AT
DF	2013	DF1.2	Pv2.1_01_11548833_C/A	Chr01	11548833	38.3601	5.37961e-08	0.420045	C	A	C/C	A	-0.597903	444	C/C	C/C	A/A	A/A	A/A	C/C	A/A	C/C
DF	2013	DF1.2	Pv2.1_01_11548861_T/A	Chr01	11548861	38.3601	1.06085e-06	0.257883	T	A	A/A	T	0.568347	444	A/A	A/A	T/T	T/T	T/T	A/A	T/T	T/T
DF	2013	DF1.2	Pv2.1_01_11549399_C/A	Chr01	11549399	38.3601	7.09818e-11	0.311937	C	A	A/A	C	0.801146	444	A/A	A/A	C/C	C/C	C/C	A/A	C/C	C/C
DF	2014	DF1.2	Pv2.1_01_11549399_C/A	Chr01	11549399	38.3601	2.35379e-06	0.313123	C	A	A/A	C	0.180565	602	A/A	A/A	C/C	C/C	C/C	A/A	C/C	C/C
DF	2013	DF1.2	Pv2.1_01_11549871_G/T	Chr01	11549871	38.3601	3.59628e-15	0.291667	G	T	T/T	G	0.929071	444	T/T	T/T	G/G	G/G	G/G	T/T	G/G	G/G
DF	2013	DF1.2	Pv2.1_01_11550312_G/C	Chr01	11550312	38.3601	7.08229e-10	0.300676	G	C	C/C	G	0.761801	444	C/C	C/C	G/G	G/G	G/G	C/C	G/G	G/G
DF	2013	DF1.2	Pv2.1_01_11550625_C/A	Chr01	11550625	38.3601	5.53937e-10	0.275901	C	A	A/A	C	0.717933	444	A/A	A/A	C/C	C/C	C/C	A/A	C/C	C/C
DF	2013	DF1.2	Pv2.1_01_11550985_T/G	Chr01	11550985	38.3602	1.83825e-06	0.184685	T	G	G/G	T	0.531542	444	G/G	G/G	T/T	T/T	T/T	G/G	T/T	T/T
DF	2013	DF1.2	Pv2.1_01_11551001_C/T	Chr01	11551001	38.3602	8.17894e-07	0.213964	C	T	C/C	T	-0.541641	444	C/C	C/C	T/T	T/T	T/T	C/C	T/T	T/T
DF	2013	DF1.2	Pv2.1_01_11551377_A/C	Chr01	11551377	38.3602	4.43896e-07	0.281532	A	C	C/C	A	0.574946	444	C/C	C/C	A/A	A/A	A/A	C/C	A/A	A/A
DF	2013	DF1.2	Pv2.1_01_11551486_A/AT	Chr01	11551486	38.3602	2.14426e-22	0.342342	A	AT	AT/AT	A	1.31357	444	AT/AT	AT/AT	A/A	A/A	A/A	AT/AT	A/A	A/A
DF	2014	DF1.2	Pv2.1_01_11551486_A/AT	Chr01	11551486	38.3602	4.33913e-07	0.335548	A	AT	AT/AT	A	0.219142	602	AT/AT	AT/AT	A/A	A/A	A/A	AT/AT	A/A	A/A
DF	2013	DF1.2	Pv2.1_01_11551510_G/A	Chr01	11551510	38.3602	1.23708e-14	0.282658	G	A	A/A	G	0.891735	444	A/A	A/A	G/G	G/G	G/G	A/A	G/G	G/G
DF	2013	DF1.2	Pv2.1_01_11552540_T/C	Chr01	11552540	38.3602	2.59914e-09	0.279279	T	C	C/C	T	0.683023	444	C/C	C/C	T/T	T/T	T/T	C/C	T/T	T/T
DF	2013	DF1.2	Pv2.1_01_11552916_CC/G	Chr01	11552916	38.3603	6.00322e-14	0.302928	CC	G	G/G	CC	0.886122	444	G/G	G/G	CC/CC	CC/CC	CC/CC	G/G	CC/CC	CC/CC
DF	2013	DF1.2	Pv2.1_01_11553095_A/G	Chr01	11553095	38.3604	3.90397e-09	0.28491	A	G	G/G	A	0.689767	444	G/G	G/G	A/A	A/A	A/A	G/G	A/A	A/A
DF	2013	DF1.2	Pv2.1_01_11553462_T/TAA	Chr01	11553462	38.3604	8.48636e-14	0.334459	T	TAA	T/T	TAA	-0.932441	444	T/T	T/T	TAA/TAA	TAA/TAA	TAA/TAA	T/T	TAA/TAA	TAA/TAA
DF	2013	DF1.2	Pv2.1_01_11553462_T/TAC	Chr01	11553462	38.3605	8.48636e-14	0.334459	T	TAC	TAC/TAC	T	0.932441	444	TAC/TAC	TAC/TAC	T/T	T/T	T/T	TAC/TAC	T/T	T/T
DF	2013	DF1.2	Pv2.1_01_11553521_T/C	Chr01	11553521	38.3605	1.49625e-07	0.199324	T	C	C/C	T	0.563384	444	C/C	C/C	T/T	T/T	T/T	C/C	T/T	T/T
DF	2013	DF1.2	Pv2.1_01_11553527_AG/A	Chr01	11553527	38.3605	1.6416e-10	0.311937	AG	A	A/A	AG	0.799185	444	A/A	A/A	AG/AG	AG/AG	AG/AG	A/A	AG/AG	AG/AG
DF	2013	DF1.2	Pv2.1_01_11553620_C/T	Chr01	11553620	38.3605	4.18665e-08	0.292793	C	T	T/T	C	0.651128	444	T/T	T/T	C/C	C/C	C/C	T/T	C/C	C/C
DF	2013	DF1.2	Pv2.1_01_11553784_G/T	Chr01	11553784	38.3605	2.99351e-11	0.291667	G	T	T/T	G	0.76848	444	T/T	T/T	G/G	G/G	G/G	T/T	G/G	G/G
DF	2013	DF1.2	Pv2.1_01_11553836_A/C	Chr01	11553836	38.3605	1.00172e-11	0.309685	A	C	C/C	A	0.807491	444	C/C	C/C	A/A	A/A	A/A	C/C	A/A	A/A
DF	2013	DF1.2	Pv2.1_01_11553894_G/A	Chr01	11553894	38.3605	1.61988e-08	0.213964	G	A	A/A	G	0.614633	444	A/A	A/A	G/G	G/G	G/G	A/A	G/G	G/G
DF	2013	DF1.2	Pv2.1_01_11554046_AT/A	Chr01	11554046	38.3605	2.52326e-09	0.256757	AT	A	A/A	AT	0.67073	444	A/A	A/A	AT/AT	AT/AT	AT/AT	A/A	AT/AT	AT/AT
DF	2013	DF1.2	Pv2.1_01_11554052_T/A	Chr01	11554052	38.3605	2.52326e-09	0.256757	T	A	T/T	A	-0.67073	444	T/T	T/T	A/A	A/A	A/A	T/T	A/A	A/A
DF	2013	DF1.2	Pv2.1_01_11554161_C/T	Chr01	11554161	38.3606	8.2248e-13	0.302928	C	T	T/T	C	0.86808	444	T/T	T/T	C/C	C/C	C/C	T/T	C/C	C/C
DF	2013	DF1.2	Pv2.1_01_11554199_C/T	Chr01	11554199	38.3606	2.10042e-10	0.266892	C	T	T/T	C	0.724986	444	T/T	T/T	C/C	C/C	C/C	T/T	C/C	C/C
DF	2013	DF1.2	Pv2.1_01_11554259_G/T	Chr01	11554259	38.3606	8.74685e-09	0.313063	G	T	T/T	G	0.7119	444	T/T	T/T	G/G	G/G	G/G	T/T	G/G	G/G
DF	2013	DF1.2	Pv2.1_01_11554274_G/A	Chr01	11554274	38.3606	1.09332e-12	0.327703	G	A	A/A	G	0.917815	444	A/A	A/A	G/G	G/G	G/G	A/A	G/G	G/G
DF	2013	DF1.2	Pv2.1_01_11554707_T/C	Chr01	11554707	38.3606	2.34334e-10	0.287162	T	C	C/C	T	0.70797	444	C/C	C/C	T/T	T/T	T/T	C/C	T/T	T/T
DF	2013	DF1.2	Pv2.1_01_11555592_C/A	Chr01	11555592	38.3606	2.38741e-25	0.367117	C	A	A/A	C	1.54706	444	A/A	A/A	C/C	C/C	C/C	A/A	C/C	C/C
DF	2014	DF1.2	Pv2.1_01_11555592_C/A	Chr01	11555592	38.3606	9.01449e-09	0.354651	C	A	A/A	C	0.267375	602	A/A	A/A	C/C	C/C	C/C	A/A	C/C	C/C
DF	2013	DF1.2	Pv2.1_01_11555654_T/C	Chr01	11555654	38.3606	3.65084e-15	0.361486	T	C	C/C	T	1.04147	444	C/C	C/C	T/T	T/T	T/T	C/C	T/T	T/T
DF	2013	DF1.2	Pv2.1_01_11555760_T/G	Chr01	11555760	38.3606	9.09516e-14	0.346847	T	G	G/G	T	0.981398	444	G/G	G/G	T/T	T/T	T/T	G/G	T/T	T/T
DF	2013	DF1.2	Pv2.1_01_11556119_T/C	Chr01	11556119	38.3606	1.67174e-10	0.289414	T	C	C/C	T	0.748696	444	C/C	C/C	T/T	T/T	T/T	C/C	T/T	T/T
DF	2013	DF1.2	Pv2.1_01_11556970_G/C	Chr01	11556970	38.3606	1.54254e-09	0.262387	G	C	G/G	C	-0.687641	444	G/G	G/G	C/C	C/C	C/C	G/G	C/C	C/C
DF	2013	DF1.2	Pv2.1_01_11557254_C/T	Chr01	11557254	38.3606	9.31106e-09	0.310811	C	T	T/T	C	0.647079	444	T/T	T/T	C/C	C/C	C/C	T/T	C/C	C/C
DF	2013	DF1.2	Pv2.1_01_11557310_C/CATT	Chr01	11557310	38.3606	1.69149e-06	0.257883	C	CATT	C/C	CATT	-0.535846	444	C/C	C/C	CATT/CATT	CATT/CATT	CATT/CATT	CATT/CATT	CATT/CATT	CATT/CATT
DF	2013	DF1.2	Pv2.1_01_11557372_G/C	Chr01	11557372	38.3606	8.21349e-11	0.28491	G	C	C/C	G	0.758629	444	C/C	C/C	G/G	G/G	G/G	C/C	G/G	G/G
DF	2013	DF1.2	Pv2.1_01_11557382_C/A	Chr01	11557382	38.3606	2.02775e-06	0.239865	C	A	A/A	C	0.523735	444	A/A	A/A	C/C	C/C	C/C	A/A	C/C	C/C
DF	2013	DF1.2	Pv2.1_01_11557403_T/A	Chr01	11557403	38.3606	4.21641e-12	0.254505	T	A	A/A	T	0.771092	444	A/A	A/A	T/T	T/T	T/T	A/A	T/T	T/T
DF	2013	DF1.2	Pv2.1_01_11557405_A/G	Chr01	11557405	38.3607	2.40426e-09	0.310811	A	G	G/G	A	0.718964	444	G/G	G/G	A/A	A/A	A/A	G/G	A/A	A/A
DF	2013	DF1.2	Pv2.1_01_11557459_T/C	Chr01	11557459	38.3607	5.83818e-11	0.320946	T	C	C/C	T	0.796516	444	C/C	C/C	T/T	T/T	T/T	C/C	T/T	T/T
DF	2013	DF1.2	Pv2.1_01_11557540_C/T	Chr01	11557540	38.3607	1.39975e-10	0.301802	C	T	T/T	C	0.748297	444	T/T	T/T	C/C	C/C	C/C	T/T	C/C	C/C
DF	2013	DF1.2	Pv2.1_01_11557747_G/A	Chr01	11557747	38.3607	3.85582e-11	0.310811	G	A	G/G	A	-0.79978	444	G/G	G/G	A/A	A/A	A/A	G/G	A/A	A/A
DF	2013	DF1.2	Pv2.1_01_11558920_A/G	Chr01	11558920	38.3607	8.66735e-07	0.256757	A	G	G/G	A	0.556495	444	G/G	G/G	A/A	A/A	A/A	A/G	A/A	A/A
DF	2013	DF1.2	Pv2.1_01_11559225_C/A	Chr01	11559225	38.3608	5.45277e-12	0.333333	C	A	A/A	C	0.821828	444	A/A	A/A	C/C	C/C	C/C	A/A	C/C	C/C
DF	2013	DF1.2	Pv2.1_01_11559462_C/T	Chr01	11559462	38.3608	5.85363e-08	0.26464	C	T	T/T	C	0.624823	444	T/T	T/T	C/C	C/C	C/C	C/C	C/C	C/C
DF	2013	DF1.2	Pv2.1_01_11559509_A/T	Chr01	11559509	38.3608	2.15692e-08	0.266892	A	T	T/T	A	0.642586	444	T/T	T/T	A/A	A/A	A/A	T/T	A/A	A/A
DF	2013	DF1.2	Pv2.1_01_11560090_T/C	Chr01	11560090	38.3608	1.01502e-11	0.306306	T	C	C/C	T	0.773111	444	C/C	C/C	T/T	T/T	T/T	C/C	T/T	T/T
DF	2013	DF1.2	Pv2.1_01_11561795_C/T	Chr01	11561795	38.3609	2.76583e-21	0.345721	C	T	T/T	C	1.19777	444	T/T	T/T	C/C	C/C	C/C	T/T	C/C	C/C
DF	2014	DF1.2	Pv2.1_01_11561795_C/T	Chr01	11561795	38.3609	1.15057e-06	0.334718	C	T	T/T	C	0.193465	602	T/T	T/T	C/C	C/C	C/C	T/T	C/C	C/C
DF	2013	DF1.2	Pv2.1_01_11562446_A/T	Chr01	11562446	38.3609	3.44733e-07	0.255631	A	T	T/T	A	0.565352	444	T/T	T/T	A/A	A/A	A/A	T/T	A/A	A/A
DF	2013	DF1.2	Pv2.1_01_11563004_T/C	Chr01	11563004	38.3609	3.3011e-11	0.257883	T	C	C/C	T	0.755126	444	C/C	C/C	T/T	T/T	T/T	C/C	T/T	T/T
DF	2013	DF1.2	Pv2.1_01_11563032_A/T	Chr01	11563032	38.3609	1.68349e-11	0.269144	A	T	T/T	A	0.730858	444	T/T	T/T	A/A	A/A	A/A	T/T	A/A	A/A
DF	2013	DF1.2	Pv2.1_01_11563760_G/A	Chr01	11563760	38.3609	1.22656e-06	0.329955	G	A	G/G	A	-0.48828	444	G/G	G/G	A/A	A/A	A/A	G/G	G/G	A/A
DF	2013	DF1.2	Pv2.1_01_11563820_C/G	Chr01	11563820	38.3609	4.66241e-10	0.245495	C	G	G/G	C	0.679049	444	G/G	G/G	C/C	C/C	C/C	G/G	C/C	C/C
DF	2013	DF1.2	Pv2.1_01_11564343_A/T	Chr01	11564343	38.361	4.02899e-08	0.309685	A	T	T/T	A	0.619579	444	T/T	T/T	A/A	A/A	A/A	T/T	A/A	A/A
DF	2013	DF1.2	Pv2.1_01_11564836_C/T	Chr01	11564836	38.361	2.13308e-15	0.281532	C	T	C/C	T	-0.909232	444	C/C	C/C	T/T	T/T	T/T	C/C	T/T	T/T
DF	2013	DF1.2	Pv2.1_01_11564977_A/G	Chr01	11564977	38.361	2.20473e-09	0.265766	A	G	G/G	A	0.682165	444	G/G	G/G	A/A	A/A	A/A	G/G	A/A	A/A
DF	2013	DF1.2	Pv2.1_01_11564997_G/A	Chr01	11564997	38.361	2.47255e-09	0.297297	G	A	A/A	G	0.671063	444	A/A	A/A	G/G	G/G	G/G	A/A	G/G	G/G
DF	2013	DF1.2	Pv2.1_01_11565041_C/T	Chr01	11565041	38.361	5.13287e-16	0.358108	C	T	T/T	C	1.0543	444	T/T	T/T	C/C	C/C	C/C	T/T	C/C	C/C
DF	2013	DF1.2	Pv2.1_01_11565097_C/T	Chr01	11565097	38.361	3.90758e-08	0.275901	C	T	T/T	C	0.627099	444	T/T	T/T	C/C	C/C	C/C	T/T	C/C	C/C
DF	2013	DF1.2	Pv2.1_01_11565237_A/G	Chr01	11565237	38.361	3.9432e-08	0.307432	A	G	G/G	A	0.613327	444	G/G	G/G	A/A	A/A	A/A	G/G	A/A	A/A
DF	2013	DF1.2	Pv2.1_01_11565586_G/C	Chr01	11565586	38.361	3.49886e-08	0.261261	G	C	C/C	G	0.60513	444	C/C	C/C	G/G	G/G	G/G	C/C	G/G	G/G
DF	2013	DF1.2	Pv2.1_01_11565956_C/T	Chr01	11565956	38.361	1.09236e-09	0.307432	C	T	T/T	C	0.709376	444	T/T	T/T	C/C	C/C	C/C	T/T	C/C	C/C
DF	2013	DF1.2	Pv2.1_01_11566441_C/T	Chr01	11566441	38.361	3.45531e-07	0.233108	C	T	T/T	C	0.551889	444	T/T	T/T	C/C	C/C	C/C	T/T	C/C	C/C
DF	2013	DF1.2	Pv2.1_01_11566475_G/GT	Chr01	11566475	38.361	2.6515e-07	0.281532	G	GT	GT/GT	G	0.563906	444	GT/GT	GT/GT	G/G	G/G	G/G	GT/GT	G/G	G/G
DF	2013	DF1.2	Pv2.1_01_11566601_G/A	Chr01	11566601	38.361	2.19973e-08	0.243243	G	A	A/A	G	0.628371	444	A/A	A/A	G/G	G/G	G/G	A/A	G/G	G/G
DF	2013	DF1.2	Pv2.1_01_11566686_T/C	Chr01	11566686	38.361	5.23807e-10	0.316441	T	C	C/C	T	0.727004	444	C/C	C/C	T/T	T/T	T/T	C/C	T/T	T/T
DF	2013	DF1.2	Pv2.1_01_11566727_G/A	Chr01	11566727	38.361	1.32818e-13	0.342342	G	A	A/A	G	0.886908	444	A/A	A/A	G/G	G/G	G/G	A/A	G/G	G/G
DF	2013	DF1.2	Pv2.1_01_11566937_GT/G	Chr01	11566937	38.361	1.05561e-06	0.228604	GT	G	GT/GT	G	-0.552868	444	GT/GT	GT/GT	G/G	G/G	G/G	GT/GT	G/G	G/G
DF	2013	DF1.2	Pv2.1_01_11567752_AT/A	Chr01	11567752	38.361	4.51665e-07	0.25	AT	A	AT/AT	A	-0.543319	444	AT/AT	AT/AT	A/A	A/A	A/A	AT/AT	A/A	A/A
DF	2013	DF1.2	Pv2.1_01_11567770_G/GT	Chr01	11567770	38.361	4.54576e-08	0.252252	G	GT	GT/GT	G	0.624487	444	GT/GT	GT/GT	G/G	G/G	G/G	GT/GT	G/G	G/G
DF	2013	DF1.2	Pv2.1_01_11567958_CAAT/C	Chr01	11567958	38.361	1.89482e-06	0.259009	CAAT	C	CAAT/CAAT	C	-0.539089	444	CAAT/CAAT	CAAT/CAAT	C/C	C/C	C/C	CAAT/CAAT	C/C	C/C
DF	2013	DF1.2	Pv2.1_01_11568116_C/T	Chr01	11568116	38.3611	7.76465e-08	0.253378	C	T	T/T	C	0.585258	444	T/T	T/T	C/C	C/C	C/C	T/T	C/C	C/C
DF	2013	DF1.2	Pv2.1_01_11568141_A/G	Chr01	11568141	38.3611	1.05695e-08	0.246622	A	G	G/G	A	0.646648	444	G/G	G/G	A/A	A/A	A/A	G/G	A/A	A/A
DF	2013	DF1.2	Pv2.1_01_11568188_C/CT	Chr01	11568188	38.3611	2.91535e-15	0.334459	C	CT	CT/CT	C	1.01484	444	CT/CT	CT/CT	C/C	C/C	C/C	CT/CT	C/C	C/C
DF	2013	DF1.2	Pv2.1_01_11568274_A/C	Chr01	11568274	38.3611	1.42281e-09	0.247748	A	C	C/C	A	0.665572	444	C/C	C/C	A/A	A/A	A/A	C/C	A/A	A/A
DF	2013	DF1.2	Pv2.1_01_11568714_AT/A	Chr01	11568714	38.3611	3.31108e-08	0.282658	AT	A	AT/AT	A	-0.638513	444	AT/AT	AT/AT	A/A	A/A	A/A	AT/AT	A/A	A/A
DF	2013	DF1.2	Pv2.1_01_11568738_T/A	Chr01	11568738	38.3611	2.80143e-08	0.268018	T	A	A/A	T	0.623389	444	A/A	A/A	T/T	T/T	T/T	A/A	T/T	T/T
DF	2013	DF1.2	Pv2.1_01_11568805_C/A	Chr01	11568805	38.3611	3.42342e-12	0.326577	C	A	A/A	C	0.813774	444	A/A	A/A	C/C	C/C	C/C	A/A	C/C	C/C
DF	2013	DF1.2	Pv2.1_01_11568832_C/T	Chr01	11568832	38.3611	6.13308e-07	0.283784	C	T	T/T	C	0.585543	444	T/T	T/T	C/C	C/C	C/C	T/T	C/C	C/C
DF	2013	DF1.2	Pv2.1_01_11570499_G/GT	Chr01	11570499	38.3611	9.1276e-08	0.266892	G	GT	GT/GT	G	0.56445	444	GT/GT	GT/GT	G/G	G/G	G/G	GT/GT	G/G	G/G
DF	2013	DF1.2	Pv2.1_01_11570759_A/G	Chr01	11570759	38.3611	4.72952e-09	0.34009	A	G	G/G	A	0.649788	444	G/G	G/G	A/A	A/A	A/A	G/G	A/A	A/A
DF	2013	DF1.2	Pv2.1_01_11570871_C/T	Chr01	11570871	38.3611	1.45262e-08	0.213964	C	T	T/T	C	0.61976	444	T/T	T/T	C/C	C/C	C/C	T/T	C/C	C/C
DF	2013	DF1.2	Pv2.1_01_11571295_G/A	Chr01	11571295	38.3611	8.43858e-07	0.26464	G	A	A/A	G	0.549602	444	A/A	A/A	G/G	G/G	G/G	A/A	G/G	G/G
DF	2013	DF1.2	Pv2.1_01_11571639_TATGAACAGGACTTGTA/GAAAAC	Chr01	11571639	38.3611	1.52189e-08	0.237613	TATGAACAGGACTTGTA	GAAAAC	GAAAAC/GAAAAC	TATGAACAGGACTTGTA	0.625475	444	GAAAAC/GAAAAC	GAAAAC/GAAAAC	TATGAACAGGACTTGTA/TATGAACAGGACTTGTA	TATGAACAGGACTTGTA/TATGAACAGGACTTGTA	TATGAACAGGACTTGTA/TATGAACAGGACTTGTA	GAAAAC/GAAAAC	TATGAACAGGACTTGTA/TATGAACAGGACTTGTA	TATGAACAGGACTTGTA/TATGAACAGGACTTGTA
DF	2013	DF1.2	Pv2.1_01_11572169_G/C	Chr01	11572169	38.3611	6.87338e-12	0.309685	G	C	C/C	G	0.788417	444	C/C	C/C	G/G	G/G	G/G	C/C	G/G	G/G
DF	2013	DF1.2	Pv2.1_01_11572789_T/C	Chr01	11572789	38.3611	2.9664e-16	0.351351	T	C	C/C	T	1.08149	444	C/C	C/C	T/T	T/T	T/T	C/C	T/T	T/T
DF	2014	DF1.2	Pv2.1_01_11572789_T/C	Chr01	11572789	38.3611	9.7975e-08	0.33887	T	C	C/C	T	0.213813	602	C/C	C/C	T/T	T/T	T/T	C/C	T/T	T/T
DF	2013	DF1.2	Pv2.1_01_11573260_A/C	Chr01	11573260	38.3611	6.71362e-11	0.326577	A	C	C/C	A	0.786544	444	C/C	C/C	A/A	A/A	A/A	C/C	A/A	A/A
DF	2014	DF1.2	Pv2.1_01_11573260_A/C	Chr01	11573260	38.3611	1.52425e-06	0.313123	A	C	C/C	A	0.176982	602	C/C	C/C	A/A	A/A	A/A	C/C	A/A	A/A
DF	2013	DF1.2	Pv2.1_01_11573411_A/G	Chr01	11573411	38.3611	2.04136e-16	0.302928	A	G	G/G	A	0.953181	444	G/G	G/G	A/A	A/A	A/A	G/G	A/A	A/A
DF	2014	DF1.2	Pv2.1_01_11573411_A/G	Chr01	11573411	38.3611	6.11872e-07	0.299834	A	G	G/G	A	0.181503	602	G/G	G/G	A/A	A/A	A/A	G/G	A/A	A/A
DF	2013	DF1.2	Pv2.1_01_11574109_A/G	Chr01	11574109	38.3611	1.69191e-09	0.344595	A	G	G/G	A	0.746659	444	G/G	G/G	A/A	A/A	A/A	G/G	A/A	A/A
DF	2013	DF1.2	Pv2.1_01_11574291_T/C	Chr01	11574291	38.3611	7.44885e-13	0.307432	T	C	C/C	T	0.880485	444	C/C	C/C	T/T	T/T	T/T	C/C	T/T	T/T
DF	2013	DF1.2	Pv2.1_01_11575641_C/T	Chr01	11575641	38.3611	3.89823e-07	0.246622	C	T	T/T	C	0.552197	444	T/T	T/T	C/C	C/C	C/C	T/T	C/C	C/C
DF	2013	DF1.2	Pv2.1_01_11575985_A/T	Chr01	11575985	38.3611	3.41687e-07	0.225225	A	T	T/T	A	0.57651	444	T/T	T/T	A/A	A/A	A/A	T/T	A/A	A/A
DF	2013	DF1.2	Pv2.1_01_11575989_T/A	Chr01	11575989	38.3611	7.41823e-10	0.279279	T	A	A/A	T	0.709734	444	A/A	A/A	T/T	T/T	T/T	A/A	T/T	T/T
DF	2013	DF1.2	Pv2.1_01_11576324_C/G	Chr01	11576324	38.3611	2.44563e-21	0.358108	C	G	G/G	C	1.22555	444	G/G	G/G	C/C	C/C	C/C	G/G	C/C	C/C
DF	2014	DF1.2	Pv2.1_01_11576324_C/G	Chr01	11576324	38.3611	2.16594e-09	0.342193	C	G	G/G	C	0.23811	602	G/G	G/G	C/C	C/C	C/C	G/G	C/C	C/C
DF	2013	DF1.2	Pv2.1_01_11576775_T/G	Chr01	11576775	38.3611	3.14761e-10	0.349099	T	G	G/G	T	0.777326	444	G/G	G/G	T/T	T/T	T/T	G/G	T/T	T/T
DF	2013	DF1.2	Pv2.1_01_11577368_A/G	Chr01	11577368	38.3611	3.92213e-16	0.300676	A	G	G/G	A	0.91691	444	G/G	G/G	A/A	A/A	A/A	G/G	A/A	A/A
DF	2013	DF1.2	Pv2.1_01_11577511_G/A	Chr01	11577511	38.3611	2.38475e-11	0.296171	G	A	A/A	G	0.769602	444	A/A	A/A	G/G	G/G	G/G	A/A	G/G	G/G
DF	2013	DF1.2	Pv2.1_01_11577937_T/A	Chr01	11577937	38.3612	1.23831e-06	0.206081	T	A	T/T	A	-0.528204	444	T/T	T/T	A/A	A/A	A/A	T/T	A/A	A/A
DF	2013	DF1.2	Pv2.1_01_11578685_T/C	Chr01	11578685	38.3612	1.91983e-07	0.224099	T	C	C/C	T	0.587926	444	C/C	C/C	T/T	T/T	T/T	C/C	T/T	T/T
DF	2013	DF1.2	Pv2.1_01_11578943_CACG/C	Chr01	11578943	38.3612	4.0446e-16	0.350225	CACG	C	C/C	CACG	1.14343	444	C/C	C/C	CACG/CACG	CACG/CACG	CACG/CACG	C/C	CACG/CACG	CACG/CACG
DF	2014	DF1.2	Pv2.1_01_11578943_CACG/C	Chr01	11578943	38.3612	1.67951e-06	0.336379	CACG	C	C/C	CACG	0.206071	602	C/C	C/C	CACG/CACG	CACG/CACG	CACG/CACG	C/C	CACG/CACG	CACG/CACG
DF	2013	DF1.2	Pv2.1_01_11579061_T/C	Chr01	11579061	38.3612	1.42471e-08	0.308559	T	C	C/C	T	0.673978	444	C/C	C/C	T/T	T/T	T/T	C/C	T/T	T/T
DF	2013	DF1.2	Pv2.1_01_11579109_G/C	Chr01	11579109	38.3612	2.0979e-06	0.292793	G	C	C/C	G	0.543191	444	C/C	C/C	G/G	G/G	G/G	C/C	G/G	G/G
DF	2013	DF1.2	Pv2.1_01_11580178_G/T	Chr01	11580178	38.3612	7.07005e-08	0.251126	G	T	T/T	G	0.605248	444	T/T	T/T	G/G	G/G	G/G	T/T	G/G	G/G
DF	2013	DF1.2	Pv2.1_01_11580975_G/C	Chr01	11580975	38.3612	6.82374e-09	0.287162	G	C	C/C	G	0.658861	444	C/C	C/C	G/G	G/G	G/G	C/C	G/G	G/G
DF	2013	DF1.2	Pv2.1_01_11581270_CT/C	Chr01	11581270	38.3612	1.45232e-10	0.329955	CT	C	C/C	CT	0.760007	444	C/C	C/C	CT/CT	CT/CT	CT/CT	C/C	CT/CT	CT/CT
DF	2013	DF1.2	Pv2.1_01_11581597_T/C	Chr01	11581597	38.3612	2.22501e-14	0.31982	T	C	C/C	T	0.980872	444	C/C	C/C	T/T	T/T	T/T	C/C	T/T	T/T
DF	2014	DF1.2	Pv2.1_01_11581597_T/C	Chr01	11581597	38.3612	7.30689e-07	0.306478	T	C	C/C	T	0.197261	602	C/C	C/C	T/T	T/T	T/T	C/C	T/T	T/T
DF	2013	DF1.2	Pv2.1_01_11581798_C/T	Chr01	11581798	38.3612	1.25275e-07	0.251126	C	T	T/T	C	0.550214	444	T/T	T/T	C/C	C/C	C/C	T/T	C/C	C/C
DF	2013	DF1.2	Pv2.1_01_11581805_TA/T	Chr01	11581805	38.3612	2.90093e-11	0.283784	TA	T	T/T	TA	0.748898	444	T/T	T/T	TA/TA	TA/TA	TA/TA	T/T	TA/TA	TA/TA
DF	2013	DF1.2	Pv2.1_01_11582211_T/C	Chr01	11582211	38.3612	3.8004e-11	0.332207	T	C	C/C	T	0.822626	444	C/C	C/C	T/T	T/T	T/T	C/C	T/T	T/T
DF	2013	DF1.2	Pv2.1_01_11582772_T/C	Chr01	11582772	38.3612	1.03829e-23	0.359234	T	C	C/C	T	1.46614	444	C/C	C/C	T/T	T/T	T/T	C/C	T/T	T/T
DF	2014	DF1.2	Pv2.1_01_11582772_T/C	Chr01	11582772	38.3612	4.5477e-08	0.342193	T	C	C/C	T	0.245187	602	C/C	C/C	T/T	T/T	T/T	C/C	T/T	T/T
DF	2013	DF1.2	Pv2.1_01_11582787_T/A	Chr01	11582787	38.3612	2.67523e-24	0.358108	T	A	A/A	T	1.47465	444	A/A	A/A	T/T	T/T	T/T	A/A	T/T	T/T
DF	2014	DF1.2	Pv2.1_01_11582787_T/A	Chr01	11582787	38.3612	1.7567e-08	0.341362	T	A	A/A	T	0.251579	602	A/A	A/A	T/T	T/T	T/T	A/A	T/T	T/T
DF	2013	DF1.2	Pv2.1_01_11582859_GT/G	Chr01	11582859	38.3612	1.11249e-07	0.203829	GT	G	G/G	GT	0.58138	444	G/G	G/G	GT/GT	GT/GT	GT/GT	G/G	GT/GT	GT/GT
DF	2013	DF1.2	Pv2.1_01_11583232_T/C	Chr01	11583232	38.3612	1.29675e-11	0.271396	T	C	C/C	T	0.73882	444	C/C	C/C	T/T	T/T	T/T	C/C	T/T	T/T
DF	2013	DF1.2	Pv2.1_01_11583329_T/C	Chr01	11583329	38.3612	1.31517e-07	0.300676	T	C	C/C	T	0.588036	444	C/C	C/C	T/T	T/T	T/T	C/C	T/T	T/T
DF	2013	DF1.2	Pv2.1_01_11583369_G/A	Chr01	11583369	38.3612	8.37365e-07	0.248874	G	A	A/A	G	0.555856	444	A/A	A/A	G/G	G/G	G/G	A/A	G/G	G/G
DF	2013	DF1.2	Pv2.1_01_11584851_A/G	Chr01	11584851	38.3612	1.38406e-11	0.318694	A	G	G/G	A	0.826188	444	G/G	G/G	A/A	A/A	A/A	G/G	A/A	A/A
DF	2013	DF1.2	Pv2.1_01_11585037_C/A	Chr01	11585037	38.3612	5.15604e-12	0.301802	C	A	A/A	C	0.844381	444	A/A	A/A	C/C	C/C	C/C	A/A	C/C	C/C
DF	2013	DF1.2	Pv2.1_01_11585061_A/G	Chr01	11585061	38.3612	3.12143e-14	0.326577	A	G	G/G	A	0.891327	444	G/G	G/G	A/A	A/A	A/A	G/G	A/A	A/A
DF	2013	DF1.2	Pv2.1_01_11587138_CT/C	Chr01	11587138	38.3613	3.24442e-07	0.236486	CT	C	C/C	CT	0.562339	444	C/C	C/C	CT/CT	CT/CT	CT/CT	C/C	CT/CT	CT/CT
DF	2013	DF1.2	Pv2.1_01_11587196_T/C	Chr01	11587196	38.3613	4.6901e-08	0.278153	T	C	C/C	T	0.610895	444	C/C	C/C	T/T	T/T	T/T	C/C	T/T	T/T
DF	2013	DF1.2	Pv2.1_01_11587302_C/T	Chr01	11587302	38.3613	1.49305e-06	0.337838	C	T	C/C	T	-0.559637	444	C/C	C/C	T/T	T/T	T/T	C/C	T/T	T/T
DF	2013	DF1.2	Pv2.1_01_11587653_T/C	Chr01	11587653	38.3613	1.39211e-06	0.265766	T	C	C/C	T	0.549685	444	C/C	C/C	T/T	T/T	T/T	C/C	T/T	T/T
DF	2013	DF1.2	Pv2.1_01_11588408_A/AT	Chr01	11588408	38.3613	1.98839e-10	0.279279	A	AT	AT/AT	A	0.750932	444	AT/AT	AT/AT	A/A	A/A	A/A	AT/AT	A/A	A/A
DF	2013	DF1.2	Pv2.1_01_11588417_C/A	Chr01	11588417	38.3613	1.74647e-06	0.150901	C	A	A/A	C	0.546924	444	A/A	A/A	C/C	C/C	C/C	A/A	C/C	C/C
DF	2013	DF1.2	Pv2.1_01_11588647_A/T	Chr01	11588647	38.3613	1.40014e-06	0.279279	A	T	T/T	A	0.552534	444	T/T	T/T	A/A	A/A	A/A	T/T	A/A	A/A
DF	2013	DF1.2	Pv2.1_01_11588823_G/A	Chr01	11588823	38.3613	2.50359e-07	0.246622	G	A	G/G	A	-0.577956	444	G/G	G/G	A/A	A/A	A/A	G/G	A/A	A/A
DF	2013	DF1.2	Pv2.1_01_11589157_T/A	Chr01	11589157	38.3613	1.5339e-07	0.228604	T	A	A/A	T	0.567366	444	A/A	A/A	T/T	T/T	T/T	A/A	T/T	T/T
DF	2013	DF1.2	Pv2.1_01_11590602_A/G	Chr01	11590602	38.3614	1.49071e-06	0.308559	A	G	G/G	A	0.585816	444	G/G	G/G	A/A	A/A	A/A	G/G	A/A	A/A
DF	2013	DF1.2	Pv2.1_01_11591225_G/A	Chr01	11591225	38.3614	1.54051e-08	0.243243	G	A	A/A	G	0.630439	444	A/A	A/A	G/G	G/G	G/G	A/A	G/G	G/G
DF	2013	DF1.2	Pv2.1_01_11591381_T/A	Chr01	11591381	38.3615	1.92687e-12	0.300676	T	A	A/A	T	0.860845	444	A/A	A/A	T/T	T/T	T/T	A/A	T/T	T/T
DF	2013	DF1.2	Pv2.1_01_11593440_T/C	Chr01	11593440	38.3615	1.16523e-06	0.281532	T	C	C/C	T	0.561524	444	C/C	C/C	T/T	T/T	T/T	C/C	T/T	T/T
DF	2013	DF1.2	Pv2.1_01_11593469_G/A	Chr01	11593469	38.3615	2.50336e-08	0.281532	G	A	G/G	A	-0.609821	444	G/G	G/G	A/A	A/A	A/A	G/G	A/A	A/A
DF	2013	DF1.2	Pv2.1_01_11593680_G/C	Chr01	11593680	38.3615	3.37079e-08	0.31982	G	C	C/C	G	0.653408	444	C/C	C/C	G/G	G/G	G/G	C/C	G/G	G/G
DF	2013	DF1.2	Pv2.1_01_11598910_C/T	Chr01	11598910	38.3615	5.24486e-09	0.326577	C	T	T/T	C	0.734446	444	T/T	T/T	C/C	C/C	C/C	T/T	C/C	C/C
DF	2013	DF1.2	Pv2.1_01_11599162_T/C	Chr01	11599162	38.3615	2.07404e-08	0.212838	T	C	C/C	T	0.599232	444	C/C	C/C	T/T	T/T	T/T	C/C	T/T	T/T
DF	2013	DF1.2	Pv2.1_01_11600028_T/C	Chr01	11600028	38.3616	1.73486e-07	0.188063	T	C	C/C	T	0.575239	444	T/T	C/C	T/T	T/T	T/T	C/C	T/T	T/T
DF	2013	DF1.2	Pv2.1_01_11601812_C/T	Chr01	11601812	38.3616	5.39652e-08	0.199324	C	T	T/T	C	0.587346	444	T/T	T/T	C/C	C/C	C/C	T/T	C/C	C/C
DF	2013	DF1.2	Pv2.1_01_11606388_G/A	Chr01	11606388	38.3616	4.29269e-07	0.309685	G	A	G/G	A	-0.603009	444	G/G	G/G	A/A	A/A	A/A	G/G	A/A	A/A
DF	2013	DF1.2	Pv2.1_01_11607260_T/A	Chr01	11607260	38.3616	1.41322e-06	0.289414	T	A	A/A	T	0.539105	444	A/A	A/A	T/T	T/T	T/T	A/A	T/T	T/T
DF	2013	DF1.2	Pv2.1_01_11607605_A/T	Chr01	11607605	38.3616	9.7964e-10	0.318694	A	T	T/T	A	0.754106	444	T/T	T/T	A/A	A/A	A/A	T/T	A/A	A/A
DF	2013	DF1.2	Pv2.1_01_11607679_T/A	Chr01	11607679	38.3616	1.26229e-08	0.287162	T	A	A/A	T	0.662158	444	A/A	A/A	T/T	T/T	T/T	A/A	T/T	T/T
DF	2013	DF1.2	Pv2.1_01_11610466_A/G	Chr01	11610466	38.3617	3.54162e-16	0.326577	A	G	G/G	A	1.01436	444	G/G	G/G	A/A	A/A	A/A	G/G	A/A	A/A
DF	2013	DF1.2	Pv2.1_01_11610827_T/G	Chr01	11610827	38.3617	3.49732e-13	0.347973	T	G	G/G	T	0.948778	444	G/G	G/G	T/T	T/T	T/T	G/G	T/T	T/T
DF	2013	DF1.2	Pv2.1_01_11611012_C/T	Chr01	11611012	38.3617	2.61761e-07	0.274775	C	T	C/C	T	-0.576356	444	C/C	C/C	T/T	T/T	T/T	C/C	T/T	T/T
DF	2013	DF1.2	Pv2.1_01_11611049_T/C	Chr01	11611049	38.3617	1.08164e-08	0.274775	T	C	C/C	T	0.645775	444	C/C	C/C	T/T	T/T	T/T	C/C	T/T	T/T
DF	2013	DF1.2	Pv2.1_01_11611616_T/C	Chr01	11611616	38.3618	1.715e-09	0.256757	T	C	C/C	T	0.665736	444	C/C	C/C	T/T	T/T	T/T	C/C	T/T	T/T
DF	2013	DF1.2	Pv2.1_01_11612201_T/C	Chr01	11612201	38.3618	6.00352e-08	0.237613	T	C	C/C	T	0.61039	444	C/C	C/C	T/T	T/T	T/T	C/C	T/T	T/T
DF	2013	DF1.2	Pv2.1_01_11613165_G/A	Chr01	11613165	38.3619	2.19843e-06	0.191441	G	A	A/A	G	0.508912	444	A/A	A/A	G/G	G/G	G/G	A/A	G/G	G/G
DF	2013	DF1.2	Pv2.1_01_11613968_G/A	Chr01	11613968	38.3619	7.3063e-07	0.209459	G	A	A/A	G	0.547233	444	A/A	A/A	G/G	G/G	G/G	A/A	G/G	G/G
DF	2013	DF1.2	Pv2.1_01_11614206_A/G	Chr01	11614206	38.3619	4.4036e-16	0.361486	A	G	A/A	G	-1.1047	444	A/A	A/A	G/G	G/G	G/G	A/A	G/G	G/G
DF	2013	DF1.2	Pv2.1_01_11614207_G/A	Chr01	11614207	38.3619	1.94874e-13	0.353604	G	A	G/G	A	-0.97878	444	G/G	G/G	A/A	A/A	A/A	G/G	A/A	A/A
DF	2013	DF1.2	Pv2.1_01_11615824_C/T	Chr01	11615824	38.3621	1.37e-06	0.248874	C	T	T/T	C	0.505322	444	T/T	T/T	C/C	C/C	C/C	T/T	C/C	C/C
DF	2013	DF1.2	Pv2.1_01_11616138_C/T	Chr01	11616138	38.3621	1.74585e-09	0.316441	C	T	T/T	C	0.710528	444	T/T	T/T	C/C	C/C	C/C	T/T	C/C	C/C
DF	2013	DF1.2	Pv2.1_01_11617210_G/C	Chr01	11617210	38.3621	1.24376e-07	0.225225	G	C	C/C	G	0.587439	444	C/C	C/C	G/G	G/G	G/G	C/C	G/G	G/G
DF	2013	DF1.2	Pv2.1_01_11618034_C/T	Chr01	11618034	38.3621	1.37927e-06	0.324324	C	T	C/C	T	-0.545837	444	C/C	C/C	T/T	T/T	T/T	C/C	T/T	T/T
DF	2013	DF1.2	Pv2.1_01_11620027_A/T	Chr01	11620027	38.3622	2.61303e-08	0.269144	A	T	T/T	A	0.617895	444	T/T	T/T	A/A	A/A	A/A	T/T	A/A	A/A
DF	2013	DF1.2	Pv2.1_01_11620282_G/A	Chr01	11620282	38.3622	4.51982e-10	0.346847	G	A	A/A	G	0.771931	444	A/A	A/A	G/G	G/G	G/G	A/A	G/G	G/G
DF	2013	DF1.2	Pv2.1_01_11620517_C/A	Chr01	11620517	38.3622	1.76349e-10	0.302928	C	A	A/A	C	0.716576	444	A/A	A/A	C/C	C/C	C/C	A/A	C/C	C/C
DF	2013	DF1.2	Pv2.1_01_11620875_C/T	Chr01	11620875	38.3622	1.20314e-09	0.292793	C	T	T/T	C	0.693796	444	T/T	T/T	C/C	C/C	C/C	T/T	C/C	C/C
DF	2013	DF1.2	Pv2.1_01_11621219_G/C	Chr01	11621219	38.3622	5.2567e-07	0.212838	G	C	C/C	G	0.539523	444	C/C	C/C	G/G	G/G	G/G	C/C	G/G	G/G
DF	2013	DF1.2	Pv2.1_01_11622324_G/A	Chr01	11622324	38.3622	1.65714e-08	0.29955	G	A	A/A	G	0.648731	444	A/A	A/A	G/G	G/G	G/G	A/A	G/G	G/G
DF	2013	DF1.2	Pv2.1_01_11622582_G/T	Chr01	11622582	38.3623	1.53741e-08	0.266892	G	T	T/T	G	0.615719	444	T/T	T/T	G/G	G/G	G/G	T/T	G/G	G/G
DF	2013	DF1.2	Pv2.1_01_11623085_T/G	Chr01	11623085	38.3623	4.31928e-07	0.256757	T	G	G/G	T	0.580456	444	G/G	G/G	T/T	T/T	T/T	G/G	T/T	T/T
DF	2013	DF1.2	Pv2.1_01_11623256_C/T	Chr01	11623256	38.3623	1.34737e-06	0.234234	C	T	T/T	C	0.546928	444	T/T	T/T	C/C	C/C	C/C	T/T	C/C	C/C
DF	2013	DF1.2	Pv2.1_01_11625004_A/G	Chr01	11625004	38.3623	1.1659e-08	0.295045	A	G	G/G	A	0.669727	444	G/G	G/G	A/A	A/A	A/A	G/G	A/A	A/A
DF	2013	DF1.2	Pv2.1_01_11625046_C/A	Chr01	11625046	38.3623	1.71614e-06	0.234234	C	A	A/A	C	0.516424	444	A/A	A/A	C/C	C/C	C/C	A/A	C/C	C/C
DF	2013	DF1.2	Pv2.1_01_11625208_G/T	Chr01	11625208	38.3623	1.11565e-09	0.302928	G	T	G/G	T	-0.692454	444	G/G	G/G	T/T	T/T	T/T	G/G	T/T	T/T
DF	2013	DF1.2	Pv2.1_01_11625247_T/C	Chr01	11625247	38.3623	1.59486e-06	0.261261	T	C	C/C	T	0.525706	444	C/C	C/C	T/T	T/T	T/T	C/C	T/T	T/T
DF	2013	DF1.2	Pv2.1_01_11625670_G/A	Chr01	11625670	38.3623	5.65228e-08	0.280405	G	A	A/A	G	0.624045	444	A/A	A/A	G/G	G/G	G/G	A/A	G/G	G/G
DF	2013	DF1.2	Pv2.1_01_11625992_C/A	Chr01	11625992	38.3623	1.69943e-07	0.334459	C	A	A/A	C	0.57521	444	A/A	A/A	C/C	C/C	C/C	A/A	C/C	C/C
DF	2013	DF1.2	Pv2.1_01_11627828_A/G	Chr01	11627828	38.3624	3.04838e-07	0.257883	A	G	G/G	A	0.577761	444	G/G	G/G	A/A	A/A	A/A	G/G	A/A	A/A
DF	2013	DF1.2	Pv2.1_01_11628445_G/A	Chr01	11628445	38.3624	1.44698e-06	0.148649	G	A	A/A	G	0.556133	444	A/A	A/A	G/G	G/G	G/G	A/A	G/G	G/G
DF	2013	DF1.2	Pv2.1_01_11628948_A/G	Chr01	11628948	38.3624	2.96356e-08	0.283784	A	G	A/A	G	-0.632741	444	A/A	A/A	G/G	G/G	G/G	A/A	G/G	G/G
DF	2013	DF1.2	Pv2.1_01_11629590_T/C	Chr01	11629590	38.3624	1.8877e-07	0.302928	T	C	C/C	T	0.612328	444	C/C	C/C	T/T	T/T	T/T	C/C	T/T	T/T
DF	2013	DF1.2	Pv2.1_01_11629852_C/G	Chr01	11629852	38.3624	1.081e-06	0.252252	C	G	G/G	C	0.526861	444	G/G	G/G	C/C	C/C	C/C	G/G	C/C	C/C
DF	2013	DF1.2	Pv2.1_01_11630379_G/A	Chr01	11630379	38.3624	1.30687e-06	0.246622	G	A	G/G	A	-0.532559	444	G/G	G/G	A/A	A/A	A/A	G/G	A/A	A/A
DF	2013	DF1.2	Pv2.1_01_11630635_A/T	Chr01	11630635	38.3624	6.69862e-08	0.307432	A	T	T/T	A	0.591767	444	T/T	T/T	A/A	A/A	A/A	T/T	A/A	A/A
DF	2013	DF1.2	Pv2.1_01_11630651_T/A	Chr01	11630651	38.3624	1.01764e-07	0.246622	T	A	A/A	T	0.565887	444	A/A	A/A	T/T	T/T	T/T	A/A	T/T	T/T
DF	2013	DF1.2	Pv2.1_01_11632200_C/CA	Chr01	11632200	38.3626	8.3547e-07	0.125	C	CA	CA/CA	C	0.586304	444	CA/CA	CA/CA	C/C	C/C	C/C	CA/CA	C/C	C/C
DF	2013	DF1.2	Pv2.1_01_11633230_A/G	Chr01	11633230	38.3626	5.47211e-08	0.308559	A	G	G/G	A	0.636699	444	G/G	G/G	A/A	A/A	A/A	G/G	A/A	A/A
DF	2013	DF1.2	Pv2.1_01_11633263_C/T	Chr01	11633263	38.3626	1.1908e-07	0.310811	C	T	T/T	C	0.598563	444	T/T	T/T	C/C	C/C	C/C	T/T	C/C	C/C
DF	2013	DF1.2	Pv2.1_01_11633271_A/C	Chr01	11633271	38.3626	3.72162e-11	0.282658	A	C	C/C	A	0.769584	444	C/C	C/C	A/A	A/A	A/A	C/C	A/A	A/A
DF	2013	DF1.2	Pv2.1_01_11637898_T/G	Chr01	11637898	38.3627	1.02563e-06	0.404279	T	G	T/T	G	-0.554766	444	T/T	T/T	G/G	G/G	G/G	T/T	G/G	G/G
DF	2013	DF1.2	Pv2.1_01_11637994_C/T	Chr01	11637994	38.3627	2.56157e-07	0.27027	C	T	T/T	C	0.568834	444	T/T	T/T	C/C	C/C	C/C	T/T	C/C	C/C
DF	2013	DF1.2	Pv2.1_01_11638766_T/C	Chr01	11638766	38.3627	4.30035e-07	0.283784	T	C	C/C	T	0.550001	444	C/C	C/C	T/T	T/T	T/T	C/C	T/T	T/T
DF	2013	DF1.2	Pv2.1_01_11638967_G/C	Chr01	11638967	38.3627	1.23562e-06	0.269144	G	C	C/C	G	0.519739	444	C/C	C/C	G/G	G/G	G/G	C/C	G/G	G/G
DF	2013	DF1.2	Pv2.1_01_11639806_G/C	Chr01	11639806	38.3627	1.15531e-06	0.186937	G	C	C/C	G	0.510106	444	C/C	C/C	G/G	G/G	G/G	C/C	G/G	G/G
DF	2013	DF1.2	Pv2.1_01_11642177_G/C	Chr01	11642177	38.3628	3.14778e-08	0.220721	G	C	C/C	G	0.603676	444	C/C	C/C	G/G	G/G	G/G	C/C	G/G	G/G
DF	2013	DF1.2	Pv2.1_01_11643250_T/C	Chr01	11643250	38.3628	1.21896e-06	0.263514	T	C	C/C	T	0.535835	444	C/C	C/C	T/T	T/T	T/T	C/C	T/T	T/T
DF	2013	DF1.2	Pv2.1_01_11644096_G/A	Chr01	11644096	38.3628	3.07422e-08	0.320946	G	A	G/G	A	-0.657953	444	G/G	G/G	A/A	A/A	A/A	G/G	A/A	A/A
DF	2013	DF1.2	Pv2.1_01_11644288_G/A	Chr01	11644288	38.3628	8.79797e-07	0.182432	G	A	A/A	G	0.543178	444	A/A	A/A	G/G	G/G	G/G	A/A	G/G	G/G
DF	2013	DF1.2	Pv2.1_01_11644415_G/A	Chr01	11644415	38.3628	5.1562e-07	0.209459	G	A	A/A	G	0.554298	444	A/A	A/A	G/G	G/G	G/G	A/A	G/G	G/G
DF	2013	DF1.2	Pv2.1_01_11645000_A/G	Chr01	11645000	38.3629	1.10473e-06	0.177928	A	G	G/G	A	0.54743	444	G/G	G/G	A/A	A/A	A/A	G/G	A/A	A/A
DF	2013	DF1.2	Pv2.1_01_11647548_CACAGATTA/GACAG	Chr01	11647548	38.3629	3.00305e-07	0.173423	CACAGATTA	GACAG	GACAG/GACAG	CACAGATTA	0.592954	444	GACAG/GACAG	GACAG/GACAG	CACAGATTA/CACAGATTA	CACAGATTA/CACAGATTA	CACAGATTA/CACAGATTA	GACAG/GACAG	CACAGATTA/CACAGATTA	CACAGATTA/CACAGATTA
DF	2013	DF1.2	Pv2.1_01_11647552_GATTA/G	Chr01	11647552	38.3629	3.00305e-07	0.173423	GATTA	G	GATTA/GATTA	G	-0.592954	444	GATTA/GATTA	GATTA/GATTA	G/G	G/G	G/G	GATTA/GATTA	G/G	G/G
DF	2013	DF1.2	Pv2.1_01_11651489_T/A	Chr01	11651489	38.3631	1.63831e-06	0.184685	T	A	A/A	T	0.531121	444	A/A	A/A	T/T	T/T	T/T	A/A	T/T	T/T
DF	2013	DF1.2	Pv2.1_01_11652158_G/A	Chr01	11652158	38.3631	2.19949e-06	0.269144	G	A	G/G	A	-0.524998	444	G/G	G/G	A/A	A/A	A/A	G/G	A/A	A/A
DF	2013	DF1.2	Pv2.1_01_11654015_G/T	Chr01	11654015	38.3631	1.49958e-07	0.311937	G	T	T/T	G	0.61728	444	T/T	T/T	G/G	G/G	G/G	T/T	G/G	G/G
DF	2013	DF1.2	Pv2.1_01_11658599_C/CA	Chr01	11658599	38.3631	6.85163e-07	0.17455	C	CA	C/C	CA	-0.56721	444	C/C	C/C	CA/CA	CA/CA	CA/CA	C/C	CA/CA	CA/CA
DF	2013	DF1.2	Pv2.1_01_11658599_CA/C	Chr01	11658599	38.3631	6.85163e-07	0.17455	CA	C	C/C	CA	0.56721	444	C/C	C/C	CA/CA	CA/CA	CA/CA	C/C	CA/CA	CA/CA
DF	2013	DF1.2	Pv2.1_01_11658881_AAT/A	Chr01	11658881	38.3632	2.38755e-07	0.278153	AAT	A	A/A	AAT	0.586502	444	A/A	A/A	AAT/AAT	AAT/AAT	AAT/AAT	A/A	AAT/AAT	AAT/AAT
DF	2013	DF1.2	Pv2.1_01_11659153_C/T	Chr01	11659153	38.3632	1.82027e-07	0.273649	C	T	T/T	C	0.601659	444	T/T	T/T	C/C	C/C	C/C	T/T	C/C	C/C
DF	2013	DF1.2	Pv2.1_01_11659873_G/A	Chr01	11659873	38.3633	1.41693e-06	0.209459	G	A	A/A	G	0.544275	444	A/A	A/A	G/G	G/G	G/G	A/A	G/G	G/G
DF	2013	DF1.2	Pv2.1_01_11660225_G/T	Chr01	11660225	38.3633	9.85226e-07	0.186937	G	T	T/T	G	0.534398	444	T/T	T/T	G/G	G/G	G/G	T/T	G/G	G/G
DF	2013	DF1.2	Pv2.1_01_11660659_C/A	Chr01	11660659	38.3634	7.47241e-11	0.341216	C	A	C/C	A	-0.731895	444	C/C	C/C	C/C	A/A	A/A	C/C	A/A	A/A
DF	2013	DF1.2	Pv2.1_01_11661540_G/C	Chr01	11661540	38.3634	4.38046e-07	0.162162	G	C	C/C	G	0.559482	444	C/C	C/C	G/G	G/G	G/G	C/C	G/G	G/G
DF	2013	DF1.2	Pv2.1_01_11661606_T/TA	Chr01	11661606	38.3634	3.94481e-08	0.207207	T	TA	TA/TA	T	0.607537	444	TA/TA	TA/TA	T/T	T/T	T/T	TA/TA	T/T	T/T
DF	2013	DF1.2	Pv2.1_01_11662373_C/T	Chr01	11662373	38.3635	4.15292e-07	0.271396	C	T	T/T	C	0.575734	444	T/T	T/T	C/C	C/C	C/C	T/T	C/C	C/C
DF	2013	DF1.2	Pv2.1_01_11665788_T/C	Chr01	11665788	38.3635	3.47307e-09	0.318694	T	C	C/C	T	0.710153	444	C/C	C/C	T/T	T/T	T/T	C/C	T/T	T/T
DF	2013	DF1.2	Pv2.1_01_11667206_C/T	Chr01	11667206	38.3636	4.84908e-07	0.310811	C	T	T/T	C	0.558448	444	T/T	T/T	C/C	C/C	C/C	T/T	C/C	C/C
DF	2013	DF1.2	Pv2.1_01_11667380_T/C	Chr01	11667380	38.3637	2.56658e-09	0.280405	T	C	C/C	T	0.678859	444	C/C	C/C	T/T	T/T	T/T	C/C	T/T	T/T
DF	2013	DF1.2	Pv2.1_01_11667698_C/T	Chr01	11667698	38.3637	2.41898e-11	0.345721	C	T	T/T	C	0.880209	444	T/T	T/T	C/C	C/C	C/C	T/T	C/C	C/C
DF	2013	DF1.2	Pv2.1_01_11667897_G/A	Chr01	11667897	38.3637	1.41942e-12	0.211712	G	A	A/A	G	0.779763	444	A/A	A/A	G/G	G/G	G/G	A/A	G/G	G/G
DF	2013	DF1.2	Pv2.1_01_11668088_T/C	Chr01	11668088	38.3637	1.42147e-06	0.158784	T	C	C/C	T	0.559272	444	C/C	C/C	T/T	T/T	T/T	C/C	T/T	T/T
DF	2013	DF1.2	Pv2.1_01_11669965_T/A	Chr01	11669965	38.3639	5.80426e-07	0.317568	T	A	A/A	T	0.570277	444	A/A	A/A	T/T	T/T	T/T	A/A	T/T	T/T
DF	2013	DF1.2	Pv2.1_01_11670228_T/G	Chr01	11670228	38.3639	1.90254e-08	0.30518	T	G	G/G	T	0.637025	444	G/G	G/G	T/T	T/T	T/T	G/G	T/T	T/T
DF	2013	DF1.2	Pv2.1_01_11670475_T/A	Chr01	11670475	38.364	2.14244e-09	0.246622	T	A	A/A	T	0.680247	444	A/A	A/A	T/T	T/T	T/T	T/T	T/T	T/T
DF	2013	DF1.2	Pv2.1_01_11672748_G/A	Chr01	11672748	38.3642	1.39821e-08	0.204955	G	A	A/A	G	0.633367	444	A/A	A/A	G/G	G/G	G/G	A/A	G/G	G/G
DF	2013	DF1.2	Pv2.1_01_11673638_A/G	Chr01	11673638	38.3643	1.97848e-06	0.287162	A	G	G/G	A	0.553497	444	G/G	G/G	A/A	A/A	A/A	G/G	A/A	A/A
DF	2013	DF1.2	Pv2.1_01_11676262_TGAATATCTAAT/CGAATATCTAAC	Chr01	11676262	38.3644	4.36598e-08	0.308559	TGAATATCTAAT	CGAATATCTAAC	CGAATATCTAAC/CGAATATCTAAC	TGAATATCTAAT	0.643595	444	CGAATATCTAAC/CGAATATCTAAC	CGAATATCTAAC/CGAATATCTAAC	TGAATATCTAAT/TGAATATCTAAT	TGAATATCTAAT/TGAATATCTAAT	TGAATATCTAAT/TGAATATCTAAT	CGAATATCTAAC/CGAATATCTAAC	TGAATATCTAAT/TGAATATCTAAT	TGAATATCTAAT/TGAATATCTAAT
DF	2013	DF1.2	Pv2.1_01_11676470_T/C	Chr01	11676470	38.3645	9.08206e-08	0.186937	T	C	C/C	T	0.59286	444	C/C	C/C	T/T	T/T	T/T	C/C	T/T	T/T
DF	2013	DF1.2	Pv2.1_01_11676574_ATTTTT/A	Chr01	11676574	38.3645	1.32456e-10	0.351351	ATTTTT	A	A/A	ATTTTT	0.858953	444	A/A	A/A	ATTTTT/ATTTTT	ATTTTT/ATTTTT	ATTTTT/ATTTTT	A/A	ATTTTT/ATTTTT	ATTTTT/ATTTTT
DF	2013	DF1.2	Pv2.1_01_11677068_TAGTAAAATATAAAC/T	Chr01	11677068	38.3645	5.59656e-07	0.230856	TAGTAAAATATAAAC	T	T/T	TAGTAAAATATAAAC	0.554405	444	T/T	T/T	TAGTAAAATATAAAC/TAGTAAAATATAAAC	TAGTAAAATATAAAC/TAGTAAAATATAAAC	TAGTAAAATATAAAC/TAGTAAAATATAAAC	T/T	TAGTAAAATATAAAC/TAGTAAAATATAAAC	TAGTAAAATATAAAC/TAGTAAAATATAAAC
DF	2013	DF1.2	Pv2.1_01_11677235_C/T	Chr01	11677235	38.3645	1.27427e-06	0.193694	C	T	T/T	C	0.538377	444	T/T	T/T	C/C	C/C	C/C	T/T	C/C	C/C
DF	2013	DF1.2	Pv2.1_01_11677540_C/A	Chr01	11677540	38.3646	9.82861e-07	0.233108	C	A	A/A	C	0.544286	444	A/A	A/A	C/C	C/C	C/C	A/A	C/C	C/C
DF	2013	DF1.2	Pv2.1_01_11678516_C/T	Chr01	11678516	38.3647	1.72247e-08	0.237613	C	T	T/T	C	0.62438	444	T/T	T/T	C/C	C/C	C/C	T/T	C/C	C/C
DF	2013	DF1.2	Pv2.1_01_11680178_C/A	Chr01	11680178	38.3647	2.82567e-07	0.240991	C	A	A/A	C	0.57015	444	A/A	A/A	C/C	C/C	C/C	A/A	C/C	C/C
DF	2013	DF1.2	Pv2.1_01_11681502_T/C	Chr01	11681502	38.3648	9.65355e-07	0.163288	T	C	C/C	T	0.539258	444	C/C	C/C	T/T	T/T	T/T	C/C	T/T	T/T
DF	2013	DF1.2	Pv2.1_01_11681979_C/T	Chr01	11681979	38.3648	1.79633e-06	0.302928	C	T	T/T	C	0.522705	444	T/T	T/T	C/C	C/C	C/C	T/T	C/C	C/C
DF	2013	DF1.2	Pv2.1_01_11683604_G/A	Chr01	11683604	38.3649	6.83708e-07	0.318694	G	A	A/A	G	0.58907	444	A/A	A/A	G/G	G/G	G/G	A/A	G/G	G/G
DF	2013	DF1.2	Pv2.1_01_11683725_T/A	Chr01	11683725	38.3649	1.67469e-06	0.175676	T	A	A/A	T	0.543924	444	A/A	A/A	T/T	T/T	T/T	A/A	T/T	T/T
DF	2013	DF1.2	Pv2.1_01_11683915_A/G	Chr01	11683915	38.3649	5.54407e-07	0.245495	A	G	G/G	A	0.540085	444	G/G	G/G	A/A	A/A	A/A	G/G	A/A	A/A
DF	2013	DF1.2	Pv2.1_01_11684023_G/T	Chr01	11684023	38.365	1.92995e-06	0.255631	G	T	T/T	G	0.529995	444	T/T	T/T	G/G	G/G	G/G	T/T	G/G	G/G
DF	2013	DF1.2	Pv2.1_01_11684459_G/GAAAA	Chr01	11684459	38.3651	6.51909e-13	0.349099	G	GAAAA	GAAAA/GAAAA	G	0.947992	444	GAAAA/GAAAA	GAAAA/GAAAA	G/G	G/G	G/G	GAAAA/GAAAA	G/G	G/G
DF	2013	DF1.2	Pv2.1_01_11684586_C/T	Chr01	11684586	38.3651	7.64259e-07	0.261261	C	T	T/T	C	0.55339	444	T/T	T/T	C/C	C/C	C/C	T/T	C/C	C/C
DF	2013	DF1.2	Pv2.1_01_11685875_T/TATAGAC	Chr01	11685875	38.3653	1.16961e-06	0.306306	T	TATAGAC	TATAGAC/TATAGAC	T	0.563233	444	TATAGAC/TATAGAC	TATAGAC/TATAGAC	T/T	T/T	T/T	TATAGAC/TATAGAC	T/T	T/T
DF	2013	DF1.2	Pv2.1_01_11686885_C/T	Chr01	11686885	38.3655	8.1595e-07	0.248874	C	T	T/T	C	0.548576	444	T/T	T/T	C/C	C/C	C/C	T/T	C/C	C/C
DF	2013	DF1.2	Pv2.1_01_11692963_T/C	Chr01	11692963	38.3656	5.64853e-07	0.20045	T	C	C/C	T	0.557759	444	C/C	C/C	T/T	T/T	T/T	C/C	T/T	T/T
DF	2013	DF1.2	Pv2.1_01_11693553_A/G	Chr01	11693553	38.3658	9.73409e-09	0.347973	A	G	G/G	A	0.686218	444	G/G	G/G	A/A	A/A	A/A	G/G	A/A	A/A
DF	2013	DF1.2	Pv2.1_01_11693717_T/A	Chr01	11693717	38.3658	6.97184e-09	0.291667	T	A	A/A	T	0.679838	444	A/A	A/A	T/T	T/T	T/T	A/A	T/T	T/T
DF	2013	DF1.2	Pv2.1_01_11694364_C/T	Chr01	11694364	38.3659	3.03924e-07	0.28491	C	T	T/T	C	0.603028	444	T/T	T/T	C/C	C/C	C/C	T/T	C/C	C/C
DF	2013	DF1.2	Pv2.1_01_11694482_T/A	Chr01	11694482	38.3659	9.26882e-08	0.281532	T	A	A/A	T	0.604802	444	A/A	A/A	T/T	T/T	T/T	A/A	T/T	T/T
DF	2013	DF1.2	Pv2.1_01_11694907_A/C	Chr01	11694907	38.3659	8.77462e-11	0.334459	A	C	C/C	A	0.787128	444	C/C	C/C	A/A	A/A	A/A	C/C	A/A	A/A
DF	2013	DF1.2	Pv2.1_01_11710111_C/T	Chr01	11710111	38.3664	9.41131e-09	0.315315	C	T	T/T	C	0.709442	444	T/T	T/T	C/C	C/C	C/C	T/T	C/C	C/C
DF	2013	DF1.2	Pv2.1_01_11711856_C/T	Chr01	11711856	38.3665	1.81918e-07	0.28491	C	T	T/T	C	0.616993	444	T/T	T/T	C/C	C/C	C/C	T/T	C/C	C/C
DF	2013	DF1.2	Pv2.1_01_11717566_G/T	Chr01	11717566	38.3668	1.48433e-14	0.296171	G	T	T/T	G	0.930047	444	T/T	T/T	G/G	G/G	G/G	T/T	G/G	G/G
DF	2013	DF1.2	Pv2.1_01_11718076_G/A	Chr01	11718076	38.3668	4.37388e-09	0.322072	G	A	A/A	G	0.656856	444	A/A	A/A	G/G	G/G	G/G	A/A	G/G	G/G
DF	2013	DF1.2	Pv2.1_01_11719307_A/T	Chr01	11719307	38.3669	3.27008e-07	0.278153	A	T	T/T	A	0.560307	444	T/T	T/T	A/A	A/A	A/A	T/T	A/A	A/A
DF	2013	DF1.2	Pv2.1_01_11719713_T/A	Chr01	11719713	38.3669	4.73509e-07	0.280405	T	A	A/A	T	0.576951	444	A/A	A/A	T/T	T/T	T/T	A/A	T/T	T/T
DF	2013	DF1.2	Pv2.1_01_11722102_A/G	Chr01	11722102	38.367	1.09502e-14	0.346847	A	G	G/G	A	1.03083	444	G/G	G/G	A/A	A/A	A/A	G/G	A/A	A/A
DF	2013	DF1.2	Pv2.1_01_11724320_G/A	Chr01	11724320	38.367	6.37265e-08	0.27027	G	A	A/A	G	0.605976	444	A/A	A/A	G/G	G/G	G/G	A/A	G/G	G/G
DF	2013	DF1.2	Pv2.1_01_11728660_A/G	Chr01	11728660	38.3671	1.08761e-06	0.278153	A	G	G/G	A	0.562752	444	G/G	G/G	A/A	A/A	A/A	G/G	A/A	A/A
DF	2013	DF1.2	Pv2.1_01_11729610_GA/G	Chr01	11729610	38.3671	5.54356e-07	0.272523	GA	G	G/G	GA	0.555088	444	G/G	G/G	GA/GA	GA/GA	GA/GA	G/G	GA/GA	GA/GA
DF	2013	DF1.2	Pv2.1_01_11729770_T/C	Chr01	11729770	38.3671	3.91852e-08	0.306306	T	C	C/C	T	0.681175	444	C/C	C/C	T/T	T/T	T/T	C/C	T/T	T/T
DF	2013	DF1.2	Pv2.1_01_11731990_C/T	Chr01	11731990	38.3672	6.41314e-11	0.369369	C	T	C/C	T	-0.798603	444	C/C	C/C	T/T	T/T	T/T	C/C	T/T	C/C
DF	2013	DF1.2	Pv2.1_01_11732016_TTG/T	Chr01	11732016	38.3672	9.31923e-12	0.349099	TTG	T	TTG/TTG	T	-0.833367	444	TTG/TTG	TTG/TTG	T/T	T/T	T/T	TTG/TTG	T/T	T/T
DF	2014	DF1.2	Pv2.1_01_11732016_TTG/T	Chr01	11732016	38.3672	8.47976e-07	0.343854	TTG	T	TTG/TTG	T	-0.181341	602	TTG/TTG	TTG/TTG	T/T	T/T	T/T	TTG/TTG	T/T	T/T
DF	2013	DF1.2	Pv2.1_01_11732919_C/T	Chr01	11732919	38.3673	1.54869e-06	0.254505	C	T	T/T	C	0.502168	444	T/T	T/T	C/C	C/C	C/C	T/T	C/C	C/C
DF	2013	DF1.2	Pv2.1_01_11733317_A/G	Chr01	11733317	38.3673	6.43849e-07	0.288288	A	G	G/G	A	0.57679	444	G/G	G/G	A/A	A/A	A/A	G/G	A/A	A/A
DF	2013	DF1.2	Pv2.1_01_11734300_T/G	Chr01	11734300	38.3674	2.13801e-08	0.316441	T	G	G/G	T	0.669108	444	G/G	G/G	T/T	T/T	T/T	G/G	T/T	T/T
DF	2013	DF1.2	Pv2.1_01_11735230_T/C	Chr01	11735230	38.3674	1.49456e-06	0.275901	T	C	C/C	T	0.546369	444	C/C	C/C	T/T	T/T	T/T	C/C	T/T	T/T
DF	2013	DF1.2	Pv2.1_01_11735870_C/A	Chr01	11735870	38.3675	2.22062e-11	0.309685	C	A	A/A	C	0.800152	444	A/A	A/A	C/C	C/C	C/C	A/A	C/C	C/C
DF	2013	DF1.2	Pv2.1_01_11736128_G/T	Chr01	11736128	38.3675	9.07091e-16	0.342342	G	T	T/T	G	1.07566	444	T/T	T/T	G/G	G/G	G/G	T/T	G/G	G/G
DF	2014	DF1.2	Pv2.1_01_11736128_G/T	Chr01	11736128	38.3675	8.00173e-07	0.333887	G	T	T/T	G	0.205226	602	T/T	T/T	G/G	G/G	G/G	T/T	G/G	G/G
DF	2013	DF1.2	Pv2.1_01_11736440_G/C	Chr01	11736440	38.3676	9.97536e-16	0.344595	G	C	C/C	G	1.09003	444	C/C	C/C	G/G	G/G	G/G	C/C	G/G	G/G
DF	2013	DF1.2	Pv2.1_01_11736652_C/T	Chr01	11736652	38.3676	2.04303e-16	0.341216	C	T	T/T	C	1.0546	444	T/T	T/T	C/C	C/C	C/C	T/T	C/C	C/C
DF	2014	DF1.2	Pv2.1_01_11736652_C/T	Chr01	11736652	38.3676	6.79193e-07	0.332226	C	T	T/T	C	0.198679	602	T/T	T/T	C/C	C/C	C/C	T/T	C/C	C/C
DF	2013	DF1.2	Pv2.1_01_11737510_C/T	Chr01	11737510	38.3676	3.50093e-19	0.359234	C	T	T/T	C	1.22546	444	T/T	T/T	C/C	C/C	C/C	T/T	C/C	C/C
DF	2014	DF1.2	Pv2.1_01_11737510_C/T	Chr01	11737510	38.3676	6.8337e-07	0.348837	C	T	T/T	C	0.209645	602	T/T	T/T	C/C	C/C	C/C	T/T	C/C	C/C
DF	2013	DF1.2	Pv2.1_01_11738109_A/G	Chr01	11738109	38.3676	7.46101e-14	0.34009	A	G	G/G	A	0.962703	444	G/G	G/G	A/A	A/A	A/A	G/G	A/A	A/A
DF	2013	DF1.2	Pv2.1_01_11739363_ATTGATT/A	Chr01	11739363	38.3677	5.11368e-10	0.322072	ATTGATT	A	A/A	ATTGATT	0.738404	444	A/A	A/A	ATTGATT/ATTGATT	ATTGATT/ATTGATT	ATTGATT/ATTGATT	A/A	ATTGATT/ATTGATT	ATTGATT/ATTGATT
DF	2014	DF1.2	Pv2.1_01_11739363_ATTGATT/A	Chr01	11739363	38.3677	7.46838e-07	0.32392	ATTGATT	A	A/A	ATTGATT	0.183607	602	A/A	A/A	ATTGATT/ATTGATT	ATTGATT/ATTGATT	ATTGATT/ATTGATT	A/A	ATTGATT/ATTGATT	ATTGATT/ATTGATT
DF	2013	DF1.2	Pv2.1_01_11743953_A/C	Chr01	11743953	38.3678	1.51682e-16	0.338964	A	C	C/C	A	1.07529	444	C/C	C/C	A/A	A/A	A/A	C/C	A/A	A/A
DF	2013	DF1.2	Pv2.1_01_11744090_A/AT	Chr01	11744090	38.3678	1.44906e-14	0.324324	A	AT	AT/AT	A	0.975336	444	AT/AT	AT/AT	A/A	A/A	A/A	AT/AT	A/A	A/A
DF	2013	DF1.2	Pv2.1_01_11745320_G/GTTGCT	Chr01	11745320	38.368	1.35752e-09	0.323198	G	GTTGCT	GTTGCT/GTTGCT	G	0.743995	444	GTTGCT/GTTGCT	GTTGCT/GTTGCT	G/G	G/G	G/G	GTTGCT/GTTGCT	G/G	G/G
DF	2013	DF1.2	Pv2.1_01_11746949_C/A	Chr01	11746949	38.3681	8.67837e-09	0.313063	C	A	A/A	C	0.692439	444	A/A	A/A	C/C	C/C	C/C	A/A	C/C	C/C
DF	2013	DF1.2	Pv2.1_01_11747120_T/A	Chr01	11747120	38.3681	2.13519e-14	0.331081	T	A	A/A	T	1.00185	444	A/A	A/A	T/T	T/T	T/T	A/A	T/T	T/T
DF	2013	DF1.2	Pv2.1_01_11747138_A/G	Chr01	11747138	38.3681	9.76434e-11	0.28491	A	G	A/A	G	-0.772514	444	A/A	A/A	G/G	G/G	G/G	A/A	G/G	G/G
DF	2013	DF1.2	Pv2.1_01_11747599_A/G	Chr01	11747599	38.3682	2.44915e-08	0.32545	A	G	G/G	A	0.692858	444	G/G	G/G	A/A	A/A	A/A	G/G	A/A	A/A
DF	2013	DF1.2	Pv2.1_01_11747746_A/G	Chr01	11747746	38.3682	3.67177e-10	0.31982	A	G	G/G	A	0.767439	444	G/G	G/G	A/A	A/A	A/A	G/G	A/A	A/A
DF	2013	DF1.2	Pv2.1_01_11748686_A/G	Chr01	11748686	38.3684	7.154e-24	0.365991	A	G	G/G	A	1.34589	444	G/G	G/G	A/A	A/A	A/A	G/G	A/A	A/A
DF	2013	DF1.2	Pv2.1_01_11748947_C/T	Chr01	11748947	38.3684	6.96532e-15	0.307432	C	T	T/T	C	0.921442	444	T/T	T/T	C/C	C/C	C/C	T/T	C/C	C/C
DF	2014	DF1.2	Pv2.1_01_11748947_C/T	Chr01	11748947	38.3684	2.19999e-06	0.289867	C	T	T/T	C	0.169763	602	T/T	T/T	C/C	C/C	C/C	T/T	C/C	C/C
DF	2013	DF1.2	Pv2.1_01_11750251_T/C	Chr01	11750251	38.3685	1.51683e-13	0.317568	T	C	C/C	T	0.911005	444	C/C	C/C	T/T	T/T	T/T	C/C	T/T	T/T
DF	2013	DF1.2	Pv2.1_01_11750708_A/AT	Chr01	11750708	38.3686	5.95578e-11	0.318694	A	AT	A/A	AT	-0.79287	444	A/A	A/A	AT/AT	AT/AT	AT/AT	A/A	AT/AT	AT/AT
DF	2013	DF1.2	Pv2.1_01_11750708_A/ATT	Chr01	11750708	38.3686	5.95578e-11	0.318694	A	ATT	ATT/ATT	A	0.79287	444	ATT/ATT	ATT/ATT	A/A	A/A	A/A	ATT/ATT	A/A	A/A
DF	2013	DF1.2	Pv2.1_01_11751084_T/G	Chr01	11751084	38.3686	2.67195e-15	0.337838	T	G	G/G	T	1.00959	444	G/G	G/G	T/T	T/T	T/T	G/G	T/T	T/T
DF	2013	DF1.2	Pv2.1_01_11751235_TGTGTTTTGGAAAAG/T	Chr01	11751235	38.3687	9.78863e-12	0.31982	TGTGTTTTGGAAAAG	T	TGTGTTTTGGAAAAG/TGTGTTTTGGAAAAG	T	-0.830075	444	TGTGTTTTGGAAAAG/TGTGTTTTGGAAAAG	TGTGTTTTGGAAAAG/TGTGTTTTGGAAAAG	T/T	T/T	T/T	TGTGTTTTGGAAAAG/TGTGTTTTGGAAAAG	T/T	T/T
DF	2013	DF1.2	Pv2.1_01_11751411_C/G	Chr01	11751411	38.3687	6.78772e-11	0.318694	C	G	G/G	C	0.80351	444	G/G	G/G	C/C	C/C	C/C	G/G	C/C	C/C
DF	2013	DF1.2	Pv2.1_01_11753027_GGA/G	Chr01	11753027	38.3687	3.0693e-13	0.322072	GGA	G	G/G	GGA	0.886444	444	G/G	G/G	GGA/GGA	GGA/GGA	GGA/GGA	G/G	GGA/GGA	GGA/GGA
DF	2013	DF1.2	Pv2.1_01_11753975_T/C	Chr01	11753975	38.3688	1.65249e-06	0.289414	T	C	C/C	T	0.544583	444	C/C	C/C	T/T	T/T	T/T	C/C	T/T	T/T
DF	2013	DF1.2	Pv2.1_01_11755180_A/C	Chr01	11755180	38.3688	5.23281e-08	0.317568	A	C	C/C	A	0.630316	444	C/C	C/C	A/A	A/A	A/A	C/C	A/A	A/A
DF	2013	DF1.2	Pv2.1_01_11756263_T/C	Chr01	11756263	38.3688	1.89992e-10	0.32545	T	C	C/C	T	0.828919	444	C/C	C/C	T/T	T/T	T/T	C/C	T/T	T/T
DF	2013	DF1.2	Pv2.1_01_11756345_G/A	Chr01	11756345	38.3688	1.11481e-07	0.273649	G	A	A/A	G	0.621025	444	A/A	A/A	G/G	G/G	G/G	A/A	G/G	G/G
DF	2013	DF1.2	Pv2.1_01_11757033_G/A	Chr01	11757033	38.3688	2.2654e-09	0.28491	G	A	A/A	G	0.70768	444	A/A	A/A	G/G	G/G	G/G	A/A	G/G	G/G
DF	2013	DF1.2	Pv2.1_01_11757604_C/T	Chr01	11757604	38.3688	9.52948e-14	0.311937	C	T	T/T	C	0.926098	444	T/T	T/T	C/C	C/C	C/C	T/T	C/C	C/C
DF	2013	DF1.2	Pv2.1_01_11759492_C/T	Chr01	11759492	38.3689	4.93789e-11	0.306306	C	T	T/T	C	0.820488	444	T/T	T/T	C/C	C/C	C/C	T/T	C/C	C/C
DF	2013	DF1.2	Pv2.1_01_11760787_T/A	Chr01	11760787	38.3689	2.10628e-07	0.310811	T	A	A/A	T	0.634722	444	A/A	A/A	T/T	T/T	T/T	A/A	T/T	T/T
DF	2013	DF1.2	Pv2.1_01_11760795_T/A	Chr01	11760795	38.3689	3.23434e-08	0.311937	T	A	A/A	T	0.6806	444	A/A	A/A	T/T	T/T	T/T	A/A	T/T	T/T
DF	2013	DF1.2	Pv2.1_01_11761090_G/A	Chr01	11761090	38.3689	4.01869e-14	0.331081	G	A	A/A	G	0.975788	444	A/A	A/A	G/G	G/G	G/G	A/A	G/G	G/G
DF	2013	DF1.2	Pv2.1_01_11762326_C/G	Chr01	11762326	38.3689	1.33622e-10	0.318694	C	G	G/G	C	0.79984	444	G/G	G/G	C/C	C/C	C/C	G/G	C/C	C/C
DF	2013	DF1.2	Pv2.1_01_11762454_C/G	Chr01	11762454	38.369	1.5258e-07	0.245495	C	G	G/G	C	0.598706	444	G/G	G/G	C/C	C/C	C/C	G/G	C/C	C/C
DF	2013	DF1.2	Pv2.1_01_11762849_G/C	Chr01	11762849	38.369	2.54929e-07	0.311937	G	C	C/C	G	0.64695	444	C/C	C/C	G/G	G/G	G/G	C/C	G/G	G/G
DF	2013	DF1.2	Pv2.1_01_11763186_C/A	Chr01	11763186	38.369	1.13017e-09	0.27027	C	A	A/A	C	0.691308	444	A/A	A/A	C/C	C/C	C/C	A/A	C/C	C/C
DF	2013	DF1.2	Pv2.1_01_11763623_A/C	Chr01	11763623	38.369	1.60181e-15	0.355856	A	C	C/C	A	1.07355	444	C/C	C/C	A/A	A/A	A/A	C/C	A/A	A/A
DF	2013	DF1.2	Pv2.1_01_11764027_C/A	Chr01	11764027	38.3691	8.13016e-15	0.352477	C	A	A/A	C	1.02142	444	A/A	A/A	C/C	C/C	C/C	A/A	C/C	C/C
DF	2013	DF1.2	Pv2.1_01_11766322_G/A	Chr01	11766322	38.3691	3.99352e-08	0.315315	G	A	A/A	G	0.676373	444	A/A	A/A	G/G	G/G	G/G	A/A	G/G	G/G
DF	2013	DF1.2	Pv2.1_01_11766639_CTCATAATTCTTCATATAATTCTTATACTAATTATTTTGATATTATTTA/TTCATAATTCTTCATATAATTCTTATACTAATTATTTTGATATTATTTC	Chr01	11766639	38.3691	1.06507e-08	0.255631	CTCATAATTCTTCATATAATTCTTATACTAATTATTTTGATATTATTTA	TTCATAATTCTTCATATAATTCTTATACTAATTATTTTGATATTATTTC	TTCATAATTCTTCATATAATTCTTATACTAATTATTTTGATATTATTTC/TTCATAATTCTTCATATAATTCTTATACTAATTATTTTGATATTATTTC	CTCATAATTCTTCATATAATTCTTATACTAATTATTTTGATATTATTTA	0.657238	444	TTCATAATTCTTCATATAATTCTTATACTAATTATTTTGATATTATTTC/TTCATAATTCTTCATATAATTCTTATACTAATTATTTTGATATTATTTC	TTCATAATTCTTCATATAATTCTTATACTAATTATTTTGATATTATTTC/TTCATAATTCTTCATATAATTCTTATACTAATTATTTTGATATTATTTC	CTCATAATTCTTCATATAATTCTTATACTAATTATTTTGATATTATTTA/CTCATAATTCTTCATATAATTCTTATACTAATTATTTTGATATTATTTA	CTCATAATTCTTCATATAATTCTTATACTAATTATTTTGATATTATTTA/CTCATAATTCTTCATATAATTCTTATACTAATTATTTTGATATTATTTA	CTCATAATTCTTCATATAATTCTTATACTAATTATTTTGATATTATTTA/CTCATAATTCTTCATATAATTCTTATACTAATTATTTTGATATTATTTA	TTCATAATTCTTCATATAATTCTTATACTAATTATTTTGATATTATTTC/TTCATAATTCTTCATATAATTCTTATACTAATTATTTTGATATTATTTC	CTCATAATTCTTCATATAATTCTTATACTAATTATTTTGATATTATTTA/CTCATAATTCTTCATATAATTCTTATACTAATTATTTTGATATTATTTA	CTCATAATTCTTCATATAATTCTTATACTAATTATTTTGATATTATTTA/CTCATAATTCTTCATATAATTCTTATACTAATTATTTTGATATTATTTA
DF	2013	DF1.2	Pv2.1_01_11767419_T/G	Chr01	11767419	38.3692	7.39239e-08	0.310811	T	G	G/G	T	0.665871	444	G/G	G/G	T/T	T/T	T/T	G/G	T/T	T/T
DF	2013	DF1.2	Pv2.1_01_11767500_T/A	Chr01	11767500	38.3692	1.23578e-06	0.306306	T	A	T/T	A	-0.591987	444	T/T	T/T	A/A	A/A	A/A	T/T	A/A	A/A
DF	2013	DF1.2	Pv2.1_01_11768544_T/G	Chr01	11768544	38.3692	2.09293e-07	0.322072	T	G	G/G	T	0.661039	444	G/G	G/G	T/T	T/T	T/T	G/G	T/T	T/T
DF	2013	DF1.2	Pv2.1_01_11769541_G/A	Chr01	11769541	38.3693	5.8794e-14	0.347973	G	A	A/A	G	1.01398	444	A/A	A/A	G/G	G/G	G/G	A/A	G/G	G/G
DF	2013	DF1.2	Pv2.1_01_11769838_A/G	Chr01	11769838	38.3693	2.0227e-22	0.363739	A	G	G/G	A	1.43991	444	G/G	G/G	A/A	A/A	A/A	G/G	A/A	A/A
DF	2014	DF1.2	Pv2.1_01_11769838_A/G	Chr01	11769838	38.3693	1.30213e-07	0.35299	A	G	G/G	A	0.241055	602	G/G	G/G	A/A	A/A	A/A	G/G	A/A	A/A
DF	2013	DF1.2	Pv2.1_01_11770100_A/AATTT	Chr01	11770100	38.3693	7.7495e-09	0.302928	A	AATTT	AATTT/AATTT	A	0.704275	444	AATTT/AATTT	AATTT/AATTT	A/A	A/A	A/A	AATTT/AATTT	A/A	A/A
DF	2013	DF1.2	Pv2.1_01_11771324_G/A	Chr01	11771324	38.3693	5.68511e-08	0.301802	G	A	A/A	G	0.671888	444	A/A	A/A	G/G	G/G	G/G	A/A	G/G	G/G
DF	2013	DF1.2	Pv2.1_01_11771425_G/C	Chr01	11771425	38.3693	2.47038e-10	0.333333	G	C	C/C	G	0.841794	444	C/C	C/C	G/G	G/G	G/G	C/C	G/G	G/G
DF	2013	DF1.2	Pv2.1_01_11771492_G/A	Chr01	11771492	38.3693	6.11006e-09	0.31982	G	A	A/A	G	0.721178	444	A/A	A/A	G/G	G/G	G/G	A/A	G/G	G/G
DF	2013	DF1.2	Pv2.1_01_11771566_C/G	Chr01	11771566	38.3693	1.00727e-07	0.332207	C	G	G/G	C	0.624033	444	G/G	G/G	C/C	C/C	C/C	G/G	C/C	C/C
DF	2013	DF1.2	Pv2.1_01_11771582_A/G	Chr01	11771582	38.3693	6.13204e-13	0.350225	A	G	G/G	A	1.00004	444	G/G	G/G	A/A	A/A	A/A	G/G	A/A	A/A
DF	2013	DF1.2	Pv2.1_01_11771670_A/G	Chr01	11771670	38.3693	5.13884e-07	0.248874	A	G	G/G	A	0.553209	444	G/G	G/G	A/A	A/A	A/A	G/G	A/A	A/A
DF	2013	DF1.2	Pv2.1_01_11772519_TA/T	Chr01	11772519	38.3694	1.11967e-10	0.322072	TA	T	T/T	TA	0.805929	444	T/T	T/T	TA/TA	TA/TA	TA/TA	T/T	TA/TA	TA/TA
DF	2013	DF1.2	Pv2.1_01_11773341_AT/A	Chr01	11773341	38.3694	1.48021e-14	0.337838	AT	A	AT/AT	A	-1.06936	444	AT/AT	AT/AT	A/A	A/A	A/A	AT/AT	A/A	A/A
DF	2013	DF1.2	Pv2.1_01_11773341_ATT/A	Chr01	11773341	38.3694	1.48021e-14	0.337838	ATT	A	A/A	ATT	1.06936	444	A/A	A/A	ATT/ATT	ATT/ATT	ATT/ATT	A/A	ATT/ATT	ATT/ATT
DF	2013	DF1.2	Pv2.1_01_11773354_A/G	Chr01	11773354	38.3694	3.16335e-07	0.316441	A	G	G/G	A	0.602123	444	G/G	G/G	A/A	A/A	A/A	G/G	A/A	A/A
DF	2013	DF1.2	Pv2.1_01_11773379_C/T	Chr01	11773379	38.3694	4.64449e-15	0.345721	C	T	T/T	C	1.07723	444	T/T	T/T	C/C	C/C	C/C	T/T	C/C	C/C
DF	2013	DF1.2	Pv2.1_01_11773388_C/T	Chr01	11773388	38.3694	1.37163e-10	0.301802	C	T	T/T	C	0.800754	444	T/T	T/T	C/C	C/C	C/C	T/T	C/C	C/C
DF	2013	DF1.2	Pv2.1_01_11773398_G/A	Chr01	11773398	38.3694	1.5638e-10	0.328829	G	A	A/A	G	0.821142	444	A/A	A/A	G/G	G/G	G/G	A/A	G/G	G/G
DF	2013	DF1.2	Pv2.1_01_11774040_CT/C	Chr01	11774040	38.3694	2.1059e-07	0.343468	CT	C	C/C	CT	0.615754	444	C/C	C/C	CT/CT	CT/CT	CT/CT	C/C	CT/CT	CT/CT
DF	2013	DF1.2	Pv2.1_01_11774196_A/T	Chr01	11774196	38.3694	6.92458e-08	0.279279	A	T	T/T	A	0.62368	444	T/T	T/T	A/A	A/A	A/A	T/T	A/A	A/A
DF	2013	DF1.2	Pv2.1_01_11774717_A/AAAT	Chr01	11774717	38.3694	8.3873e-15	0.336712	A	AAAT	A/A	AAAT	-0.998304	444	A/A	A/A	AAAT/AAAT	AAAT/AAAT	AAAT/AAAT	A/A	AAAT/AAAT	AAAT/AAAT
DF	2013	DF1.2	Pv2.1_01_11774717_AAAT/A	Chr01	11774717	38.3694	8.3873e-15	0.336712	AAAT	A	A/A	AAAT	0.998304	444	A/A	A/A	AAAT/AAAT	AAAT/AAAT	AAAT/AAAT	A/A	AAAT/AAAT	AAAT/AAAT
DF	2013	DF1.2	Pv2.1_01_11775328_C/T	Chr01	11775328	38.3695	1.92608e-08	0.297297	C	T	T/T	C	0.694408	444	T/T	T/T	C/C	C/C	C/C	T/T	C/C	C/C
DF	2013	DF1.2	Pv2.1_01_11776246_T/C	Chr01	11776246	38.3695	4.01136e-19	0.347973	T	C	C/C	T	1.23298	444	C/C	C/C	T/T	T/T	T/T	C/C	T/T	T/T
DF	2014	DF1.2	Pv2.1_01_11776246_T/C	Chr01	11776246	38.3695	1.95486e-06	0.33804	T	C	C/C	T	0.199634	602	C/C	C/C	T/T	T/T	T/T	C/C	T/T	T/T
DF	2013	DF1.2	Pv2.1_01_11776715_G/T	Chr01	11776715	38.3695	2.53272e-08	0.286036	G	T	T/T	G	0.616037	444	T/T	T/T	G/G	G/G	G/G	T/T	G/G	G/G
DF	2013	DF1.2	Pv2.1_01_11776738_C/T	Chr01	11776738	38.3695	1.76939e-10	0.30518	C	T	T/T	C	0.796674	444	T/T	T/T	C/C	C/C	C/C	T/T	C/C	C/C
DF	2013	DF1.2	Pv2.1_01_11776815_A/G	Chr01	11776815	38.3695	1.69651e-14	0.311937	A	G	G/G	A	0.947547	444	G/G	G/G	A/A	A/A	A/A	G/G	A/A	A/A
DF	2013	DF1.2	Pv2.1_01_11777595_A/C	Chr01	11777595	38.3696	6.7569e-11	0.322072	A	C	C/C	A	0.783542	444	C/C	C/C	A/A	A/A	A/A	C/C	A/A	A/A
DF	2013	DF1.2	Pv2.1_01_11778331_T/C	Chr01	11778331	38.3696	2.64668e-15	0.329955	T	C	C/C	T	1.04081	444	C/C	C/C	T/T	T/T	T/T	C/C	T/T	T/T
DF	2013	DF1.2	Pv2.1_01_11778423_C/A	Chr01	11778423	38.3696	2.22868e-14	0.32545	C	A	A/A	C	0.937011	444	A/A	A/A	C/C	C/C	C/C	A/A	C/C	C/C
DF	2013	DF1.2	Pv2.1_01_11778580_C/T	Chr01	11778580	38.3696	1.98684e-06	0.271396	C	T	T/T	C	0.562111	444	T/T	T/T	C/C	C/C	C/C	T/T	C/C	C/C
DF	2013	DF1.2	Pv2.1_01_11779211_T/G	Chr01	11779211	38.3696	1.53703e-19	0.345721	T	G	G/G	T	1.22456	444	G/G	G/G	T/T	T/T	T/T	G/G	T/T	T/T
DF	2014	DF1.2	Pv2.1_01_11779211_T/G	Chr01	11779211	38.3696	6.86554e-07	0.336379	T	G	G/G	T	0.209924	602	G/G	G/G	T/T	T/T	T/T	G/G	T/T	T/T
DF	2013	DF1.2	Pv2.1_01_11780572_C/T	Chr01	11780572	38.3696	7.34996e-08	0.301802	C	T	T/T	C	0.64762	444	T/T	T/T	C/C	C/C	C/C	T/T	C/C	C/C
DF	2013	DF1.2	Pv2.1_01_11780603_TTATA/T	Chr01	11780603	38.3696	1.73662e-13	0.338964	TTATA	T	T/T	TTATA	0.956862	444	T/T	T/T	TTATA/TTATA	TTATA/TTATA	TTATA/TTATA	T/T	TTATA/TTATA	TTATA/TTATA
DF	2013	DF1.2	Pv2.1_01_11780780_C/A	Chr01	11780780	38.3696	1.18295e-06	0.288288	C	A	A/A	C	0.556197	444	A/A	A/A	C/C	C/C	C/C	A/A	C/C	C/C
DF	2013	DF1.2	Pv2.1_01_11780855_T/A	Chr01	11780855	38.3696	2.35155e-09	0.336712	T	A	A/A	T	0.770415	444	A/A	A/A	T/T	T/T	T/T	A/A	T/T	T/T
DF	2013	DF1.2	Pv2.1_01_11780905_A/G	Chr01	11780905	38.3696	3.86926e-07	0.338964	A	G	G/G	A	0.639741	444	G/G	G/G	A/A	A/A	A/A	G/G	A/A	A/A
DF	2013	DF1.2	Pv2.1_01_11780980_T/C	Chr01	11780980	38.3696	4.92918e-15	0.337838	T	C	C/C	T	1.04675	444	C/C	C/C	T/T	T/T	T/T	C/C	T/T	T/T
DF	2013	DF1.2	Pv2.1_01_11781112_TAATTTTATAGAAGGG/T	Chr01	11781112	38.3697	7.63469e-07	0.311937	TAATTTTATAGAAGGG	T	T/T	TAATTTTATAGAAGGG	0.617172	444	T/T	T/T	TAATTTTATAGAAGGG/TAATTTTATAGAAGGG	TAATTTTATAGAAGGG/TAATTTTATAGAAGGG	TAATTTTATAGAAGGG/TAATTTTATAGAAGGG	T/T	TAATTTTATAGAAGGG/TAATTTTATAGAAGGG	TAATTTTATAGAAGGG/TAATTTTATAGAAGGG
DF	2013	DF1.2	Pv2.1_01_11782091_C/G	Chr01	11782091	38.3697	1.05565e-11	0.324324	C	G	G/G	C	0.895831	444	G/G	G/G	C/C	C/C	C/C	G/G	C/C	C/C
DF	2013	DF1.2	Pv2.1_01_11782370_A/AG	Chr01	11782370	38.3698	6.98157e-12	0.326577	A	AG	AG/AG	A	0.909981	444	AG/AG	AG/AG	A/A	A/A	A/A	AG/AG	A/A	A/A
DF	2013	DF1.2	Pv2.1_01_11782389_AC/A	Chr01	11782389	38.3698	4.02493e-18	0.349099	AC	A	A/A	AC	1.19594	444	A/A	A/A	AC/AC	AC/AC	AC/AC	A/A	AC/AC	AC/AC
DF	2013	DF1.2	Pv2.1_01_11782451_C/T	Chr01	11782451	38.3698	4.79138e-10	0.329955	C	T	T/T	C	0.775565	444	T/T	T/T	C/C	C/C	C/C	T/T	C/C	C/C
DF	2013	DF1.2	Pv2.1_01_11782692_T/A	Chr01	11782692	38.3698	4.15739e-08	0.329955	T	A	A/A	T	0.666163	444	T/A	A/A	T/A	T/T	T/T	A/A	T/T	T/T
DF	2013	DF1.2	Pv2.1_01_11782708_C/A	Chr01	11782708	38.3698	4.7044e-11	0.385135	C	A	A/A	C	0.787527	444	A/A	A/A	C/A	C/C	C/C	A/A	C/A	C/C
DF	2013	DF1.2	Pv2.1_01_11782939_C/T	Chr01	11782939	38.3698	7.06101e-13	0.331081	C	T	T/T	C	0.932774	444	T/T	T/T	C/C	C/C	C/C	T/T	C/C	C/C
DF	2013	DF1.2	Pv2.1_01_11783151_C/T	Chr01	11783151	38.3698	1.09588e-12	0.309685	C	T	T/T	C	0.872332	444	T/T	T/T	C/C	C/C	C/C	T/T	C/C	C/C
DF	2013	DF1.2	Pv2.1_01_11783600_T/G	Chr01	11783600	38.3698	4.33801e-14	0.332207	T	G	G/G	T	0.974165	444	G/G	G/G	T/T	T/T	T/T	G/G	T/T	T/T
DF	2013	DF1.2	Pv2.1_01_11784621_C/T	Chr01	11784621	38.3699	4.33489e-13	0.35473	C	T	T/T	C	0.954571	444	T/T	T/T	C/C	C/C	C/C	T/T	C/C	C/C
DF	2013	DF1.2	Pv2.1_01_11784815_A/T	Chr01	11784815	38.3699	4.98066e-16	0.352477	A	T	A/A	T	-1.09965	444	A/A	A/A	T/T	T/T	T/T	A/A	T/T	T/T
DF	2013	DF1.2	Pv2.1_01_11785050_A/G	Chr01	11785050	38.3699	3.21633e-08	0.322072	A	G	G/G	A	0.653482	444	G/G	G/G	A/A	A/A	A/A	G/G	A/A	A/A
DF	2013	DF1.2	Pv2.1_01_11785421_T/C	Chr01	11785421	38.3699	2.14117e-08	0.313063	T	C	C/C	T	0.720008	444	C/C	C/C	T/T	T/T	T/T	C/C	T/T	T/T
DF	2013	DF1.2	Pv2.1_01_11785479_G/A	Chr01	11785479	38.3699	3.09933e-08	0.317568	G	A	A/A	G	0.651584	444	A/A	A/A	G/G	G/G	G/G	A/A	G/G	G/G
DF	2013	DF1.2	Pv2.1_01_11785679_T/G	Chr01	11785679	38.3699	1.49349e-11	0.309685	T	G	G/G	T	0.828676	444	G/G	G/G	T/T	T/T	T/T	G/G	T/T	T/T
DF	2013	DF1.2	Pv2.1_01_11786809_G/A	Chr01	11786809	38.3699	8.40196e-09	0.295045	G	A	A/A	G	0.694671	444	A/A	A/A	G/G	G/G	G/G	A/A	G/G	G/G
DF	2013	DF1.2	Pv2.1_01_11786828_C/T	Chr01	11786828	38.3699	7.20955e-11	0.329955	C	T	T/T	C	0.822809	444	T/T	T/T	C/C	C/C	C/C	T/T	C/C	C/C
DF	2013	DF1.2	Pv2.1_01_11786991_G/A	Chr01	11786991	38.3699	9.39342e-11	0.328829	G	A	A/A	G	0.810848	444	A/A	A/A	G/G	G/G	G/G	A/A	G/G	G/G
DF	2013	DF1.2	Pv2.1_01_11787245_C/CA	Chr01	11787245	38.3699	3.28591e-09	0.334459	C	CA	CA/CA	C	0.758927	444	CA/CA	CA/CA	C/C	C/C	C/C	CA/CA	C/C	C/C
DF	2013	DF1.2	Pv2.1_01_11787852_T/A	Chr01	11787852	38.3699	1.4063e-07	0.302928	T	A	A/A	T	0.645077	444	A/A	A/A	T/T	T/T	T/T	A/A	T/T	T/T
DF	2013	DF1.2	Pv2.1_01_11788307_G/T	Chr01	11788307	38.3699	8.34208e-08	0.317568	G	T	T/T	G	0.672846	444	T/T	T/T	G/G	G/G	G/G	T/T	G/G	G/G
DF	2013	DF1.2	Pv2.1_01_11788324_T/C	Chr01	11788324	38.3699	1.80265e-06	0.274775	T	C	C/C	T	0.570358	444	C/C	C/C	T/T	T/T	T/T	C/C	T/T	T/T
DF	2013	DF1.2	Pv2.1_01_11788969_C/T	Chr01	11788969	38.3699	2.06609e-12	0.334459	C	T	T/T	C	0.924648	444	T/T	T/T	C/C	C/C	C/C	T/T	C/C	C/C
DF	2013	DF1.2	Pv2.1_01_11789409_G/A	Chr01	11789409	38.3699	1.10105e-13	0.332207	G	A	A/A	G	1.00506	444	A/A	A/A	G/G	G/G	G/G	A/A	G/G	G/G
DF	2013	DF1.2	Pv2.1_01_11789875_T/A	Chr01	11789875	38.3699	1.5221e-06	0.35473	T	A	T/T	A	-0.604403	444	T/T	T/T	A/A	A/A	A/A	T/T	A/A	T/T
DF	2013	DF1.2	Pv2.1_01_11790155_T/C	Chr01	11790155	38.3699	5.01899e-18	0.34009	T	C	C/C	T	1.16695	444	C/C	C/C	T/T	T/T	T/T	C/C	T/T	T/T
DF	2013	DF1.2	Pv2.1_01_11790913_G/A	Chr01	11790913	38.3699	7.69784e-09	0.327703	G	A	A/A	G	0.72029	444	A/A	A/A	G/G	G/G	G/G	A/A	G/G	G/G
DF	2013	DF1.2	Pv2.1_01_11791616_G/A	Chr01	11791616	38.37	2.05648e-07	0.300676	G	A	A/A	G	0.610047	444	A/A	A/A	G/G	G/G	G/G	A/A	G/G	G/G
DF	2013	DF1.2	Pv2.1_01_11791710_T/C	Chr01	11791710	38.37	2.30268e-19	0.349099	T	C	C/C	T	1.28077	444	C/C	C/C	T/T	T/T	T/T	C/C	T/T	T/T
DF	2014	DF1.2	Pv2.1_01_11791710_T/C	Chr01	11791710	38.37	1.40483e-06	0.342193	T	C	C/C	T	0.2093	602	C/C	C/C	T/T	T/T	T/T	C/C	T/T	T/T
DF	2013	DF1.2	Pv2.1_01_11792051_G/T	Chr01	11792051	38.37	7.32706e-08	0.29955	G	T	T/T	G	0.674225	444	T/T	T/T	G/G	G/G	G/G	T/T	G/G	G/G
DF	2013	DF1.2	Pv2.1_01_11792103_C/T	Chr01	11792103	38.37	6.46665e-07	0.266892	C	T	T/T	C	0.591855	444	T/T	T/T	C/C	C/C	C/C	T/T	C/C	C/C
DF	2013	DF1.2	Pv2.1_01_11793503_CT/C	Chr01	11793503	38.37	1.00247e-10	0.323198	CT	C	C/C	CT	0.834368	444	C/C	C/C	CT/CT	CT/CT	CT/CT	C/C	CT/CT	CT/CT
DF	2013	DF1.2	Pv2.1_01_11794612_A/G	Chr01	11794612	38.37	5.44557e-09	0.320946	A	G	G/G	A	0.746398	444	G/G	G/G	A/A	A/A	A/A	G/G	A/A	A/A
DF	2013	DF1.2	Pv2.1_01_11794950_G/A	Chr01	11794950	38.37	1.3853e-08	0.28491	G	A	A/A	G	0.676009	444	A/A	A/A	G/G	G/G	G/G	A/A	G/G	G/G
DF	2013	DF1.2	Pv2.1_01_11795434_AC/A	Chr01	11795434	38.37	3.0413e-09	0.309685	AC	A	A/A	AC	0.715553	444	A/A	A/A	AC/AC	AC/AC	AC/AC	A/A	AC/AC	AC/AC
DF	2013	DF1.2	Pv2.1_01_11795477_T/A	Chr01	11795477	38.37	2.06197e-09	0.337838	T	A	A/A	T	0.76932	444	A/A	A/A	T/T	T/T	T/T	A/A	T/T	T/T
DF	2013	DF1.2	Pv2.1_01_11795506_G/T	Chr01	11795506	38.37	4.85339e-15	0.351351	G	T	T/T	G	1.07884	444	T/T	T/T	G/G	G/G	G/G	T/T	G/G	G/G
DF	2013	DF1.2	Pv2.1_01_11795601_CTAAAATCTTAA/C	Chr01	11795601	38.37	1.92861e-10	0.317568	CTAAAATCTTAA	C	CTAAAATCTTAA/CTAAAATCTTAA	C	-0.833279	444	CTAAAATCTTAA/CTAAAATCTTAA	CTAAAATCTTAA/CTAAAATCTTAA	C/C	C/C	C/C	CTAAAATCTTAA/CTAAAATCTTAA	C/C	C/C
DF	2013	DF1.2	Pv2.1_01_11795607_TCTTAATAAAAT/A	Chr01	11795607	38.37	1.92861e-10	0.317568	TCTTAATAAAAT	A	A/A	TCTTAATAAAAT	0.833279	444	A/A	A/A	TCTTAATAAAAT/TCTTAATAAAAT	TCTTAATAAAAT/TCTTAATAAAAT	TCTTAATAAAAT/TCTTAATAAAAT	A/A	TCTTAATAAAAT/TCTTAATAAAAT	TCTTAATAAAAT/TCTTAATAAAAT
DF	2013	DF1.2	Pv2.1_01_11795685_A/G	Chr01	11795685	38.37	2.47851e-16	0.34009	A	G	G/G	A	1.13525	444	G/G	G/G	A/A	A/A	A/A	G/G	A/A	A/A
DF	2013	DF1.2	Pv2.1_01_11795751_T/A	Chr01	11795751	38.3701	8.84391e-08	0.309685	T	A	A/A	T	0.688365	444	A/A	A/A	T/T	T/T	T/T	A/A	T/T	T/T
DF	2013	DF1.2	Pv2.1_01_11795868_T/A	Chr01	11795868	38.3701	7.75011e-08	0.327703	T	A	A/A	T	0.643776	444	A/A	A/A	T/T	T/T	T/T	A/A	T/T	T/T
DF	2013	DF1.2	Pv2.1_01_11795875_T/G	Chr01	11795875	38.3701	4.34608e-22	0.353604	T	G	G/G	T	1.37238	444	G/G	G/G	T/T	T/T	T/T	G/G	T/T	T/T
DF	2013	DF1.2	Pv2.1_01_11796045_A/T	Chr01	11796045	38.3701	1.1312e-10	0.30518	A	T	T/T	A	0.810964	444	T/T	T/T	A/A	A/A	A/A	T/T	A/A	A/A
DF	2013	DF1.2	Pv2.1_01_11796483_A/C	Chr01	11796483	38.3701	1.03298e-12	0.335586	A	C	C/C	A	0.945376	444	C/C	C/C	A/A	A/A	A/A	C/C	A/A	A/A
DF	2013	DF1.2	Pv2.1_01_11796751_A/G	Chr01	11796751	38.3701	7.44312e-12	0.327703	A	G	G/G	A	0.882784	444	G/G	G/G	A/A	A/A	A/A	G/G	A/A	A/A
DF	2013	DF1.2	Pv2.1_01_11796904_G/GA	Chr01	11796904	38.3702	1.13263e-08	0.279279	G	GA	G/G	GA	-0.683538	444	G/G	G/G	GA/GA	GA/GA	GA/GA	G/G	GA/GA	GA/GA
DF	2013	DF1.2	Pv2.1_01_11797132_A/G	Chr01	11797132	38.3702	2.45862e-09	0.311937	A	G	A/A	G	-0.760099	444	A/A	A/A	G/G	G/G	G/G	A/A	G/G	G/G
DF	2013	DF1.2	Pv2.1_01_11797342_CAT/C	Chr01	11797342	38.3702	4.69539e-18	0.358108	CAT	C	C/C	CAT	1.25183	444	C/C	C/C	CAT/CAT	CAT/CAT	CAT/CAT	C/C	CAT/CAT	CAT/CAT
DF	2013	DF1.2	Pv2.1_01_11797591_A/T	Chr01	11797591	38.3702	4.65609e-11	0.315315	A	T	T/T	A	0.841881	444	T/T	T/T	A/A	A/A	A/A	T/T	A/A	A/A
DF	2013	DF1.2	Pv2.1_01_11797593_A/T	Chr01	11797593	38.3702	1.45118e-22	0.35473	A	T	T/T	A	1.40945	444	T/T	T/T	A/A	A/A	A/A	T/T	A/A	A/A
DF	2014	DF1.2	Pv2.1_01_11797593_A/T	Chr01	11797593	38.3702	1.86149e-06	0.344684	A	T	T/T	A	0.212804	602	T/T	T/T	A/A	A/A	A/A	T/T	A/A	A/A
DF	2013	DF1.2	Pv2.1_01_11797597_A/T	Chr01	11797597	38.3702	3.5342e-08	0.292793	A	T	T/T	A	0.656902	444	T/T	T/T	A/A	A/A	A/A	T/T	A/A	A/A
DF	2013	DF1.2	Pv2.1_01_11797662_A/G	Chr01	11797662	38.3702	7.4829e-09	0.286036	A	G	G/G	A	0.696896	444	G/G	G/G	A/A	A/A	A/A	G/G	A/A	A/A
DF	2013	DF1.2	Pv2.1_01_11797770_C/T	Chr01	11797770	38.3702	2.45036e-21	0.353604	C	T	T/T	C	1.29176	444	T/T	T/T	C/C	C/C	C/C	T/T	C/C	C/C
DF	2013	DF1.2	Pv2.1_01_11797792_C/T	Chr01	11797792	38.3702	3.09028e-13	0.331081	C	T	T/T	C	0.961251	444	T/T	T/T	C/C	C/C	C/C	T/T	C/C	C/C
DF	2013	DF1.2	Pv2.1_01_11797813_C/T	Chr01	11797813	38.3702	3.81079e-07	0.320946	C	T	T/T	C	0.648336	444	T/T	T/T	C/C	C/C	C/C	T/T	C/C	C/C
DF	2013	DF1.2	Pv2.1_01_11797992_T/C	Chr01	11797992	38.3702	2.39033e-10	0.318694	T	C	C/C	T	0.806433	444	C/C	C/C	T/T	T/T	T/T	C/C	T/T	T/T
DF	2013	DF1.2	Pv2.1_01_11798050_T/C	Chr01	11798050	38.3703	1.68027e-14	0.336712	T	C	C/C	T	1.04813	444	C/C	C/C	T/T	T/T	T/T	C/C	T/T	T/T
DF	2013	DF1.2	Pv2.1_01_11798086_TCGTGTC/T	Chr01	11798086	38.3703	6.69641e-09	0.301802	TCGTGTC	T	TCGTGTC/TCGTGTC	T	-0.698155	444	TCGTGTC/TCGTGTC	TCGTGTC/TCGTGTC	T/T	T/T	T/T	TCGTGTC/TCGTGTC	T/T	T/T
DF	2013	DF1.2	Pv2.1_01_11798603_G/T	Chr01	11798603	38.3703	3.09703e-07	0.262387	G	T	T/T	G	0.617236	444	T/T	T/T	G/G	G/G	G/G	T/T	G/G	G/G
DF	2013	DF1.2	Pv2.1_01_11799111_A/G	Chr01	11799111	38.3703	3.55757e-08	0.298423	A	G	G/G	A	0.680026	444	G/G	G/G	A/A	A/A	A/A	G/G	A/A	A/A
DF	2013	DF1.2	Pv2.1_01_11799493_A/T	Chr01	11799493	38.3703	2.03126e-08	0.317568	A	T	T/T	A	0.655853	444	T/T	T/T	A/A	A/A	A/A	T/T	A/A	A/A
DF	2013	DF1.2	Pv2.1_01_11799496_C/T	Chr01	11799496	38.3703	3.47708e-13	0.332207	C	T	T/T	C	0.946133	444	T/T	T/T	C/C	C/C	C/C	T/T	C/C	C/C
DF	2013	DF1.2	Pv2.1_01_11799576_T/C	Chr01	11799576	38.3703	5.27826e-12	0.345721	T	C	C/C	T	0.910179	444	C/C	C/C	T/T	T/T	T/T	C/C	T/T	T/T
DF	2013	DF1.2	Pv2.1_01_11799613_T/C	Chr01	11799613	38.3704	3.11927e-12	0.347973	T	C	C/C	T	0.942176	444	C/C	C/C	T/T	T/T	T/T	C/C	T/T	T/T
DF	2013	DF1.2	Pv2.1_01_11799962_C/A	Chr01	11799962	38.3704	4.75167e-07	0.411036	C	A	C/C	A	-0.595287	444	C/C	C/C	A/A	A/A	A/A	C/C	A/A	C/C
DF	2013	DF1.2	Pv2.1_01_11800124_G/A	Chr01	11800124	38.3704	2.41882e-07	0.286036	G	A	A/A	G	0.617623	444	A/A	A/A	G/G	G/G	G/G	A/A	G/G	G/G
DF	2013	DF1.2	Pv2.1_01_11800249_A/G	Chr01	11800249	38.3704	1.0219e-09	0.300676	A	G	G/G	A	0.746887	444	G/G	G/G	A/A	A/A	A/A	G/G	A/A	A/A
DF	2013	DF1.2	Pv2.1_01_11800383_G/A	Chr01	11800383	38.3704	9.51604e-08	0.233108	G	A	G/G	A	-0.59031	444	G/G	G/G	A/A	A/A	A/A	G/G	A/A	A/A
DF	2013	DF1.2	Pv2.1_01_11800558_A/G	Chr01	11800558	38.3704	5.06793e-13	0.338964	A	G	G/G	A	0.990273	444	G/G	G/G	A/A	A/A	A/A	G/G	A/A	A/A
DF	2013	DF1.2	Pv2.1_01_11800664_C/T	Chr01	11800664	38.3704	1.94486e-18	0.356982	C	T	T/T	C	1.22829	444	T/T	T/T	C/C	C/C	C/C	T/T	C/C	C/C
DF	2013	DF1.2	Pv2.1_01_11801549_T/A	Chr01	11801549	38.3704	3.57064e-12	0.333333	T	A	T/T	A	-0.841788	444	T/T	T/T	A/A	A/A	A/A	T/T	A/A	A/A
DF	2013	DF1.2	Pv2.1_01_11801732_C/T	Chr01	11801732	38.3704	7.87779e-08	0.300676	C	T	T/T	C	0.660086	444	T/T	T/T	C/C	C/C	C/C	T/T	C/C	C/C
DF	2013	DF1.2	Pv2.1_01_11803183_C/T	Chr01	11803183	38.3704	3.64442e-12	0.324324	C	T	T/T	C	0.930201	444	T/T	T/T	C/C	C/C	C/C	T/T	C/C	C/C
DF	2013	DF1.2	Pv2.1_01_11809191_C/T	Chr01	11809191	38.3704	7.65957e-07	0.43018	C	T	C/C	T	-0.545667	444	C/C	C/C	T/T	C/C	T/T	C/C	T/T	C/C
DF	2013	DF1.2	Pv2.1_01_11821343_G/A	Chr01	11821343	38.3705	1.52819e-07	0.280405	G	A	A/A	G	0.623417	444	G/G	A/A	G/G	G/G	G/G	A/A	G/G	G/G
DF	2013	DF1.2	Pv2.1_01_11821492_C/T	Chr01	11821492	38.3705	2.90562e-11	0.332207	C	T	T/T	C	0.848997	444	T/T	T/T	C/C	C/C	C/C	T/T	C/C	C/C
DF	2013	DF1.2	Pv2.1_01_11821888_T/G	Chr01	11821888	38.3705	1.03703e-09	0.320946	T	G	G/G	T	0.796466	444	G/G	G/G	T/T	T/T	T/T	G/G	T/T	T/T
DF	2013	DF1.2	Pv2.1_01_11821924_A/G	Chr01	11821924	38.3705	8.35976e-09	0.400901	A	G	A/A	G	-0.683424	444	A/A	A/A	G/G	G/G	G/G	A/A	G/G	A/A
DF	2013	DF1.2	Pv2.1_01_11822117_T/C	Chr01	11822117	38.3705	5.38471e-23	0.358108	T	C	C/C	T	1.4069	444	C/C	C/C	T/T	T/T	T/T	C/C	T/T	T/T
DF	2014	DF1.2	Pv2.1_01_11822117_T/C	Chr01	11822117	38.3705	1.89498e-06	0.346346	T	C	C/C	T	0.208276	602	C/C	C/C	T/T	T/T	T/T	C/C	T/T	T/T
DF	2013	DF1.2	Pv2.1_01_11822306_G/T	Chr01	11822306	38.3705	2.90996e-09	0.281532	G	T	T/T	G	0.712237	444	T/T	T/T	G/G	G/G	G/G	T/T	G/G	G/G
DF	2013	DF1.2	Pv2.1_01_11827639_A/G	Chr01	11827639	38.3705	3.38744e-07	0.436937	A	G	G/G	A	0.608108	444	G/G	G/G	A/G	A/A	A/A	G/G	A/A	G/G
DF	2013	DF1.2	Pv2.1_01_11828650_G/T	Chr01	11828650	38.3706	6.58472e-08	0.278153	G	T	T/T	G	0.578652	444	T/T	T/T	G/G	G/G	G/G	T/T	G/G	G/G
DF	2013	DF1.2	Pv2.1_01_11828770_C/T	Chr01	11828770	38.3706	9.85909e-09	0.251126	C	T	C/C	T	-0.634668	444	C/C	C/C	T/T	T/T	T/T	C/C	T/T	T/T
DF	2013	DF1.2	Pv2.1_01_11828983_T/A	Chr01	11828983	38.3706	1.84033e-07	0.148649	T	A	A/A	T	0.620416	444	A/A	A/A	T/T	T/T	T/T	A/A	T/T	T/T
DF	2013	DF1.2	Pv2.1_01_11829048_G/A	Chr01	11829048	38.3706	1.20352e-08	0.283784	G	A	A/A	G	0.670434	444	A/A	A/A	G/G	G/G	G/G	A/A	G/G	G/G
DF	2013	DF1.2	Pv2.1_01_11829302_C/T	Chr01	11829302	38.3706	8.02916e-07	0.251126	C	T	T/T	C	0.548855	444	T/T	T/T	C/C	C/C	C/C	T/T	C/C	C/C
DF	2013	DF1.2	Pv2.1_01_11830175_C/T	Chr01	11830175	38.3706	1.13803e-09	0.293919	C	T	T/T	C	0.746087	444	T/T	T/T	C/C	C/C	C/C	T/T	C/C	C/C
DF	2013	DF1.2	Pv2.1_01_11830535_CTCTTCATTTTTTTTT/C	Chr01	11830535	38.3706	1.13246e-13	0.332207	CTCTTCATTTTTTTTT	C	CTCTTCATTTTTTTTT/CTCTTCATTTTTTTTT	C	-0.916868	444	CTCTTCATTTTTTTTT/CTCTTCATTTTTTTTT	CTCTTCATTTTTTTTT/CTCTTCATTTTTTTTT	C/C	C/C	C/C	CTCTTCATTTTTTTTT/CTCTTCATTTTTTTTT	C/C	C/C
DF	2013	DF1.2	Pv2.1_01_11830625_G/A	Chr01	11830625	38.3706	5.78477e-19	0.326577	G	A	G/G	A	-1.14455	444	G/G	G/G	A/A	A/A	A/A	G/G	A/A	A/A
DF	2013	DF1.2	Pv2.1_01_11830718_A/AT	Chr01	11830718	38.3706	1.85293e-07	0.316441	A	AT	AT/AT	A	0.620676	444	AT/AT	AT/AT	A/A	A/A	A/A	AT/AT	A/A	A/A
DF	2013	DF1.2	Pv2.1_01_11833190_C/T	Chr01	11833190	38.3706	9.28882e-12	0.329955	C	T	T/T	C	0.833974	444	T/T	T/T	C/C	C/C	C/C	T/T	C/C	C/C
DF	2013	DF1.2	Pv2.1_01_11833321_AGGG/A	Chr01	11833321	38.3706	1.23883e-09	0.317568	AGGG	A	A/A	AGGG	0.75891	444	A/A	A/A	AGGG/AGGG	AGGG/AGGG	AGGG/AGGG	A/A	AGGG/AGGG	AGGG/AGGG
DF	2013	DF1.2	Pv2.1_01_11833345_T/A	Chr01	11833345	38.3707	1.42853e-08	0.310811	T	A	A/A	T	0.660987	444	A/A	A/A	T/T	T/T	T/T	A/A	T/T	T/T
DF	2013	DF1.2	Pv2.1_01_11835103_A/G	Chr01	11835103	38.3707	1.31298e-06	0.19482	A	G	G/G	A	0.543153	444	G/G	G/G	A/A	A/A	A/A	G/G	A/A	A/A
DF	2013	DF1.2	Pv2.1_01_11835509_C/T	Chr01	11835509	38.3707	2.33093e-16	0.323198	C	T	T/T	C	1.03586	444	T/T	T/T	C/C	C/C	C/C	T/T	C/C	C/C
DF	2013	DF1.2	Pv2.1_01_11835796_T/C	Chr01	11835796	38.3707	2.55695e-09	0.262387	T	C	C/C	T	0.675015	444	C/C	C/C	T/T	T/T	T/T	C/C	T/T	T/T
DF	2013	DF1.2	Pv2.1_01_11835944_T/C	Chr01	11835944	38.3707	2.31207e-06	0.190315	T	C	C/C	T	0.523427	444	C/C	C/C	T/T	T/T	T/T	C/C	T/T	T/T
DF	2013	DF1.2	Pv2.1_01_11836232_C/T	Chr01	11836232	38.3707	2.11609e-07	0.275901	C	T	T/T	C	0.594622	444	T/T	T/T	C/C	C/C	C/C	T/T	C/C	C/C
DF	2013	DF1.2	Pv2.1_01_11836834_G/A	Chr01	11836834	38.3707	7.36032e-10	0.30518	G	A	A/A	G	0.747793	444	A/A	A/A	G/G	G/G	G/G	A/A	G/G	G/G
DF	2013	DF1.2	Pv2.1_01_11837326_G/C	Chr01	11837326	38.3708	3.15183e-18	0.351351	G	C	C/C	G	1.17297	444	C/C	C/C	G/G	G/G	G/G	C/C	G/G	G/G
DF	2013	DF1.2	Pv2.1_01_11842179_G/GA	Chr01	11842179	38.3708	1.0874e-10	0.224099	G	GA	GA/GA	G	0.674592	444	GA/GA	GA/GA	G/G	G/G	G/G	GA/GA	G/G	G/G
DF	2013	DF1.2	Pv2.1_01_11842637_G/C	Chr01	11842637	38.3708	1.0358e-12	0.35473	G	C	C/C	G	0.845547	444	C/C	C/C	G/G	G/G	G/G	C/C	G/G	G/G
DF	2013	DF1.2	Pv2.1_01_11842702_A/G	Chr01	11842702	38.3708	8.56247e-12	0.298423	A	G	G/G	A	0.823161	444	G/G	G/G	A/A	A/A	A/A	G/G	A/A	A/A
DF	2013	DF1.2	Pv2.1_01_11843000_A/G	Chr01	11843000	38.3708	1.46638e-09	0.295045	A	G	G/G	A	0.719154	444	G/G	G/G	A/A	A/A	A/A	G/G	A/A	A/A
DF	2013	DF1.2	Pv2.1_01_11843461_C/T	Chr01	11843461	38.3708	1.08397e-08	0.181306	C	T	T/T	C	0.644165	444	T/T	T/T	C/C	C/C	C/C	T/T	C/C	C/C
DF	2013	DF1.2	Pv2.1_01_11844361_C/A	Chr01	11844361	38.3709	6.40044e-15	0.306306	C	A	C/C	A	-0.928948	444	C/C	C/C	A/A	A/A	A/A	C/C	A/A	A/A
DF	2013	DF1.2	Pv2.1_01_11845180_A/G	Chr01	11845180	38.3709	7.99414e-11	0.269144	A	G	G/G	A	0.722547	444	G/G	G/G	A/A	A/A	A/A	G/G	A/A	A/A
DF	2013	DF1.2	Pv2.1_01_11845270_A/G	Chr01	11845270	38.3709	1.02078e-09	0.217342	A	G	G/G	A	0.671045	444	G/G	G/G	A/A	A/A	A/A	G/G	A/A	A/A
DF	2013	DF1.2	Pv2.1_01_11845332_G/A	Chr01	11845332	38.3709	6.2842e-15	0.316441	G	A	A/A	G	0.955934	444	A/A	A/A	G/G	G/G	G/G	A/A	G/G	G/G
DF	2013	DF1.2	Pv2.1_01_11845815_A/G	Chr01	11845815	38.3709	4.42245e-12	0.311937	A	G	G/G	A	0.870904	444	G/G	G/G	A/A	A/A	A/A	G/G	A/A	A/A
DF	2013	DF1.2	Pv2.1_01_11846234_A/C	Chr01	11846234	38.3709	1.6115e-12	0.316441	A	C	C/C	A	0.871409	444	C/C	C/C	A/A	A/A	A/A	C/C	A/A	A/A
DF	2013	DF1.2	Pv2.1_01_11846656_C/T	Chr01	11846656	38.3709	1.05457e-12	0.334459	C	T	T/T	C	0.881592	444	T/T	T/T	C/C	C/C	C/C	T/T	C/C	C/C
DF	2013	DF1.2	Pv2.1_01_11847222_G/A	Chr01	11847222	38.3709	1.60419e-12	0.29955	G	A	A/A	G	0.798258	444	A/A	A/A	G/G	G/G	G/G	A/A	G/G	G/G
DF	2013	DF1.2	Pv2.1_01_11847267_C/T	Chr01	11847267	38.3709	1.7862e-08	0.269144	C	T	T/T	C	0.661344	444	T/T	T/T	C/C	C/C	C/C	T/T	C/C	C/C
DF	2013	DF1.2	Pv2.1_01_11847268_C/A	Chr01	11847268	38.3709	4.44099e-09	0.328829	C	A	A/A	C	0.703041	444	A/A	A/A	C/C	C/C	C/C	A/A	C/C	C/C
DF	2013	DF1.2	Pv2.1_01_11847303_A/AT	Chr01	11847303	38.3709	1.44504e-11	0.313063	A	AT	AT/AT	A	0.84574	444	AT/AT	AT/AT	A/A	A/A	A/A	AT/AT	A/A	A/A
DF	2013	DF1.2	Pv2.1_01_11847660_A/AT	Chr01	11847660	38.3709	1.10658e-08	0.288288	A	AT	A/A	AT	-0.683793	444	A/A	A/A	AT/AT	AT/AT	AT/AT	A/A	AT/AT	AT/AT
DF	2013	DF1.2	Pv2.1_01_11851122_G/T	Chr01	11851122	38.371	3.1217e-15	0.317568	G	T	T/T	G	0.970717	444	T/T	T/T	G/G	G/G	G/G	T/T	G/G	G/G
DF	2013	DF1.2	Pv2.1_01_11852261_T/TA	Chr01	11852261	38.371	8.97735e-19	0.334459	T	TA	TA/TA	T	1.11737	444	TA/TA	TA/TA	T/T	T/T	T/T	TA/TA	T/T	T/T
DF	2013	DF1.2	Pv2.1_01_11852324_T/TTA	Chr01	11852324	38.371	6.50485e-07	0.197072	T	TTA	TTA/TTA	T	0.560399	444	TTA/TTA	TTA/TTA	T/T	T/T	T/T	TTA/TTA	T/T	T/T
DF	2013	DF1.2	Pv2.1_01_11852821_A/G	Chr01	11852821	38.371	4.91147e-22	0.345721	A	G	G/G	A	1.25518	444	G/G	G/G	A/A	A/A	A/A	G/G	A/A	A/A
DF	2013	DF1.2	Pv2.1_01_11855747_G/T	Chr01	11855747	38.3711	1.62898e-09	0.253378	G	T	T/T	G	0.701667	444	T/T	T/T	G/G	G/G	G/G	T/T	G/G	G/G
DF	2013	DF1.2	Pv2.1_01_11856116_TG/T	Chr01	11856116	38.3711	1.21981e-13	0.309685	TG	T	T/T	TG	0.922661	444	T/T	T/T	TG/TG	TG/TG	TG/TG	T/T	TG/TG	TG/TG
DF	2013	DF1.2	Pv2.1_01_11856156_T/C	Chr01	11856156	38.3711	1.41294e-15	0.323198	T	C	C/C	T	0.948921	444	C/C	C/C	T/T	T/T	T/T	C/C	T/T	T/T
DF	2013	DF1.2	Pv2.1_01_11856157_A/C	Chr01	11856157	38.3711	8.90035e-07	0.195946	A	C	C/C	A	0.530173	444	C/C	C/C	A/A	A/A	A/A	C/C	A/A	A/A
DF	2013	DF1.2	Pv2.1_01_11856167_A/G	Chr01	11856167	38.3711	2.31583e-06	0.173423	A	G	G/G	A	0.533539	444	G/G	G/G	A/A	A/A	A/A	G/G	A/A	A/A
DF	2013	DF1.2	Pv2.1_01_11856212_C/T	Chr01	11856212	38.3711	4.45577e-09	0.273649	C	T	T/T	C	0.678163	444	T/T	T/T	C/C	C/C	C/C	T/T	C/C	C/C
DF	2013	DF1.2	Pv2.1_01_11856496_T/TA	Chr01	11856496	38.3711	1.55739e-11	0.397523	T	TA	T/T	TA	-0.787214	444	T/T	T/T	TA/TA	TA/TA	TA/TA	T/T	TA/TA	T/TA
DF	2013	DF1.2	Pv2.1_01_11856689_A/C	Chr01	11856689	38.3711	6.29164e-11	0.287162	A	C	C/C	A	0.75585	444	C/C	C/C	A/A	A/A	A/A	C/C	A/A	A/A
DF	2013	DF1.2	Pv2.1_01_11856714_C/A	Chr01	11856714	38.3711	4.88352e-10	0.371622	C	A	A/A	C	0.715718	444	A/A	A/A	A/A	C/C	C/C	A/A	C/C	C/C
DF	2013	DF1.2	Pv2.1_01_11856723_C/T	Chr01	11856723	38.3711	2.4926e-13	0.310811	C	T	T/T	C	0.888285	444	T/T	T/T	C/C	C/C	C/C	T/T	C/C	C/C
DF	2013	DF1.2	Pv2.1_01_11856887_A/G	Chr01	11856887	38.3711	3.0167e-07	0.298423	A	G	G/G	A	0.546677	444	G/G	G/G	A/A	A/A	A/A	G/G	A/A	A/A
DF	2013	DF1.2	Pv2.1_01_11856904_C/T	Chr01	11856904	38.3711	5.39186e-09	0.255631	C	T	T/T	C	0.666543	444	T/T	T/T	C/C	C/C	C/C	T/T	C/C	C/C
DF	2013	DF1.2	Pv2.1_01_11856947_C/G	Chr01	11856947	38.3711	6.31203e-07	0.277027	C	G	C/C	G	-0.517021	444	C/C	C/C	G/G	G/G	G/G	C/C	G/G	G/G
DF	2013	DF1.2	Pv2.1_01_11856976_A/G	Chr01	11856976	38.3711	2.69793e-08	0.308559	A	G	G/G	A	0.651486	444	G/G	G/G	A/A	A/A	A/A	G/G	A/A	A/A
DF	2013	DF1.2	Pv2.1_01_11857524_A/C	Chr01	11857524	38.3711	1.3115e-06	0.30518	A	C	C/C	A	0.563973	444	C/C	C/C	A/A	A/A	A/A	C/C	A/A	A/A
DF	2013	DF1.2	Pv2.1_01_11857526_G/T	Chr01	11857526	38.3711	1.72718e-06	0.274775	G	T	T/T	G	0.53473	444	T/T	T/T	G/G	G/G	G/G	T/T	G/G	G/G
DF	2013	DF1.2	Pv2.1_01_11857667_G/A	Chr01	11857667	38.3711	2.11047e-10	0.251126	G	A	A/A	G	0.732058	444	A/A	A/A	G/G	G/G	G/G	A/A	G/G	G/G
DF	2013	DF1.2	Pv2.1_01_11857905_A/G	Chr01	11857905	38.3712	8.85449e-16	0.326577	A	G	G/G	A	1.02142	444	G/G	G/G	A/A	A/A	A/A	G/G	A/A	A/A
DF	2013	DF1.2	Pv2.1_01_11858228_C/G	Chr01	11858228	38.3712	3.64593e-16	0.334459	C	G	G/G	C	1.05518	444	G/G	G/G	C/C	C/C	C/C	G/G	C/C	C/C
DF	2013	DF1.2	Pv2.1_01_11858234_T/C	Chr01	11858234	38.3712	3.15957e-11	0.29955	T	C	C/C	T	0.794078	444	C/C	C/C	T/T	T/T	T/T	C/C	T/T	T/T
DF	2013	DF1.2	Pv2.1_01_11858712_A/G	Chr01	11858712	38.3712	3.44026e-07	0.171171	A	G	G/G	A	0.561179	444	G/G	G/G	A/A	A/A	A/A	G/G	A/A	A/A
DF	2013	DF1.2	Pv2.1_01_11859197_C/A	Chr01	11859197	38.3712	8.41796e-09	0.198198	C	A	C/C	A	-0.616416	444	C/C	C/C	A/A	A/A	A/A	C/C	A/A	A/A
DF	2013	DF1.2	Pv2.1_01_11860406_A/G	Chr01	11860406	38.3712	9.92082e-10	0.220721	A	G	G/G	A	0.645025	444	G/G	G/G	A/A	A/A	A/A	G/G	A/A	A/A
DF	2013	DF1.2	Pv2.1_01_11860778_G/A	Chr01	11860778	38.3712	1.38718e-06	0.165541	G	A	G/G	A	-0.539782	444	G/G	G/G	A/A	A/A	A/A	G/G	A/A	A/A
DF	2013	DF1.2	Pv2.1_01_11860910_C/T	Chr01	11860910	38.3712	3.58676e-12	0.243243	C	T	T/T	C	0.764735	444	T/T	T/T	C/C	C/C	C/C	T/T	C/C	C/C
DF	2013	DF1.2	Pv2.1_01_11862506_T/A	Chr01	11862506	38.3712	5.12158e-10	0.301802	T	A	A/A	T	0.705602	444	A/A	A/A	T/T	T/T	T/T	A/A	T/T	T/T
DF	2013	DF1.2	Pv2.1_01_11863199_C/A	Chr01	11863199	38.3712	2.36048e-07	0.172297	C	A	A/A	C	0.577304	444	A/A	A/A	C/C	C/C	C/C	A/A	C/C	C/C
DF	2013	DF1.2	Pv2.1_01_11863373_T/C	Chr01	11863373	38.3712	6.73795e-08	0.23536	T	C	T/T	C	-0.553889	444	T/T	T/T	C/C	C/C	C/C	T/T	C/C	C/C
DF	2013	DF1.2	Pv2.1_01_11864617_C/A	Chr01	11864617	38.3712	2.97615e-08	0.323198	C	A	A/A	C	0.66434	444	A/A	A/A	C/C	C/C	C/C	A/A	C/C	C/C
DF	2013	DF1.2	Pv2.1_01_11865580_A/G	Chr01	11865580	38.3712	2.50141e-14	0.327703	A	G	G/G	A	0.856579	444	G/G	G/G	A/A	A/A	A/A	G/G	A/A	A/A
DF	2013	DF1.2	Pv2.1_01_11865968_TTTTTTT/CTTTTTTTA	Chr01	11865968	38.3713	1.54657e-13	0.281532	TTTTTTT	CTTTTTTTA	CTTTTTTTA/CTTTTTTTA	TTTTTTT	0.800786	444	CTTTTTTTA/CTTTTTTTA	CTTTTTTTA/CTTTTTTTA	TTTTTTT/TTTTTTT	TTTTTTT/TTTTTTT	TTTTTTT/TTTTTTT	CTTTTTTTA/CTTTTTTTA	TTTTTTT/TTTTTTT	TTTTTTT/TTTTTTT
DF	2013	DF1.2	Pv2.1_01_11865974_T/A	Chr01	11865974	38.3713	1.40414e-16	0.359234	T	A	A/A	T	1.03267	444	A/A	A/A	T/T	T/T	T/T	A/A	T/T	T/T
DF	2013	DF1.2	Pv2.1_01_11866319_T/A	Chr01	11866319	38.3713	6.28269e-14	0.300676	T	A	A/A	T	0.850401	444	A/A	A/A	T/T	T/T	T/T	A/A	T/T	T/T
DF	2013	DF1.2	Pv2.1_01_11866593_C/G	Chr01	11866593	38.3713	9.84344e-11	0.281532	C	G	G/G	C	0.744795	444	G/G	G/G	C/C	C/C	C/C	G/G	C/C	C/C
DF	2013	DF1.2	Pv2.1_01_11866808_C/T	Chr01	11866808	38.3714	3.03481e-13	0.296171	C	T	T/T	C	0.841084	444	T/T	T/T	C/C	C/C	C/C	T/T	C/C	C/C
DF	2013	DF1.2	Pv2.1_01_11867099_C/CT	Chr01	11867099	38.3714	1.10212e-13	0.28491	C	CT	CT/CT	C	0.82086	444	CT/CT	CT/CT	C/C	C/C	C/C	CT/CT	C/C	C/C
DF	2013	DF1.2	Pv2.1_01_11867831_T/C	Chr01	11867831	38.3714	2.42212e-09	0.248874	T	C	C/C	T	0.638525	444	C/C	C/C	T/T	T/T	T/T	C/C	T/T	T/T
DF	2013	DF1.2	Pv2.1_01_11867885_G/A	Chr01	11867885	38.3715	3.91986e-19	0.317568	G	A	A/A	G	1.0964	444	A/A	A/A	G/G	G/G	G/G	A/A	G/G	G/G
DF	2013	DF1.2	Pv2.1_01_11868018_A/G	Chr01	11868018	38.3715	8.79573e-13	0.310811	A	G	G/G	A	0.888472	444	G/G	G/G	A/A	A/A	A/A	G/G	A/A	A/A
DF	2013	DF1.2	Pv2.1_01_11868044_A/T	Chr01	11868044	38.3715	1.43389e-09	0.337838	A	T	T/T	A	0.700671	444	T/T	T/T	A/A	A/A	A/A	T/T	A/A	A/A
DF	2013	DF1.2	Pv2.1_01_11869241_CT/C	Chr01	11869241	38.3715	8.80555e-10	0.280405	CT	C	C/C	CT	0.685384	444	C/C	C/C	CT/CT	CT/CT	CT/CT	C/C	CT/CT	CT/CT
DF	2013	DF1.2	Pv2.1_01_11871573_T/C	Chr01	11871573	38.3715	2.27962e-08	0.304054	T	C	C/C	T	0.682985	444	C/C	C/C	T/T	T/T	T/T	C/C	T/T	T/T
DF	2013	DF1.2	Pv2.1_01_11871579_A/G	Chr01	11871579	38.3715	2.15039e-13	0.346847	A	G	G/G	A	0.872381	444	G/G	G/G	A/A	A/A	A/A	G/G	A/A	A/A
DF	2013	DF1.2	Pv2.1_01_11871823_G/A	Chr01	11871823	38.3716	1.49429e-06	0.263514	G	A	G/G	A	-0.553214	444	G/G	G/G	A/A	A/A	A/A	G/G	A/A	A/A
DF	2013	DF1.2	Pv2.1_01_11872578_G/A	Chr01	11872578	38.3716	4.19213e-07	0.333333	G	A	A/A	G	0.572794	444	A/A	A/A	G/G	G/G	G/G	A/A	G/G	G/G
DF	2013	DF1.2	Pv2.1_01_11872746_A/T	Chr01	11872746	38.3716	7.68101e-07	0.186937	A	T	T/T	A	0.541521	444	T/T	T/T	A/A	A/A	A/A	T/T	A/A	A/A
DF	2013	DF1.2	Pv2.1_01_11872873_T/C	Chr01	11872873	38.3716	3.08871e-17	0.310811	T	C	C/C	T	0.997611	444	C/C	C/C	T/T	T/T	T/T	C/C	T/T	T/T
DF	2013	DF1.2	Pv2.1_01_11872974_G/C	Chr01	11872974	38.3716	4.23645e-09	0.274775	G	C	C/C	G	0.697211	444	C/C	C/C	G/G	G/G	G/G	C/C	G/G	G/G
DF	2013	DF1.2	Pv2.1_01_11873602_C/T	Chr01	11873602	38.3716	3.70996e-07	0.277027	C	T	T/T	C	0.584888	444	T/T	T/T	C/C	C/C	C/C	T/T	C/C	C/C
DF	2013	DF1.2	Pv2.1_01_11875000_T/C	Chr01	11875000	38.3716	1.06711e-07	0.201577	T	C	C/C	T	0.575365	444	C/C	C/C	T/T	T/T	T/T	C/C	T/T	T/T
DF	2013	DF1.2	Pv2.1_01_11875095_T/C	Chr01	11875095	38.3716	6.66527e-08	0.167793	T	C	C/C	T	0.610225	444	C/C	C/C	T/T	T/T	T/T	C/C	T/T	T/T
DF	2013	DF1.2	Pv2.1_01_11875263_C/T	Chr01	11875263	38.3716	2.96338e-09	0.163288	C	T	T/T	C	0.668538	444	T/T	T/T	C/C	C/C	C/C	T/T	C/C	C/C
DF	2013	DF1.2	Pv2.1_01_11875300_G/A	Chr01	11875300	38.3716	1.91683e-06	0.189189	G	A	A/A	G	0.547096	444	A/A	A/A	G/G	G/G	G/G	A/A	G/G	G/G
DF	2013	DF1.2	Pv2.1_01_11875872_A/G	Chr01	11875872	38.3716	3.68362e-11	0.29955	A	G	G/G	A	0.784934	444	G/G	G/G	A/A	A/A	A/A	G/G	A/A	A/A
DF	2013	DF1.2	Pv2.1_01_11875914_T/G	Chr01	11875914	38.3716	1.28247e-09	0.251126	T	G	G/G	T	0.689991	444	G/G	G/G	T/T	T/T	T/T	G/G	T/T	T/T
DF	2013	DF1.2	Pv2.1_01_11875954_G/T	Chr01	11875954	38.3716	4.13294e-07	0.292793	G	T	T/T	G	0.579933	444	T/T	T/T	G/G	G/G	G/G	T/T	G/G	G/G
DF	2013	DF1.2	Pv2.1_01_11877795_T/C	Chr01	11877795	38.3716	7.56246e-10	0.28491	T	C	T/T	C	-0.716205	444	T/T	T/T	C/C	C/C	C/C	T/T	C/C	C/C
DF	2013	DF1.2	Pv2.1_01_11878643_A/G	Chr01	11878643	38.3716	4.09532e-15	0.243243	A	G	G/G	A	0.847696	444	G/G	G/G	A/A	A/A	A/A	G/G	A/A	A/A
DF	2013	DF1.2	Pv2.1_01_11879060_G/GA	Chr01	11879060	38.3716	4.98201e-07	0.222973	G	GA	GA/GA	G	0.521183	444	GA/GA	GA/GA	G/G	G/G	G/G	GA/GA	G/G	G/G
DF	2013	DF1.2	Pv2.1_01_11880370_A/G	Chr01	11880370	38.3716	1.652e-09	0.317568	A	G	G/G	A	0.71171	444	G/G	G/G	A/A	A/A	A/A	G/G	A/A	A/A
DF	2013	DF1.2	Pv2.1_01_11880890_T/A	Chr01	11880890	38.3716	5.50851e-08	0.231982	T	A	T/T	A	-0.581374	444	T/T	T/T	A/A	A/A	A/A	T/T	A/A	A/A
DF	2013	DF1.2	Pv2.1_01_11881837_TTTTTTA/ATTTTT	Chr01	11881837	38.3716	5.03724e-09	0.273649	TTTTTTA	ATTTTT	ATTTTT/ATTTTT	TTTTTTA	0.647134	444	ATTTTT/ATTTTT	ATTTTT/ATTTTT	TTTTTTA/TTTTTTA	TTTTTTA/TTTTTTA	TTTTTTA/TTTTTTA	ATTTTT/ATTTTT	TTTTTTA/TTTTTTA	TTTTTTA/TTTTTTA
DF	2013	DF1.2	Pv2.1_01_11881838_TTTTTA/ATTTTT	Chr01	11881838	38.3717	5.03724e-09	0.273649	TTTTTA	ATTTTT	TTTTTA/TTTTTA	ATTTTT	-0.647134	444	TTTTTA/TTTTTA	TTTTTA/TTTTTA	ATTTTT/ATTTTT	ATTTTT/ATTTTT	ATTTTT/ATTTTT	TTTTTA/TTTTTA	ATTTTT/ATTTTT	ATTTTT/ATTTTT
DF	2013	DF1.2	Pv2.1_01_11882453_G/A	Chr01	11882453	38.3717	1.61894e-07	0.304054	G	A	A/A	G	0.540677	444	A/A	A/A	G/G	G/G	G/G	A/A	G/G	G/G
DF	2013	DF1.2	Pv2.1_01_11884098_A/G	Chr01	11884098	38.3717	2.64518e-11	0.268018	A	G	G/G	A	0.748178	444	G/G	G/G	A/A	A/A	A/A	G/G	A/A	A/A
DF	2013	DF1.2	Pv2.1_01_11884176_A/T	Chr01	11884176	38.3717	1.89282e-08	0.18018	A	T	T/T	A	0.628051	444	T/T	T/T	A/A	A/A	A/A	T/T	A/A	A/A
DF	2013	DF1.2	Pv2.1_01_11884353_A/G	Chr01	11884353	38.3717	3.95344e-09	0.273649	A	G	A/A	G	-0.657518	444	A/A	A/A	G/G	G/G	G/G	A/A	G/G	G/G
DF	2013	DF1.2	Pv2.1_01_11885258_G/A	Chr01	11885258	38.3717	3.38646e-12	0.361486	G	A	A/A	G	0.866059	444	A/A	A/A	G/G	G/G	G/G	A/A	G/G	G/G
DF	2013	DF1.2	Pv2.1_01_11885442_T/C	Chr01	11885442	38.3717	1.7897e-08	0.314189	T	C	C/C	T	0.654008	444	C/C	C/C	T/T	T/T	T/T	C/C	T/T	T/T
DF	2013	DF1.2	Pv2.1_01_11885722_T/C	Chr01	11885722	38.3717	9.16933e-21	0.343468	T	C	C/C	T	1.17336	444	C/C	C/C	T/T	T/T	T/T	C/C	T/T	T/T
DF	2014	DF1.2	Pv2.1_01_11885722_T/C	Chr01	11885722	38.3717	2.12127e-06	0.337209	T	C	C/C	T	0.18794	602	C/C	C/C	T/T	T/T	T/T	C/C	T/T	T/T
DF	2013	DF1.2	Pv2.1_01_11886011_C/T	Chr01	11886011	38.3717	5.015e-11	0.310811	C	T	T/T	C	0.789608	444	T/T	T/T	C/C	C/C	C/C	T/T	C/C	C/C
DF	2013	DF1.2	Pv2.1_01_11886643_G/T	Chr01	11886643	38.3718	5.42265e-10	0.278153	G	T	T/T	G	0.707701	444	T/T	T/T	G/G	G/G	G/G	T/T	G/G	G/G
DF	2013	DF1.2	Pv2.1_01_11886935_CT/C	Chr01	11886935	38.3718	3.22815e-09	0.337838	CT	C	C/C	CT	0.688704	444	C/C	C/C	CT/CT	CT/CT	CT/CT	C/C	CT/CT	CT/CT
DF	2013	DF1.2	Pv2.1_01_11887317_T/A	Chr01	11887317	38.3718	7.66876e-08	0.343468	T	A	T/T	A	-0.602611	444	T/T	T/T	A/A	A/A	A/A	T/T	A/A	A/A
DF	2013	DF1.2	Pv2.1_01_11887788_G/A	Chr01	11887788	38.3718	9.94032e-08	0.170045	G	A	A/A	G	0.59714	444	A/A	A/A	G/G	G/G	G/G	A/A	G/G	G/G
DF	2013	DF1.2	Pv2.1_01_11888380_G/A	Chr01	11888380	38.3718	2.81744e-12	0.291667	G	A	A/A	G	0.773022	444	A/A	A/A	G/G	G/G	G/G	A/A	G/G	G/G
DF	2013	DF1.2	Pv2.1_01_11891603_A/T	Chr01	11891603	38.3718	8.51718e-07	0.323198	A	T	T/T	A	0.555094	444	T/T	T/T	A/A	A/A	A/A	T/T	A/A	A/A
DF	2013	DF1.2	Pv2.1_01_11893018_A/AGT	Chr01	11893018	38.3718	6.24206e-15	0.337838	A	AGT	AGT/AGT	A	0.884572	444	AGT/AGT	AGT/AGT	A/A	A/A	A/A	AGT/AGT	A/A	A/A
DF	2013	DF1.2	Pv2.1_01_11893443_T/C	Chr01	11893443	38.3718	8.34519e-08	0.248874	T	C	C/C	T	0.570971	444	C/C	C/C	T/T	T/T	T/T	C/C	T/T	T/T
DF	2013	DF1.2	Pv2.1_01_11893531_C/T	Chr01	11893531	38.3718	1.02324e-06	0.435811	C	T	C/C	T	-0.511008	444	C/C	C/C	T/T	T/T	T/T	C/C	T/T	C/C
DF	2013	DF1.2	Pv2.1_01_11893938_C/TT	Chr01	11893938	38.3718	2.77581e-07	0.280405	C	TT	TT/TT	C	0.603996	444	TT/TT	TT/TT	C/C	C/C	C/C	TT/TT	C/C	C/C
DF	2013	DF1.2	Pv2.1_01_11894620_T/A	Chr01	11894620	38.3718	8.26495e-12	0.300676	T	A	T/T	A	-0.738483	444	T/T	T/T	A/A	A/A	A/A	T/T	A/A	A/A
DF	2013	DF1.2	Pv2.1_01_11894705_GT/G	Chr01	11894705	38.3719	1.60243e-07	0.447072	GT	G	GT/GT	G	-0.615339	444	GT/GT	GT/GT	G/G	G/G	G/G	GT/GT	G/G	GT/GT
DF	2013	DF1.2	Pv2.1_01_11894846_C/T	Chr01	11894846	38.3719	1.55982e-06	0.239865	C	T	T/T	C	0.526834	444	T/T	T/T	C/C	C/C	C/C	T/T	C/C	C/C
DF	2013	DF1.2	Pv2.1_01_11895041_C/T	Chr01	11895041	38.3719	1.93679e-12	0.343468	C	T	T/T	C	0.876045	444	T/T	T/T	C/C	C/C	C/C	T/T	C/C	C/C
DF	2013	DF1.2	Pv2.1_01_11902595_C/T	Chr01	11902595	38.3719	6.02697e-12	0.373874	C	T	T/T	C	0.851196	444	T/T	T/T	C/C	C/C	C/C	T/T	C/C	C/C
DF	2013	DF1.2	Pv2.1_01_11902633_G/C	Chr01	11902633	38.3719	2.49061e-12	0.217342	G	C	C/C	G	0.747039	444	C/C	C/C	G/G	G/G	G/G	C/C	G/G	G/G
DF	2013	DF1.2	Pv2.1_01_11902830_G/A	Chr01	11902830	38.3719	4.72883e-09	0.277027	G	A	G/G	A	-0.649629	444	G/G	G/G	A/A	A/A	A/A	G/G	A/A	A/A
DF	2013	DF1.2	Pv2.1_01_11903141_C/A	Chr01	11903141	38.372	1.64965e-12	0.337838	C	A	A/A	C	0.833405	444	A/A	A/A	C/C	C/C	C/C	A/A	C/C	C/C
DF	2013	DF1.2	Pv2.1_01_11903940_C/T	Chr01	11903940	38.372	8.04349e-16	0.336712	C	T	T/T	C	0.968716	444	T/T	T/T	C/C	C/C	C/C	T/T	C/C	C/C
DF	2013	DF1.2	Pv2.1_01_11904887_A/G	Chr01	11904887	38.372	6.44716e-08	0.334459	A	G	G/G	A	0.646694	444	G/G	G/G	A/A	A/A	A/A	G/G	A/A	A/A
DF	2013	DF1.2	Pv2.1_01_11905046_A/C	Chr01	11905046	38.372	1.7087e-15	0.336712	A	C	C/C	A	1.04847	444	C/C	C/C	A/A	A/A	A/A	C/C	A/A	A/A
DF	2013	DF1.2	Pv2.1_01_11905067_T/C	Chr01	11905067	38.372	7.95282e-12	0.313063	T	C	T/T	C	-0.834057	444	T/T	T/T	C/C	C/C	C/C	T/T	C/C	C/C
DF	2013	DF1.2	Pv2.1_01_11905091_G/A	Chr01	11905091	38.372	4.00301e-11	0.346847	G	A	G/G	A	-0.812596	444	G/G	G/G	A/A	A/A	A/A	G/G	A/A	A/A
DF	2013	DF1.2	Pv2.1_01_11905632_G/A	Chr01	11905632	38.372	1.53698e-08	0.243243	G	A	G/G	A	-0.646257	444	G/G	G/G	A/A	A/A	A/A	G/G	A/A	A/A
DF	2013	DF1.2	Pv2.1_01_11905682_C/T	Chr01	11905682	38.372	3.35034e-08	0.317568	C	T	T/T	C	0.623273	444	T/T	T/T	C/C	C/C	C/C	T/T	C/C	C/C
DF	2013	DF1.2	Pv2.1_01_11906013_G/A	Chr01	11906013	38.372	3.14666e-08	0.22973	G	A	A/A	G	0.62597	444	A/A	A/A	G/G	G/G	G/G	A/A	G/G	G/G
DF	2013	DF1.2	Pv2.1_01_11906075_AG/A	Chr01	11906075	38.372	5.04285e-07	0.137387	AG	A	A/A	AG	0.590932	444	A/A	A/A	AG/AG	AG/AG	AG/AG	A/A	AG/AG	AG/AG
DF	2013	DF1.2	Pv2.1_01_11906180_G/A	Chr01	11906180	38.372	5.27339e-22	0.361486	G	A	A/A	G	1.30747	444	A/A	A/A	G/G	G/G	G/G	A/A	G/G	G/G
DF	2013	DF1.2	Pv2.1_01_11907238_T/C	Chr01	11907238	38.372	7.30534e-09	0.220721	T	C	C/C	T	0.608865	444	C/C	C/C	T/T	T/T	T/T	C/C	T/T	T/T
DF	2013	DF1.2	Pv2.1_01_11907240_G/A	Chr01	11907240	38.372	5.98889e-11	0.269144	G	A	A/A	G	0.698239	444	A/A	A/A	G/G	G/G	G/G	A/A	G/G	G/G
DF	2013	DF1.2	Pv2.1_01_11907260_G/A	Chr01	11907260	38.3721	2.5663e-12	0.326577	G	A	A/A	G	0.898297	444	A/A	A/A	G/G	G/G	G/G	A/A	G/G	G/G
DF	2014	DF1.2	Pv2.1_01_11907260_G/A	Chr01	11907260	38.3721	2.01169e-06	0.316445	G	A	A/A	G	0.184694	602	A/A	A/A	G/G	G/G	G/G	A/A	G/G	G/G
DF	2013	DF1.2	Pv2.1_01_11907289_A/G	Chr01	11907289	38.3721	8.70314e-15	0.311937	A	G	G/G	A	0.857969	444	G/G	G/G	A/A	A/A	A/A	G/G	A/A	A/A
DF	2013	DF1.2	Pv2.1_01_11907474_C/A	Chr01	11907474	38.3721	4.37884e-21	0.362613	C	A	A/A	C	1.22822	444	A/A	A/A	C/C	C/C	C/C	A/A	C/C	C/C
DF	2013	DF1.2	Pv2.1_01_11907530_A/T	Chr01	11907530	38.3721	8.44672e-08	0.316441	A	T	T/T	A	0.625321	444	T/T	T/T	A/A	A/A	A/A	T/T	A/A	A/A
DF	2013	DF1.2	Pv2.1_01_11907880_C/T	Chr01	11907880	38.3721	1.63532e-18	0.353604	C	T	T/T	C	1.07672	444	T/T	T/T	C/C	C/C	C/C	T/T	C/C	C/C
DF	2013	DF1.2	Pv2.1_01_11908231_T/A	Chr01	11908231	38.3721	7.8358e-19	0.343468	T	A	A/A	T	1.15178	444	A/A	A/A	T/T	T/T	T/T	A/A	T/T	T/T
DF	2013	DF1.2	Pv2.1_01_11908583_G/A	Chr01	11908583	38.3721	2.34481e-10	0.253378	G	A	A/A	G	0.712985	444	A/A	A/A	G/G	G/G	G/G	A/A	G/G	G/G
DF	2013	DF1.2	Pv2.1_01_11909656_A/T	Chr01	11909656	38.3721	1.63642e-17	0.328829	A	T	T/T	A	0.976444	444	T/T	T/T	A/A	A/A	A/A	T/T	A/A	A/A
DF	2013	DF1.2	Pv2.1_01_11910004_A/G	Chr01	11910004	38.3721	5.08329e-09	0.228604	A	G	G/G	A	0.630574	444	G/G	G/G	A/A	A/A	A/A	G/G	A/A	A/A
DF	2013	DF1.2	Pv2.1_01_11910840_G/C	Chr01	11910840	38.3721	2.34841e-06	0.28491	G	C	C/C	G	0.510061	444	C/C	C/C	G/G	G/G	G/G	C/C	G/G	G/G
DF	2013	DF1.2	Pv2.1_01_11910953_G/A	Chr01	11910953	38.3721	4.73901e-15	0.295045	G	A	A/A	G	0.869254	444	A/A	A/A	G/G	G/G	G/G	A/A	G/G	G/G
DF	2013	DF1.2	Pv2.1_01_11913820_T/G	Chr01	11913820	38.3722	9.77226e-08	0.333333	T	G	G/G	T	0.593207	444	G/G	G/G	T/T	T/T	T/T	G/G	T/T	G/G
DF	2013	DF1.2	Pv2.1_01_11914552_A/C	Chr01	11914552	38.3722	1.11308e-08	0.248874	A	C	C/C	A	0.637451	444	C/C	C/C	A/A	A/A	A/A	C/C	A/A	A/A
DF	2013	DF1.2	Pv2.1_01_11915549_T/C	Chr01	11915549	38.3722	3.3041e-10	0.309685	T	C	C/C	T	0.721426	444	C/C	C/C	T/T	T/T	T/T	C/C	T/T	T/T
DF	2013	DF1.2	Pv2.1_01_11916494_G/C	Chr01	11916494	38.3722	1.40459e-06	0.246622	G	C	G/G	C	-0.553057	444	G/G	G/G	C/C	C/C	C/C	G/G	C/C	C/C
DF	2013	DF1.2	Pv2.1_01_11916599_C/T	Chr01	11916599	38.3722	2.25869e-06	0.17455	C	T	C/C	T	-0.544003	444	C/C	C/C	T/T	T/T	T/T	C/C	T/T	T/T
DF	2013	DF1.2	Pv2.1_01_11918165_T/A	Chr01	11918165	38.3723	4.22787e-10	0.236486	T	A	A/A	T	0.699277	444	A/A	A/A	T/T	T/T	T/T	A/A	T/T	T/T
DF	2013	DF1.2	Pv2.1_01_11918195_C/G	Chr01	11918195	38.3723	1.24807e-08	0.288288	C	G	G/G	C	0.674891	444	G/G	G/G	C/C	C/C	C/C	G/G	C/C	C/C
DF	2013	DF1.2	Pv2.1_01_11918388_A/G	Chr01	11918388	38.3723	1.13646e-08	0.248874	A	G	G/G	A	0.607273	444	G/G	G/G	A/A	A/A	A/A	G/G	A/A	A/A
DF	2013	DF1.2	Pv2.1_01_11919903_G/A	Chr01	11919903	38.3723	3.72098e-08	0.226351	G	A	A/A	G	0.593052	444	A/A	A/A	G/G	G/G	G/G	A/A	G/G	G/G
DF	2013	DF1.2	Pv2.1_01_11920020_G/A	Chr01	11920020	38.3723	1.64713e-18	0.328829	G	A	A/A	G	1.09217	444	A/A	A/A	G/G	G/G	G/G	A/A	G/G	G/G
DF	2013	DF1.2	Pv2.1_01_11921686_C/G	Chr01	11921686	38.3723	2.56861e-07	0.208333	C	G	G/G	C	0.553719	444	G/G	G/G	C/C	C/C	C/C	G/G	C/C	C/C
DF	2013	DF1.2	Pv2.1_01_11922431_G/GA	Chr01	11922431	38.3724	1.32956e-10	0.259009	G	GA	G/G	GA	-0.686454	444	G/G	G/G	GA/GA	GA/GA	GA/GA	G/G	GA/GA	GA/GA
DF	2013	DF1.2	Pv2.1_01_11922721_C/T	Chr01	11922721	38.3724	1.5694e-18	0.349099	C	T	T/T	C	1.08082	444	T/T	T/T	C/C	C/C	C/C	T/T	C/C	C/C
DF	2013	DF1.2	Pv2.1_01_11922912_C/T	Chr01	11922912	38.3724	1.13751e-12	0.369369	C	T	C/C	T	-0.805783	444	C/C	C/C	T/T	T/T	T/T	C/C	T/T	T/T
DF	2013	DF1.2	Pv2.1_01_11923304_A/C	Chr01	11923304	38.3724	1.37393e-06	0.173423	A	C	C/C	A	0.544556	444	C/C	C/C	A/A	A/A	A/A	C/C	A/A	A/A
DF	2013	DF1.2	Pv2.1_01_11924385_TATTTATTTATTTATATTTTTTCTTCTATTTTATTTATTTC/ATTTATATTTTTTCTACTCTATTTTATTTATTTT	Chr01	11924385	38.3724	6.4023e-09	0.288288	TATTTATTTATTTATATTTTTTCTTCTATTTTATTTATTTC	ATTTATATTTTTTCTACTCTATTTTATTTATTTT	ATTTATATTTTTTCTACTCTATTTTATTTATTTT/ATTTATATTTTTTCTACTCTATTTTATTTATTTT	TATTTATTTATTTATATTTTTTCTTCTATTTTATTTATTTC	0.657466	444	ATTTATATTTTTTCTACTCTATTTTATTTATTTT/ATTTATATTTTTTCTACTCTATTTTATTTATTTT	ATTTATATTTTTTCTACTCTATTTTATTTATTTT/ATTTATATTTTTTCTACTCTATTTTATTTATTTT	TATTTATTTATTTATATTTTTTCTTCTATTTTATTTATTTC/TATTTATTTATTTATATTTTTTCTTCTATTTTATTTATTTC	TATTTATTTATTTATATTTTTTCTTCTATTTTATTTATTTC/TATTTATTTATTTATATTTTTTCTTCTATTTTATTTATTTC	TATTTATTTATTTATATTTTTTCTTCTATTTTATTTATTTC/TATTTATTTATTTATATTTTTTCTTCTATTTTATTTATTTC	ATTTATATTTTTTCTACTCTATTTTATTTATTTT/ATTTATATTTTTTCTACTCTATTTTATTTATTTT	TATTTATTTATTTATATTTTTTCTTCTATTTTATTTATTTC/TATTTATTTATTTATATTTTTTCTTCTATTTTATTTATTTC	TATTTATTTATTTATATTTTTTCTTCTATTTTATTTATTTC/TATTTATTTATTTATATTTTTTCTTCTATTTTATTTATTTC
DF	2013	DF1.2	Pv2.1_01_11924614_T/C	Chr01	11924614	38.3725	3.97393e-10	0.342342	T	C	C/C	T	0.716299	444	C/C	C/C	T/T	T/T	T/T	C/C	T/T	T/T
DF	2013	DF1.2	Pv2.1_01_11924723_G/A	Chr01	11924723	38.3725	1.0953e-10	0.345721	G	A	A/A	G	0.783073	444	A/A	A/A	G/G	G/G	G/G	A/A	G/G	G/G
DF	2013	DF1.2	Pv2.1_01_11925303_G/A	Chr01	11925303	38.3725	1.24106e-08	0.261261	G	A	A/A	G	0.651056	444	A/A	A/A	G/G	G/G	G/G	A/A	G/G	G/G
DF	2013	DF1.2	Pv2.1_01_11925410_C/T	Chr01	11925410	38.3725	5.46131e-07	0.233108	C	T	T/T	C	0.505214	444	T/T	T/T	C/C	C/C	C/C	T/T	C/C	C/C
DF	2013	DF1.2	Pv2.1_01_11925490_G/GTAA	Chr01	11925490	38.3725	1.20268e-07	0.289414	G	GTAA	GTAA/GTAA	G	0.574213	444	GTAA/GTAA	GTAA/GTAA	G/G	G/G	G/G	GTAA/GTAA	G/G	G/G
DF	2013	DF1.2	Pv2.1_01_11925947_T/G	Chr01	11925947	38.3725	2.67429e-10	0.261261	T	G	G/G	T	0.717904	444	G/G	G/G	T/T	T/T	T/T	G/G	T/T	T/T
DF	2013	DF1.2	Pv2.1_01_11926002_AGTTAAGGTTAG/GGTTAA	Chr01	11926002	38.3725	6.50724e-10	0.280405	AGTTAAGGTTAG	GGTTAA	GGTTAA/GGTTAA	AGTTAAGGTTAG	0.669163	444	GGTTAA/GGTTAA	GGTTAA/GGTTAA	AGTTAAGGTTAG/AGTTAAGGTTAG	AGTTAAGGTTAG/AGTTAAGGTTAG	AGTTAAGGTTAG/AGTTAAGGTTAG	GGTTAA/GGTTAA	AGTTAAGGTTAG/AGTTAAGGTTAG	AGTTAAGGTTAG/AGTTAAGGTTAG
DF	2013	DF1.2	Pv2.1_01_11926140_C/G	Chr01	11926140	38.3725	2.37065e-06	0.353604	C	G	G/G	C	0.563935	444	G/G	G/G	C/C	C/C	C/C	G/G	C/C	C/C
DF	2013	DF1.2	Pv2.1_01_11926150_T/C	Chr01	11926150	38.3725	1.86643e-18	0.320946	T	C	C/C	T	1.08603	444	C/C	C/C	T/T	T/T	T/T	C/C	T/T	T/T
DF	2013	DF1.2	Pv2.1_01_11926810_G/GT	Chr01	11926810	38.3725	4.08596e-11	0.315315	G	GT	GT/GT	G	0.808865	444	GT/GT	GT/GT	G/G	G/G	G/G	GT/GT	G/G	G/G
DF	2013	DF1.2	Pv2.1_01_11927145_A/G	Chr01	11927145	38.3725	3.41169e-07	0.295045	A	G	G/G	A	0.58578	444	G/G	G/G	A/A	A/A	A/A	G/G	A/A	A/A
DF	2013	DF1.2	Pv2.1_01_11927158_ACT/A	Chr01	11927158	38.3726	2.97048e-08	0.251126	ACT	A	A/A	ACT	0.598141	444	A/A	A/A	ACT/ACT	ACT/ACT	ACT/ACT	A/A	ACT/ACT	ACT/ACT
DF	2013	DF1.2	Pv2.1_01_11928547_T/C	Chr01	11928547	38.3726	2.16343e-08	0.316441	T	C	C/C	T	0.661187	444	C/C	C/C	T/T	T/T	T/T	C/C	T/T	T/T
DF	2013	DF1.2	Pv2.1_01_11929476_T/G	Chr01	11929476	38.3726	1.22548e-06	0.275901	T	G	G/G	T	0.56173	444	G/G	G/G	T/T	T/T	T/T	G/G	T/T	T/T
DF	2013	DF1.2	Pv2.1_01_11929896_C/A	Chr01	11929896	38.3726	3.68932e-07	0.172297	C	A	C/C	A	-0.561049	444	C/C	C/C	A/A	A/A	A/A	C/C	A/A	A/A
DF	2013	DF1.2	Pv2.1_01_11931215_T/C	Chr01	11931215	38.3726	1.4924e-07	0.265766	T	C	C/C	T	0.544767	444	C/C	C/C	T/T	T/T	T/T	C/C	T/T	T/T
DF	2013	DF1.2	Pv2.1_01_11931633_G/T	Chr01	11931633	38.3726	1.59578e-08	0.302928	G	T	T/T	G	0.638606	444	T/T	T/T	G/G	G/G	G/G	T/T	G/G	G/G
DF	2013	DF1.2	Pv2.1_01_11931786_C/A	Chr01	11931786	38.3726	3.1221e-14	0.334459	C	A	A/A	C	0.913305	444	A/A	A/A	C/C	C/C	C/C	A/A	C/C	C/C
DF	2013	DF1.2	Pv2.1_01_11931815_G/A	Chr01	11931815	38.3726	4.83441e-08	0.295045	G	A	G/G	A	-0.624627	444	G/G	G/G	A/A	A/A	A/A	G/G	A/A	A/A
DF	2013	DF1.2	Pv2.1_01_11932032_G/A	Chr01	11932032	38.3726	2.53445e-08	0.292793	G	A	A/A	G	0.609716	444	A/A	A/A	G/G	G/G	G/G	A/A	G/G	G/G
DF	2013	DF1.2	Pv2.1_01_11932277_C/T	Chr01	11932277	38.3726	4.60676e-08	0.30518	C	T	T/T	C	0.618931	444	T/T	T/T	C/C	C/C	C/C	T/T	C/C	C/C
DF	2013	DF1.2	Pv2.1_01_11932860_A/T	Chr01	11932860	38.3726	2.35013e-06	0.227477	A	T	T/T	A	0.523501	444	T/T	T/T	A/A	A/A	A/A	T/T	A/A	A/A
DF	2013	DF1.2	Pv2.1_01_11933531_A/G	Chr01	11933531	38.3726	2.22344e-07	0.283784	A	G	A/A	G	-0.616387	444	A/A	A/A	G/G	G/G	G/G	A/A	G/G	G/G
DF	2013	DF1.2	Pv2.1_01_11933687_T/G	Chr01	11933687	38.3726	1.47639e-10	0.288288	T	G	G/G	T	0.770615	444	G/G	G/G	T/T	T/T	T/T	G/G	T/T	T/T
DF	2013	DF1.2	Pv2.1_01_11934762_C/T	Chr01	11934762	38.3726	8.58442e-07	0.254505	C	T	T/T	C	0.543468	444	T/T	T/T	C/C	C/C	C/C	T/T	C/C	C/C
DF	2013	DF1.2	Pv2.1_01_11935823_A/C	Chr01	11935823	38.3727	9.84491e-14	0.34009	A	C	C/C	A	0.913304	444	C/C	C/C	A/A	A/A	A/A	C/C	A/A	A/A
DF	2013	DF1.2	Pv2.1_01_11938928_A/AT	Chr01	11938928	38.3727	3.11943e-07	0.315315	A	AT	AT/AT	A	0.589898	444	AT/AT	AT/AT	A/A	A/A	A/A	AT/AT	A/A	A/A
DF	2013	DF1.2	Pv2.1_01_11941533_T/C	Chr01	11941533	38.3727	1.74879e-09	0.316441	T	C	C/C	T	0.668298	444	C/C	C/C	T/T	T/T	T/T	C/C	T/T	T/T
DF	2013	DF1.2	Pv2.1_01_11942536_C/T	Chr01	11942536	38.3727	2.50336e-13	0.36036	C	T	T/T	C	0.929064	444	T/T	T/T	C/C	C/C	C/C	T/T	C/C	C/C
DF	2013	DF1.2	Pv2.1_01_11942943_G/C	Chr01	11942943	38.3727	1.7497e-13	0.295045	G	C	C/C	G	0.843719	444	C/C	C/C	G/G	G/G	G/G	C/C	G/G	G/G
DF	2013	DF1.2	Pv2.1_01_11943881_C/T	Chr01	11943881	38.3727	3.26553e-17	0.320946	C	T	T/T	C	0.952433	444	T/T	T/T	C/C	C/C	C/C	T/T	C/C	C/C
DF	2013	DF1.2	Pv2.1_01_11944507_T/C	Chr01	11944507	38.3727	9.1581e-16	0.338964	T	C	C/C	T	0.971781	444	C/C	C/C	T/T	T/T	T/T	C/C	T/T	T/T
DF	2013	DF1.2	Pv2.1_01_11945400_A/C	Chr01	11945400	38.3728	9.0946e-10	0.328829	A	C	C/C	A	0.712971	444	C/C	C/C	A/A	A/A	A/A	C/C	A/A	A/A
DF	2013	DF1.2	Pv2.1_01_11945500_A/C	Chr01	11945500	38.3728	5.61326e-11	0.310811	A	C	C/C	A	0.770899	444	C/C	C/C	A/A	A/A	A/A	C/C	A/A	A/A
DF	2013	DF1.2	Pv2.1_01_11945718_G/C	Chr01	11945718	38.3728	4.90962e-07	0.262387	G	C	C/C	G	0.586424	444	C/C	C/C	G/G	G/G	G/G	C/C	G/G	G/G
DF	2013	DF1.2	Pv2.1_01_11946013_TGAA/T	Chr01	11946013	38.3728	1.16135e-15	0.323198	TGAA	T	T/T	TGAA	0.936794	444	T/T	T/T	TGAA/TGAA	TGAA/TGAA	TGAA/TGAA	T/T	TGAA/TGAA	TGAA/TGAA
DF	2013	DF1.2	Pv2.1_01_11946164_A/ACTT	Chr01	11946164	38.3728	4.66855e-10	0.408784	A	ACTT	A/A	ACTT	-0.703102	444	A/A	A/A	ACTT/ACTT	ACTT/ACTT	ACTT/ACTT	A/A	ACTT/ACTT	ACTT/ACTT
DF	2013	DF1.2	Pv2.1_01_11946234_TG/T	Chr01	11946234	38.3728	1.01627e-16	0.375	TG	T	T/T	TG	1.13555	444	T/T	T/T	TG/TG	TG/TG	TG/TG	T/T	TG/TG	TG/TG
DF	2013	DF1.2	Pv2.1_01_11946813_T/G	Chr01	11946813	38.3728	1.48045e-21	0.36036	T	G	G/G	T	1.29874	444	G/G	G/G	T/T	T/T	T/T	G/G	T/T	T/T
DF	2014	DF1.2	Pv2.1_01_11946813_T/G	Chr01	11946813	38.3728	4.11929e-08	0.349668	T	G	G/G	T	0.232619	602	G/G	G/G	T/T	T/T	T/T	G/G	T/T	T/T
DF	2013	DF1.2	Pv2.1_01_11947611_T/TTTG	Chr01	11947611	38.3728	6.12424e-09	0.308559	T	TTTG	TTTG/TTTG	T	0.674456	444	TTTG/TTTG	TTTG/TTTG	T/T	T/T	T/T	TTTG/TTTG	T/T	T/T
DF	2013	DF1.2	Pv2.1_01_11947983_G/T	Chr01	11947983	38.3728	2.84362e-09	0.269144	G	T	T/T	G	0.65427	444	T/T	T/T	G/G	G/G	G/G	T/T	G/G	G/G
DF	2013	DF1.2	Pv2.1_01_11948399_A/AG	Chr01	11948399	38.3728	3.3813e-12	0.266892	A	AG	AG/AG	A	0.762922	444	AG/AG	AG/AG	A/A	A/A	A/A	AG/AG	A/A	A/A
DF	2013	DF1.2	Pv2.1_01_11948680_AAT/A	Chr01	11948680	38.3728	1.86966e-06	0.208333	AAT	A	AAT/AAT	A	-0.520577	444	AAT/AAT	AAT/AAT	A/A	A/A	A/A	AAT/AAT	A/A	A/A
DF	2013	DF1.2	Pv2.1_01_11948880_AAT/A	Chr01	11948880	38.3729	5.45617e-08	0.377252	AAT	A	AAT/AAT	A	-0.611	444	AAT/AAT	AAT/AAT	A/A	A/A	A/A	AAT/AAT	A/A	A/A
DF	2013	DF1.2	Pv2.1_01_11948880_AATAT/A	Chr01	11948880	38.3729	2.03943e-10	0.341216	AATAT	A	A/A	AATAT	0.763664	444	A/A	A/A	AATAT/AATAT	AATAT/AATAT	AATAT/AATAT	A/A	AATAT/AATAT	AATAT/AATAT
DF	2013	DF1.2	Pv2.1_01_11950336_G/A	Chr01	11950336	38.3729	1.58802e-08	0.355856	G	A	G/G	A	-0.661293	444	G/G	G/G	A/A	A/A	A/A	G/G	A/A	A/A
DF	2013	DF1.2	Pv2.1_01_11950991_C/CCTT	Chr01	11950991	38.3729	5.49902e-11	0.324324	C	CCTT	CCTT/CCTT	C	0.73082	444	CCTT/CCTT	CCTT/CCTT	C/C	C/C	C/C	CCTT/CCTT	C/C	C/C
DF	2013	DF1.2	Pv2.1_01_11952372_T/A	Chr01	11952372	38.3729	6.65738e-07	0.218468	T	A	T/T	A	-0.540248	444	T/T	T/T	A/A	A/A	A/A	T/T	A/A	A/A
DF	2013	DF1.2	Pv2.1_01_11952754_GTTTACCTT/G	Chr01	11952754	38.3729	1.48407e-06	0.242117	GTTTACCTT	G	G/G	GTTTACCTT	0.505983	444	G/G	G/G	GTTTACCTT/GTTTACCTT	GTTTACCTT/GTTTACCTT	GTTTACCTT/GTTTACCTT	G/G	GTTTACCTT/GTTTACCTT	GTTTACCTT/GTTTACCTT
DF	2013	DF1.2	Pv2.1_01_11952783_A/C	Chr01	11952783	38.3729	5.39259e-11	0.236486	A	C	C/C	A	0.720473	444	C/C	C/C	A/A	A/A	A/A	C/C	A/A	A/A
DF	2013	DF1.2	Pv2.1_01_11952983_C/T	Chr01	11952983	38.3729	1.57383e-09	0.290541	C	T	T/T	C	0.690493	444	T/T	T/T	C/C	C/C	C/C	T/T	C/C	C/C
DF	2013	DF1.2	Pv2.1_01_11953017_A/T	Chr01	11953017	38.373	1.29711e-07	0.34009	A	T	T/T	A	0.551459	444	T/T	T/T	A/A	A/A	A/A	T/T	A/A	A/A
DF	2013	DF1.2	Pv2.1_01_11953654_T/TG	Chr01	11953654	38.373	1.97484e-06	0.322072	T	TG	TG/TG	T	0.543369	444	TG/TG	TG/TG	T/T	T/T	T/T	TG/TG	T/T	T/T
DF	2013	DF1.2	Pv2.1_01_11953662_G/T	Chr01	11953662	38.373	4.50711e-08	0.239865	G	T	T/T	G	0.616486	444	T/T	T/T	G/G	G/G	G/G	T/T	G/G	G/G
DF	2013	DF1.2	Pv2.1_01_11953700_G/T	Chr01	11953700	38.373	1.34141e-06	0.290541	G	T	T/T	G	0.538248	444	T/T	T/T	G/G	G/G	G/G	T/T	G/G	G/G
DF	2013	DF1.2	Pv2.1_01_11953733_G/TTAATAGAATACGTT	Chr01	11953733	38.373	1.9146e-07	0.275901	G	TTAATAGAATACGTT	TTAATAGAATACGTT/TTAATAGAATACGTT	G	0.577473	444	TTAATAGAATACGTT/TTAATAGAATACGTT	TTAATAGAATACGTT/TTAATAGAATACGTT	G/G	G/G	G/G	G/G	G/G	G/G
DF	2013	DF1.2	Pv2.1_01_11953859_A/G	Chr01	11953859	38.373	1.07157e-09	0.239865	A	G	G/G	A	0.656011	444	G/G	G/G	A/A	A/A	A/A	G/G	A/A	A/A
DF	2013	DF1.2	Pv2.1_01_11954594_TTA/T	Chr01	11954594	38.373	8.48231e-08	0.304054	TTA	T	T/T	TTA	0.577253	444	T/T	T/T	TTA/TTA	TTA/TTA	TTA/TTA	T/T	TTA/TTA	TTA/TTA
DF	2013	DF1.2	Pv2.1_01_11954993_A/T	Chr01	11954993	38.373	6.80363e-10	0.224099	A	T	T/T	A	0.652478	444	T/T	T/T	A/A	A/A	A/A	T/T	A/A	A/A
DF	2013	DF1.2	Pv2.1_01_11955128_T/G	Chr01	11955128	38.3731	6.26165e-09	0.27027	T	G	G/G	T	0.602967	444	G/G	G/G	T/T	T/T	T/T	G/G	T/T	T/T
DF	2013	DF1.2	Pv2.1_01_11955147_C/T	Chr01	11955147	38.3731	5.89217e-17	0.342342	C	T	T/T	C	1.00906	444	T/T	T/T	C/C	C/C	C/C	T/T	C/C	C/C
DF	2013	DF1.2	Pv2.1_01_11955156_A/T	Chr01	11955156	38.3731	8.94628e-14	0.32545	A	T	T/T	A	0.889985	444	T/T	T/T	A/A	A/A	A/A	T/T	A/A	A/A
DF	2013	DF1.2	Pv2.1_01_11955180_T/C	Chr01	11955180	38.3731	7.88878e-09	0.31982	T	C	C/C	T	0.696306	444	C/C	C/C	T/T	T/T	T/T	C/C	T/T	T/T
DF	2013	DF1.2	Pv2.1_01_11955182_A/G	Chr01	11955182	38.3731	6.87271e-10	0.282658	A	G	G/G	A	0.731114	444	G/G	G/G	A/A	A/A	A/A	G/G	A/A	A/A
DF	2013	DF1.2	Pv2.1_01_11955217_T/TAA	Chr01	11955217	38.3731	6.87638e-07	0.244369	T	TAA	TAA/TAA	T	0.553668	444	TAA/TAA	TAA/TAA	T/T	T/T	T/T	TAA/TAA	T/T	T/T
DF	2013	DF1.2	Pv2.1_01_11955521_G/T	Chr01	11955521	38.3731	2.64027e-15	0.265766	G	T	T/T	G	0.852381	444	T/T	T/T	G/G	G/G	G/G	T/T	G/G	G/G
DF	2013	DF1.2	Pv2.1_01_11955635_G/A	Chr01	11955635	38.3731	1.11473e-14	0.373874	G	A	A/A	G	0.971071	444	A/A	A/A	G/G	G/G	G/G	A/A	G/G	G/G
DF	2013	DF1.2	Pv2.1_01_11955902_T/G	Chr01	11955902	38.3732	1.31955e-12	0.333333	T	G	G/G	T	0.847927	444	G/G	G/G	T/T	T/T	T/T	G/G	T/T	T/T
DF	2013	DF1.2	Pv2.1_01_11955905_ACT/A	Chr01	11955905	38.3732	1.01401e-06	0.220721	ACT	A	A/A	ACT	0.545084	444	A/A	ACT/A	ACT/ACT	ACT/ACT	ACT/ACT	A/A	ACT/ACT	ACT/ACT
DF	2013	DF1.2	Pv2.1_01_11956115_A/G	Chr01	11956115	38.3732	6.65993e-10	0.288288	A	G	G/G	A	0.73609	444	G/G	G/G	A/A	A/A	A/A	G/G	A/A	A/A
DF	2013	DF1.2	Pv2.1_01_11956190_G/A	Chr01	11956190	38.3732	3.02548e-07	0.236486	G	A	A/A	G	0.53774	444	A/A	A/A	G/G	G/G	G/G	A/A	G/G	G/G
DF	2013	DF1.2	Pv2.1_01_11956277_A/G	Chr01	11956277	38.3732	1.029e-08	0.322072	A	G	G/G	A	0.676523	444	G/G	G/G	A/A	A/A	A/A	G/G	A/A	A/A
DF	2013	DF1.2	Pv2.1_01_11956573_C/T	Chr01	11956573	38.3732	8.26396e-09	0.338964	C	T	T/T	C	0.626746	444	T/T	T/T	C/C	C/C	C/C	T/T	C/C	C/C
DF	2013	DF1.2	Pv2.1_01_11957272_A/G	Chr01	11957272	38.3732	3.45148e-10	0.347973	A	G	G/G	A	0.741156	444	G/G	G/G	A/A	A/A	A/A	G/G	A/A	A/A
DF	2013	DF1.2	Pv2.1_01_11957491_C/T	Chr01	11957491	38.3732	2.0631e-06	0.247748	C	T	T/T	C	0.530008	444	T/T	T/T	C/C	C/C	C/C	T/T	C/C	C/C
DF	2013	DF1.2	Pv2.1_01_11957589_G/C	Chr01	11957589	38.3732	5.77671e-08	0.254505	G	C	C/C	G	0.581238	444	C/C	C/C	G/G	G/G	G/G	C/C	G/G	G/G
DF	2013	DF1.2	Pv2.1_01_11957644_A/C	Chr01	11957644	38.3733	1.43813e-08	0.331081	A	C	C/C	A	0.646685	444	C/C	C/C	A/A	A/A	A/A	C/C	A/A	A/A
DF	2013	DF1.2	Pv2.1_01_11957773_G/A	Chr01	11957773	38.3733	1.29947e-08	0.308559	G	A	A/A	G	0.626337	444	A/A	A/A	G/G	G/G	G/G	A/A	G/G	G/G
DF	2013	DF1.2	Pv2.1_01_11957805_G/A	Chr01	11957805	38.3733	1.28781e-09	0.279279	G	A	A/A	G	0.689353	444	A/A	A/A	G/G	G/G	G/G	A/A	G/G	G/G
DF	2013	DF1.2	Pv2.1_01_11957818_A/C	Chr01	11957818	38.3733	2.30066e-09	0.259009	A	C	C/C	A	0.64791	444	C/C	C/C	A/A	A/A	A/A	C/C	A/A	A/A
DF	2013	DF1.2	Pv2.1_01_11957851_C/T	Chr01	11957851	38.3733	1.15479e-06	0.243243	C	T	T/T	C	0.526492	444	T/T	T/T	C/C	C/C	C/C	T/T	C/C	C/C
DF	2013	DF1.2	Pv2.1_01_11957923_G/A	Chr01	11957923	38.3733	5.25065e-09	0.327703	G	A	A/A	G	0.622637	444	A/A	A/A	G/G	G/G	G/G	A/A	G/G	G/G
DF	2013	DF1.2	Pv2.1_01_11957963_AC/A	Chr01	11957963	38.3733	9.46144e-08	0.289414	AC	A	A/A	AC	0.594896	444	A/A	A/A	AC/AC	AC/AC	AC/AC	A/A	AC/AC	AC/AC
DF	2013	DF1.2	Pv2.1_01_11958608_T/C	Chr01	11958608	38.3733	1.00372e-08	0.191441	T	C	T/T	C	-0.630562	444	T/T	T/T	C/C	C/C	C/C	T/T	C/C	C/C
DF	2013	DF1.2	Pv2.1_01_11958638_T/TTAA	Chr01	11958638	38.3733	3.57431e-07	0.282658	T	TTAA	TTAA/TTAA	T	0.559771	444	TTAA/TTAA	TTAA/TTAA	T/T	T/T	T/T	TTAA/TTAA	T/T	T/T
DF	2013	DF1.2	Pv2.1_01_11958847_C/T	Chr01	11958847	38.3734	3.02437e-08	0.277027	C	T	T/T	C	0.614834	444	T/T	T/T	C/C	C/C	C/C	T/T	C/C	C/C
DF	2013	DF1.2	Pv2.1_01_11959349_GT/G	Chr01	11959349	38.3734	3.89782e-10	0.302928	GT	G	G/G	GT	0.718314	444	G/G	G/G	GT/GT	GT/GT	GT/GT	G/G	GT/GT	GT/GT
DF	2013	DF1.2	Pv2.1_01_11959349_GTT/G	Chr01	11959349	38.3734	3.89782e-10	0.302928	GTT	G	GTT/GTT	G	-0.718314	444	GTT/GTT	GTT/GTT	G/G	G/G	G/G	GTT/GTT	G/G	G/G
DF	2013	DF1.2	Pv2.1_01_11959595_T/G	Chr01	11959595	38.3734	3.26837e-07	0.254505	T	G	G/G	T	0.518478	444	G/G	G/G	T/T	T/T	T/T	G/G	T/T	T/T
DF	2013	DF1.2	Pv2.1_01_11959812_G/A	Chr01	11959812	38.3734	2.27403e-07	0.272523	G	A	A/A	G	0.578587	444	A/A	A/A	G/G	G/G	G/G	A/A	G/G	G/G
DF	2013	DF1.2	Pv2.1_01_11960714_G/A	Chr01	11960714	38.3734	7.00503e-08	0.279279	G	A	A/A	G	0.615272	444	A/A	A/A	G/G	G/G	G/G	A/A	G/G	G/G
DF	2013	DF1.2	Pv2.1_01_11960900_T/C	Chr01	11960900	38.3734	4.20251e-08	0.288288	T	C	C/C	T	0.600221	444	C/C	C/C	T/T	T/T	T/T	C/C	T/T	T/T
DF	2013	DF1.2	Pv2.1_01_11961336_ATATGG/A	Chr01	11961336	38.3735	4.57776e-15	0.361486	ATATGG	A	A/A	ATATGG	0.974428	444	A/A	A/A	ATATGG/ATATGG	ATATGG/ATATGG	ATATGG/ATATGG	A/A	ATATGG/ATATGG	ATATGG/ATATGG
DF	2013	DF1.2	Pv2.1_01_11961805_G/A	Chr01	11961805	38.3735	4.87126e-07	0.261261	G	A	A/A	G	0.582864	444	A/A	A/A	G/G	G/G	G/G	A/A	G/G	G/G
DF	2013	DF1.2	Pv2.1_01_11962313_C/T	Chr01	11962313	38.3735	4.54085e-09	0.281532	C	T	T/T	C	0.685081	444	T/T	T/T	C/C	C/C	C/C	T/T	C/C	C/C
DF	2013	DF1.2	Pv2.1_01_11962511_C/T	Chr01	11962511	38.3736	5.58587e-17	0.310811	C	T	T/T	C	1.05236	444	T/T	T/T	C/C	C/C	C/C	T/T	C/C	C/C
DF	2013	DF1.2	Pv2.1_01_11963252_C/T	Chr01	11963252	38.3736	1.39259e-06	0.255631	C	T	T/T	C	0.560329	444	T/T	T/T	C/C	C/C	C/C	T/T	C/C	C/C
DF	2013	DF1.2	Pv2.1_01_11963279_TTCTTTTTGGGC/T	Chr01	11963279	38.3736	4.39619e-09	0.231982	TTCTTTTTGGGC	T	T/T	TTCTTTTTGGGC	0.617183	444	T/T	T/T	TTCTTTTTGGGC/TTCTTTTTGGGC	TTCTTTTTGGGC/TTCTTTTTGGGC	TTCTTTTTGGGC/TTCTTTTTGGGC	T/T	TTCTTTTTGGGC/TTCTTTTTGGGC	TTCTTTTTGGGC/TTCTTTTTGGGC
DF	2013	DF1.2	Pv2.1_01_11963474_C/T	Chr01	11963474	38.3736	2.57678e-07	0.278153	C	T	T/T	C	0.602703	444	T/T	T/T	C/C	C/C	C/C	T/T	C/C	C/C
DF	2013	DF1.2	Pv2.1_01_11964155_G/A	Chr01	11964155	38.3736	2.27226e-06	0.231982	G	A	A/A	G	0.539152	444	A/A	A/A	G/G	G/G	G/G	A/A	G/G	G/G
DF	2013	DF1.2	Pv2.1_01_11964730_GTCGCGTAATTGT/TTA	Chr01	11964730	38.3736	9.08396e-07	0.304054	GTCGCGTAATTGT	TTA	TTA/TTA	GTCGCGTAATTGT	0.562519	444	TTA/TTA	TTA/TTA	GTCGCGTAATTGT/GTCGCGTAATTGT	GTCGCGTAATTGT/GTCGCGTAATTGT	GTCGCGTAATTGT/GTCGCGTAATTGT	TTA/TTA	GTCGCGTAATTGT/GTCGCGTAATTGT	GTCGCGTAATTGT/GTCGCGTAATTGT
DF	2013	DF1.2	Pv2.1_01_11964751_G/A	Chr01	11964751	38.3736	1.0153e-06	0.27027	G	A	A/A	G	0.534025	444	A/A	A/A	G/G	G/G	G/G	A/A	G/G	G/G
DF	2013	DF1.2	Pv2.1_01_11964783_T/C	Chr01	11964783	38.3737	7.88602e-08	0.204955	T	C	C/C	T	0.593686	444	C/C	C/C	T/T	T/T	T/T	C/C	T/T	T/T
DF	2013	DF1.2	Pv2.1_01_11964815_G/T	Chr01	11964815	38.3737	3.78422e-14	0.316441	G	T	T/T	G	0.964023	444	T/T	T/T	G/G	G/G	G/G	T/T	G/G	G/G
DF	2013	DF1.2	Pv2.1_01_11964821_T/C	Chr01	11964821	38.3737	1.06919e-08	0.243243	T	C	C/C	T	0.617418	444	C/C	C/C	T/T	T/T	T/T	C/C	T/T	T/T
DF	2013	DF1.2	Pv2.1_01_11964866_C/T	Chr01	11964866	38.3737	1.19137e-09	0.225225	C	T	T/T	C	0.698481	444	T/T	T/T	C/C	C/C	C/C	T/T	C/C	C/C
DF	2013	DF1.2	Pv2.1_01_11964876_C/A	Chr01	11964876	38.3737	4.09619e-08	0.210586	C	A	A/A	C	0.598233	444	A/A	A/A	C/C	C/C	C/C	A/A	C/C	C/C
DF	2013	DF1.2	Pv2.1_01_11964882_C/T	Chr01	11964882	38.3737	1.55604e-07	0.208333	C	T	T/T	C	0.557264	444	T/T	T/T	C/C	C/C	C/C	T/T	C/C	C/C
DF	2013	DF1.2	Pv2.1_01_11964886_T/C	Chr01	11964886	38.3737	1.73303e-06	0.211712	T	C	C/C	T	0.540789	444	C/C	C/C	T/T	T/T	T/T	C/C	T/T	T/T
DF	2013	DF1.2	Pv2.1_01_11964905_A/ACAAAACAT	Chr01	11964905	38.3738	4.23158e-07	0.278153	A	ACAAAACAT	ACAAAACAT/ACAAAACAT	A	0.570979	444	ACAAAACAT/ACAAAACAT	ACAAAACAT/ACAAAACAT	A/A	A/A	A/A	ACAAAACAT/ACAAAACAT	A/A	A/A
DF	2013	DF1.2	Pv2.1_01_11964942_C/A	Chr01	11964942	38.3738	1.4546e-14	0.338964	C	A	C/C	A	-0.98257	444	C/C	C/C	A/A	A/A	A/A	C/C	A/A	A/A
DF	2013	DF1.2	Pv2.1_01_11965056_G/T	Chr01	11965056	38.3738	2.06766e-10	0.22973	G	T	T/T	G	0.678758	444	T/T	T/T	G/G	G/G	G/G	T/T	G/G	G/G
DF	2013	DF1.2	Pv2.1_01_11965526_T/C	Chr01	11965526	38.3738	1.93281e-07	0.275901	T	C	C/C	T	0.595191	444	C/C	C/C	T/T	T/T	T/T	C/C	T/T	T/T
DF	2013	DF1.2	Pv2.1_01_11965590_C/G	Chr01	11965590	38.3738	1.63629e-09	0.227477	C	G	G/G	C	0.650641	444	G/G	G/G	C/C	C/C	C/C	G/G	C/C	C/C
DF	2013	DF1.2	Pv2.1_01_11965677_G/A	Chr01	11965677	38.3738	1.59581e-07	0.259009	G	A	A/A	G	0.59998	444	A/A	A/A	G/G	G/G	G/G	A/A	G/G	G/G
DF	2013	DF1.2	Pv2.1_01_11965864_T/C	Chr01	11965864	38.3738	1.58306e-06	0.269144	T	C	T/T	C	-0.522394	444	T/T	T/T	C/C	C/C	C/C	T/T	C/C	C/C
DF	2013	DF1.2	Pv2.1_01_11965869_ATTAAATAAT/A	Chr01	11965869	38.3738	8.17686e-08	0.216216	ATTAAATAAT	A	A/A	ATTAAATAAT	0.56039	444	A/A	A/A	ATTAAATAAT/ATTAAATAAT	ATTAAATAAT/ATTAAATAAT	ATTAAATAAT/ATTAAATAAT	A/A	ATTAAATAAT/ATTAAATAAT	ATTAAATAAT/ATTAAATAAT
DF	2013	DF1.2	Pv2.1_01_11966196_TG/T	Chr01	11966196	38.3738	2.41899e-10	0.298423	TG	T	T/T	TG	0.711376	444	T/T	T/T	TG/TG	TG/TG	TG/TG	T/T	TG/TG	TG/TG
DF	2013	DF1.2	Pv2.1_01_11966207_G/A	Chr01	11966207	38.3738	3.16123e-07	0.28491	G	A	A/A	G	0.56372	444	A/A	A/A	G/G	G/G	G/G	A/A	G/G	G/G
DF	2013	DF1.2	Pv2.1_01_11966344_GA/G	Chr01	11966344	38.3738	9.33459e-08	0.280405	GA	G	GA/GA	G	-0.581599	444	GA/GA	GA/GA	G/G	G/G	G/G	GA/GA	G/G	G/G
DF	2013	DF1.2	Pv2.1_01_11966464_T/C	Chr01	11966464	38.3738	1.42179e-07	0.269144	T	C	C/C	T	0.597381	444	C/C	C/C	T/T	T/T	T/T	C/C	T/T	T/T
DF	2013	DF1.2	Pv2.1_01_11966497_GA/G	Chr01	11966497	38.3739	1.05032e-11	0.301802	GA	G	G/G	GA	0.803344	444	G/G	G/G	GA/GA	GA/GA	GA/GA	G/G	GA/GA	GA/GA
DF	2013	DF1.2	Pv2.1_01_11966812_T/C	Chr01	11966812	38.3739	8.90819e-09	0.224099	T	C	C/C	T	0.634774	444	C/C	C/C	T/T	T/T	T/T	C/C	T/T	T/T
DF	2013	DF1.2	Pv2.1_01_11967328_G/A	Chr01	11967328	38.374	4.44967e-08	0.261261	G	A	A/A	G	0.627023	444	A/A	A/A	G/G	G/G	G/G	A/A	G/G	G/G
DF	2013	DF1.2	Pv2.1_01_11967349_G/A	Chr01	11967349	38.374	9.37906e-11	0.238739	G	A	A/A	G	0.709647	444	A/A	A/A	G/G	G/G	G/G	A/A	G/G	G/G
DF	2013	DF1.2	Pv2.1_01_11967414_T/C	Chr01	11967414	38.3741	5.9654e-08	0.291667	T	C	C/C	T	0.655739	444	C/C	C/C	T/T	T/T	T/T	C/C	T/T	T/T
DF	2013	DF1.2	Pv2.1_01_11967513_C/T	Chr01	11967513	38.3741	8.46913e-12	0.317568	C	T	T/T	C	0.831	444	T/T	T/T	C/C	C/C	C/C	T/T	C/C	C/C
DF	2013	DF1.2	Pv2.1_01_11967681_G/C	Chr01	11967681	38.3741	2.01183e-06	0.208333	G	C	C/C	G	0.550361	444	C/C	C/C	G/G	G/G	G/G	C/C	G/G	G/G
DF	2013	DF1.2	Pv2.1_01_11967860_G/A	Chr01	11967860	38.3741	1.17911e-06	0.22973	G	A	A/A	G	0.530217	444	A/A	A/A	G/G	G/G	G/G	A/A	G/G	G/G
DF	2013	DF1.2	Pv2.1_01_11968436_G/A	Chr01	11968436	38.3742	1.18614e-09	0.291667	G	A	A/A	G	0.717164	444	A/A	A/A	G/G	G/G	G/G	A/A	G/G	G/G
DF	2013	DF1.2	Pv2.1_01_11968981_G/A	Chr01	11968981	38.3742	1.37656e-06	0.304054	G	A	A/A	G	0.520625	444	A/A	A/A	G/G	G/G	G/G	A/A	G/G	G/G
DF	2013	DF1.2	Pv2.1_01_11969098_T/C	Chr01	11969098	38.3742	1.83338e-07	0.32545	T	C	C/C	T	0.566838	444	C/C	C/C	T/T	T/T	T/T	C/C	T/T	T/T
DF	2013	DF1.2	Pv2.1_01_11969115_A/G	Chr01	11969115	38.3742	1.51481e-07	0.287162	A	G	G/G	A	0.5983	444	G/G	G/G	A/A	A/A	A/A	G/G	A/A	A/A
DF	2013	DF1.2	Pv2.1_01_11969179_G/A	Chr01	11969179	38.3743	3.48009e-10	0.290541	G	A	A/A	G	0.737683	444	A/A	A/A	G/G	G/G	G/G	A/A	G/G	G/G
DF	2013	DF1.2	Pv2.1_01_11969327_C/T	Chr01	11969327	38.3743	2.7831e-09	0.254505	C	T	T/T	C	0.675949	444	T/T	T/T	C/C	C/C	C/C	T/T	C/C	C/C
DF	2013	DF1.2	Pv2.1_01_11969450_C/CAT	Chr01	11969450	38.3743	7.36529e-07	0.227477	C	CAT	CAT/CAT	C	0.533785	444	CAT/CAT	C/CAT	C/C	C/C	C/C	CAT/CAT	C/C	C/C
DF	2013	DF1.2	Pv2.1_01_11969648_G/T	Chr01	11969648	38.3744	1.47485e-06	0.190315	G	T	T/T	G	0.544154	444	T/T	T/T	G/G	G/G	G/G	T/T	G/G	G/G
DF	2013	DF1.2	Pv2.1_01_11969657_A/T	Chr01	11969657	38.3744	2.32618e-09	0.316441	A	T	T/T	A	0.730527	444	T/T	T/T	A/A	A/A	A/A	T/T	A/A	A/A
DF	2013	DF1.2	Pv2.1_01_11969661_TAA/T	Chr01	11969661	38.3744	1.79662e-11	0.324324	TAA	T	T/T	TAA	0.818182	444	T/T	T/T	TAA/TAA	TAA/TAA	TAA/TAA	T/T	TAA/TAA	TAA/TAA
DF	2013	DF1.2	Pv2.1_01_11969738_G/A	Chr01	11969738	38.3744	3.89357e-09	0.279279	G	A	A/A	G	0.663587	444	A/A	A/A	G/G	G/G	G/G	A/A	G/G	G/G
DF	2013	DF1.2	Pv2.1_01_11969754_G/C	Chr01	11969754	38.3744	2.064e-12	0.338964	G	C	C/C	G	0.880439	444	C/C	C/C	G/G	G/G	G/G	C/C	G/G	G/G
DF	2013	DF1.2	Pv2.1_01_11969984_G/T	Chr01	11969984	38.3745	4.8277e-11	0.260135	G	T	T/T	G	0.750313	444	T/T	T/T	G/G	G/G	G/G	T/T	G/G	G/G
DF	2013	DF1.2	Pv2.1_01_11970105_C/T	Chr01	11970105	38.3745	2.35583e-09	0.307432	C	T	T/T	C	0.708702	444	T/T	T/T	C/C	C/C	C/C	T/T	C/C	C/C
DF	2013	DF1.2	Pv2.1_01_11970145_A/T	Chr01	11970145	38.3745	5.29299e-09	0.272523	A	T	T/T	A	0.694643	444	T/T	T/T	A/A	A/A	A/A	T/T	A/A	A/A
DF	2013	DF1.2	Pv2.1_01_11970264_C/T	Chr01	11970264	38.3745	1.0786e-19	0.353604	C	T	T/T	C	1.19959	444	T/T	T/T	C/C	C/C	C/C	T/T	C/C	C/C
DF	2014	DF1.2	Pv2.1_01_11970264_C/T	Chr01	11970264	38.3745	1.43166e-07	0.33887	C	T	T/T	C	0.215063	602	T/T	T/T	C/C	C/C	C/C	T/T	C/C	C/C
DF	2013	DF1.2	Pv2.1_01_11970773_G/C	Chr01	11970773	38.3746	1.88062e-06	0.206081	G	C	C/C	G	0.531851	444	C/C	C/C	G/G	G/G	G/G	C/C	G/G	G/G
DF	2013	DF1.2	Pv2.1_01_11970877_C/T	Chr01	11970877	38.3746	1.40446e-08	0.342342	C	T	T/T	C	0.673216	444	T/T	T/T	C/C	C/C	C/C	T/T	C/C	C/C
DF	2013	DF1.2	Pv2.1_01_11971179_A/T	Chr01	11971179	38.3747	1.3965e-08	0.304054	A	T	T/T	A	0.681908	444	T/T	T/T	A/A	A/A	A/A	T/T	A/A	A/A
DF	2013	DF1.2	Pv2.1_01_11971398_G/A	Chr01	11971398	38.3747	1.33129e-06	0.315315	G	A	A/A	G	0.545177	444	A/A	A/A	G/G	G/G	G/G	A/A	G/G	G/G
DF	2013	DF1.2	Pv2.1_01_11971557_A/G	Chr01	11971557	38.3747	6.62171e-13	0.365991	A	G	G/G	A	0.860263	444	G/G	G/G	A/A	A/A	A/A	G/G	A/A	A/A
DF	2013	DF1.2	Pv2.1_01_11971651_A/G	Chr01	11971651	38.3747	1.45417e-11	0.365991	A	G	G/G	A	0.806297	444	G/G	G/G	A/A	A/A	A/A	G/G	A/A	A/A
DF	2013	DF1.2	Pv2.1_01_11971777_GGT/G	Chr01	11971777	38.3748	3.37546e-07	0.219595	GGT	G	G/G	GGT	0.576114	444	G/G	G/G	GGT/GGT	GGT/GGT	GGT/GGT	G/G	GGT/GGT	GGT/GGT
DF	2013	DF1.2	Pv2.1_01_11972027_T/C	Chr01	11972027	38.3748	7.01206e-07	0.257883	T	C	C/C	T	0.544978	444	C/C	C/C	T/T	T/T	T/T	C/C	T/T	T/T
DF	2013	DF1.2	Pv2.1_01_11972321_T/C	Chr01	11972321	38.3748	1.55762e-13	0.346847	T	C	C/C	T	0.947591	444	C/C	C/C	T/T	T/T	T/T	C/C	T/T	T/T
DF	2013	DF1.2	Pv2.1_01_11972324_A/G	Chr01	11972324	38.3748	2.04972e-12	0.331081	A	G	G/G	A	0.89873	444	G/G	G/G	A/A	A/A	A/A	G/G	A/A	A/A
DF	2013	DF1.2	Pv2.1_01_11972409_C/CTATG	Chr01	11972409	38.3748	1.44621e-07	0.237613	C	CTATG	CTATG/CTATG	C	0.598713	444	CTATG/CTATG	CTATG/CTATG	C/C	C/C	C/C	CTATG/CTATG	C/C	C/C
DF	2013	DF1.2	Pv2.1_01_11972427_A/G	Chr01	11972427	38.3749	5.92973e-10	0.363739	A	G	G/G	A	0.715534	444	G/G	G/G	A/A	A/A	A/A	G/G	A/A	A/A
DF	2013	DF1.2	Pv2.1_01_11972664_T/C	Chr01	11972664	38.3749	1.16661e-09	0.279279	T	C	C/C	T	0.703976	444	C/C	C/C	T/T	T/T	T/T	C/C	T/T	T/T
DF	2013	DF1.2	Pv2.1_01_11972685_T/C	Chr01	11972685	38.3749	1.45529e-08	0.323198	T	C	T/T	C	-0.642124	444	T/T	T/T	C/C	C/C	C/C	T/T	C/C	C/C
DF	2013	DF1.2	Pv2.1_01_11972700_A/C	Chr01	11972700	38.3749	4.00507e-09	0.282658	A	C	C/C	A	0.664082	444	C/C	C/C	A/A	A/A	A/A	C/C	A/A	A/A
DF	2013	DF1.2	Pv2.1_01_11972972_AATC/A	Chr01	11972972	38.3749	3.83337e-12	0.313063	AATC	A	A/A	AATC	0.833564	444	A/A	A/A	AATC/AATC	AATC/AATC	AATC/AATC	A/A	AATC/AATC	AATC/AATC
DF	2013	DF1.2	Pv2.1_01_11973382_G/A	Chr01	11973382	38.3749	6.92485e-10	0.323198	G	A	A/A	G	0.757523	444	A/A	A/A	G/G	G/G	G/G	A/A	G/G	G/G
DF	2013	DF1.2	Pv2.1_01_11973424_C/G	Chr01	11973424	38.3749	1.94398e-06	0.308559	C	G	G/G	C	0.550616	444	G/G	G/G	C/C	C/C	C/C	G/G	C/C	C/C
DF	2013	DF1.2	Pv2.1_01_11973466_A/C	Chr01	11973466	38.3749	4.96776e-08	0.265766	A	C	C/C	A	0.61374	444	C/C	C/C	A/A	A/A	A/A	C/C	A/A	A/A
DF	2013	DF1.2	Pv2.1_01_11973632_A/C	Chr01	11973632	38.3749	1.28196e-07	0.347973	A	C	C/C	A	0.583262	444	C/C	C/C	A/A	A/A	A/A	C/C	A/A	A/A
DF	2013	DF1.2	Pv2.1_01_11973732_A/G	Chr01	11973732	38.3749	4.00944e-07	0.286036	A	G	A/A	G	-0.583541	444	A/A	A/A	G/G	G/G	G/G	A/A	G/G	G/G
DF	2013	DF1.2	Pv2.1_01_11973786_T/A	Chr01	11973786	38.3749	3.42048e-07	0.283784	T	A	A/A	T	0.573793	444	A/A	A/A	T/T	T/T	T/T	A/A	T/T	T/T
DF	2013	DF1.2	Pv2.1_01_11973887_G/C	Chr01	11973887	38.375	1.47328e-06	0.269144	G	C	C/C	G	0.537607	444	C/C	C/C	G/G	G/G	G/G	C/C	G/G	G/G
DF	2013	DF1.2	Pv2.1_01_11973904_TAAC/T	Chr01	11973904	38.375	2.20582e-06	0.287162	TAAC	T	T/T	TAAC	0.501907	444	T/T	T/T	TAAC/TAAC	TAAC/TAAC	TAAC/TAAC	T/T	TAAC/TAAC	TAAC/TAAC
DF	2013	DF1.2	Pv2.1_01_11973963_G/A	Chr01	11973963	38.375	2.94356e-16	0.34009	G	A	A/A	G	1.07793	444	A/A	A/A	G/G	G/G	G/G	A/A	G/G	G/G
DF	2013	DF1.2	Pv2.1_01_11974315_C/A	Chr01	11974315	38.375	1.21898e-14	0.327703	C	A	A/A	C	1.00587	444	A/A	A/A	C/C	C/C	C/C	A/A	C/C	C/C
DF	2013	DF1.2	Pv2.1_01_11974524_A/G	Chr01	11974524	38.375	4.56988e-07	0.290541	A	G	G/G	A	0.548031	444	G/G	G/G	A/A	A/A	A/A	G/G	A/A	A/A
DF	2013	DF1.2	Pv2.1_01_11974758_C/A	Chr01	11974758	38.375	1.84387e-08	0.36036	C	A	A/A	C	0.636614	444	A/A	A/A	C/C	C/C	C/C	A/A	C/C	C/C
DF	2013	DF1.2	Pv2.1_01_11974924_CA/C	Chr01	11974924	38.375	6.4788e-08	0.313063	CA	C	C/C	CA	0.611861	444	C/C	C/C	CA/CA	CA/CA	CA/CA	C/C	CA/CA	CA/CA
DF	2013	DF1.2	Pv2.1_01_11975389_A/C	Chr01	11975389	38.375	1.56713e-06	0.255631	A	C	C/C	A	0.523318	444	C/C	C/C	A/A	A/A	A/A	C/C	A/A	A/A
DF	2013	DF1.2	Pv2.1_01_11976557_G/GTATA	Chr01	11976557	38.375	3.46934e-15	0.336712	G	GTATA	GTATA/GTATA	G	1.04346	444	GTATA/GTATA	GTATA/GTATA	G/G	G/G	G/G	GTATA/GTATA	G/G	G/G
DF	2013	DF1.2	Pv2.1_01_11976898_G/A	Chr01	11976898	38.3751	4.44705e-10	0.32545	G	A	A/A	G	0.738024	444	A/A	A/A	G/G	G/G	G/G	A/A	G/G	G/G
DF	2013	DF1.2	Pv2.1_01_11976950_T/C	Chr01	11976950	38.3751	8.85246e-07	0.313063	T	C	C/C	T	0.536368	444	C/C	C/C	T/T	T/T	T/T	C/C	T/T	T/T
DF	2013	DF1.2	Pv2.1_01_11977167_T/C	Chr01	11977167	38.3751	6.48221e-07	0.283784	T	C	C/C	T	0.544065	444	C/C	C/C	T/T	T/T	T/T	C/C	T/T	T/T
DF	2013	DF1.2	Pv2.1_01_11977988_T/TA	Chr01	11977988	38.3751	8.48399e-17	0.332207	T	TA	TA/TA	T	1.1064	444	TA/TA	TA/TA	T/T	T/T	T/T	TA/TA	T/T	T/T
DF	2013	DF1.2	Pv2.1_01_11978067_C/T	Chr01	11978067	38.3751	7.578e-08	0.286036	C	T	T/T	C	0.627559	444	T/T	T/T	C/C	C/C	C/C	T/T	C/C	C/C
DF	2013	DF1.2	Pv2.1_01_11978069_A/G	Chr01	11978069	38.3751	1.37732e-08	0.298423	A	G	G/G	A	0.69249	444	G/G	G/G	A/A	A/A	A/A	G/G	A/A	A/A
DF	2013	DF1.2	Pv2.1_01_11978159_G/A	Chr01	11978159	38.3751	8.13806e-17	0.333333	G	A	A/A	G	1.11137	444	A/A	A/A	G/G	G/G	G/G	A/A	G/G	G/G
DF	2013	DF1.2	Pv2.1_01_11978260_G/T	Chr01	11978260	38.3752	8.63977e-12	0.311937	G	T	G/G	T	-0.811253	444	G/G	G/G	T/T	T/T	T/T	G/G	T/T	T/T
DF	2014	DF1.2	Pv2.1_01_11978260_G/T	Chr01	11978260	38.3752	7.91236e-07	0.307309	G	T	G/G	T	-0.182117	602	G/G	G/G	T/T	T/T	T/T	G/G	T/T	T/T
DF	2013	DF1.2	Pv2.1_01_11978410_C/T	Chr01	11978410	38.3752	1.00061e-12	0.345721	C	T	C/C	T	-0.905621	444	C/C	C/C	T/T	T/T	T/T	C/C	T/T	T/T
DF	2013	DF1.2	Pv2.1_01_11978470_G/A	Chr01	11978470	38.3752	3.50981e-11	0.306306	G	A	A/A	G	0.780023	444	A/A	A/A	G/G	G/G	G/G	A/A	G/G	G/G
DF	2013	DF1.2	Pv2.1_01_11978504_T/C	Chr01	11978504	38.3752	7.91572e-07	0.271396	T	C	C/C	T	0.55385	444	C/C	C/C	T/T	T/T	T/T	C/C	T/T	T/T
DF	2013	DF1.2	Pv2.1_01_11979517_C/A	Chr01	11979517	38.3752	1.62064e-10	0.295045	C	A	C/C	A	-0.758169	444	C/C	C/C	A/A	A/A	A/A	C/C	A/A	A/A
DF	2013	DF1.2	Pv2.1_01_11979777_T/TTTTAA	Chr01	11979777	38.3752	4.0628e-08	0.307432	T	TTTTAA	TTTTAA/TTTTAA	T	0.666622	444	TTTTAA/TTTTAA	TTTTAA/TTTTAA	T/T	T/T	T/T	TTTTAA/TTTTAA	T/T	T/T
DF	2013	DF1.2	Pv2.1_01_11979786_TT/A	Chr01	11979786	38.3753	4.0628e-08	0.307432	TT	A	TT/TT	A	-0.666622	444	TT/TT	TT/TT	A/A	A/A	A/A	TT/TT	A/A	A/A
DF	2013	DF1.2	Pv2.1_01_11979916_A/G	Chr01	11979916	38.3753	6.5971e-08	0.280405	A	G	G/G	A	0.605547	444	G/G	G/G	A/A	A/A	A/A	G/G	A/A	A/A
DF	2013	DF1.2	Pv2.1_01_11980027_G/A	Chr01	11980027	38.3753	1.83613e-06	0.341216	G	A	A/A	G	0.570604	444	A/A	A/A	G/G	G/G	G/G	A/A	G/G	G/G
DF	2013	DF1.2	Pv2.1_01_11980340_T/TTATATA	Chr01	11980340	38.3753	1.71073e-06	0.328829	T	TTATATA	T/T	TTATATA	-0.548674	444	T/T	T/T	TTATATA/TTATATA	TTATATA/TTATATA	TTATATA/TTATATA	T/T	TTATATA/TTATATA	T/T
DF	2013	DF1.2	Pv2.1_01_11980601_C/A	Chr01	11980601	38.3753	9.55487e-08	0.345721	C	A	A/A	C	0.623061	444	A/A	A/A	C/C	C/C	C/C	A/A	C/C	C/C
DF	2013	DF1.2	Pv2.1_01_11980625_A/G	Chr01	11980625	38.3753	6.97347e-09	0.287162	A	G	G/G	A	0.660192	444	G/G	G/G	A/A	A/A	A/A	G/G	A/A	A/A
DF	2013	DF1.2	Pv2.1_01_11981011_A/T	Chr01	11981011	38.3753	1.02934e-11	0.322072	A	T	T/T	A	0.786244	444	T/T	T/T	A/A	A/A	A/A	T/T	A/A	A/A
DF	2013	DF1.2	Pv2.1_01_11982515_A/G	Chr01	11982515	38.3754	1.30471e-15	0.338964	A	G	G/G	A	1.05567	444	G/G	G/G	A/A	A/A	A/A	G/G	A/A	A/A
DF	2013	DF1.2	Pv2.1_01_11982592_G/A	Chr01	11982592	38.3754	4.07889e-09	0.363739	G	A	G/G	A	-0.703184	444	G/G	G/G	A/A	A/A	A/A	G/G	A/A	A/A
DF	2013	DF1.2	Pv2.1_01_11982966_TTGGATGCA/T	Chr01	11982966	38.3754	4.06224e-08	0.342342	TTGGATGCA	T	T/T	TTGGATGCA	0.62583	444	T/T	T/T	TTGGATGCA/TTGGATGCA	TTGGATGCA/TTGGATGCA	TTGGATGCA/TTGGATGCA	T/T	TTGGATGCA/TTGGATGCA	TTGGATGCA/TTGGATGCA
DF	2013	DF1.2	Pv2.1_01_11983218_TTTAACTTTG/T	Chr01	11983218	38.3754	1.05145e-10	0.328829	TTTAACTTTG	T	T/T	TTTAACTTTG	0.806158	444	T/T	T/T	TTTAACTTTG/TTTAACTTTG	TTTAACTTTG/TTTAACTTTG	TTTAACTTTG/TTTAACTTTG	T/T	TTTAACTTTG/TTTAACTTTG	TTTAACTTTG/TTTAACTTTG
DF	2013	DF1.2	Pv2.1_01_11983367_A/G	Chr01	11983367	38.3755	5.95311e-08	0.25	A	G	G/G	A	0.616999	444	G/G	G/G	A/A	A/A	A/A	G/G	A/A	A/A
DF	2013	DF1.2	Pv2.1_01_11984321_GAC/G	Chr01	11984321	38.3755	4.37143e-11	0.328829	GAC	G	G/G	GAC	0.788398	444	G/G	G/G	GAC/GAC	GAC/GAC	GAC/GAC	G/G	GAC/GAC	GAC/GAC
DF	2013	DF1.2	Pv2.1_01_11984818_G/A	Chr01	11984818	38.3755	5.3927e-10	0.358108	G	A	A/A	G	0.757986	444	A/A	A/A	G/G	G/G	G/G	A/A	G/G	G/G
DF	2013	DF1.2	Pv2.1_01_11985051_G/A	Chr01	11985051	38.3755	2.32993e-06	0.368243	G	A	A/A	G	0.553073	444	A/A	A/A	G/G	G/G	G/G	A/A	G/G	G/G
DF	2013	DF1.2	Pv2.1_01_11985219_C/T	Chr01	11985219	38.3756	2.56078e-11	0.315315	C	T	T/T	C	0.850228	444	T/T	T/T	C/C	C/C	C/C	T/T	C/C	C/C
DF	2013	DF1.2	Pv2.1_01_11985390_G/A	Chr01	11985390	38.3756	7.46803e-07	0.262387	G	A	A/A	G	0.548535	444	A/A	A/A	G/G	G/G	G/G	A/A	G/G	G/G
DF	2013	DF1.2	Pv2.1_01_11985528_C/T	Chr01	11985528	38.3756	1.70463e-08	0.320946	C	T	T/T	C	0.650842	444	T/T	T/T	C/C	C/C	C/C	T/T	C/C	C/C
DF	2013	DF1.2	Pv2.1_01_11985831_G/A	Chr01	11985831	38.3756	7.47574e-07	0.333333	G	A	A/A	G	0.603133	444	A/A	A/A	G/G	G/G	G/G	A/A	G/G	G/G
DF	2013	DF1.2	Pv2.1_01_11986121_G/A	Chr01	11986121	38.3756	4.19304e-08	0.306306	G	A	A/A	G	0.618999	444	A/A	A/A	G/G	G/G	G/G	A/A	G/G	G/G
DF	2013	DF1.2	Pv2.1_01_11993091_C/T	Chr01	11993091	38.3756	5.15141e-12	0.36036	C	T	C/C	T	-0.829378	444	C/C	C/C	T/T	T/T	T/T	C/C	T/T	T/T
DF	2013	DF1.2	Pv2.1_01_11993938_T/C	Chr01	11993938	38.3756	1.80283e-06	0.333333	T	C	C/C	T	0.497004	444	C/C	C/C	T/T	T/T	T/T	C/C	T/T	T/T
DF	2013	DF1.2	Pv2.1_01_11994109_G/T	Chr01	11994109	38.3756	6.48352e-09	0.329955	G	T	T/T	G	0.670512	444	T/T	T/T	G/G	G/G	G/G	T/T	G/G	G/G
DF	2013	DF1.2	Pv2.1_01_11994243_A/G	Chr01	11994243	38.3756	1.33735e-13	0.371622	A	G	G/G	A	0.941805	444	G/G	G/G	A/A	A/A	A/A	G/G	A/A	A/A
DF	2013	DF1.2	Pv2.1_01_11994307_A/G	Chr01	11994307	38.3757	1.19502e-15	0.338964	A	G	G/G	A	1.0065	444	G/G	G/G	A/A	A/A	A/A	G/G	A/A	A/A
DF	2013	DF1.2	Pv2.1_01_11994486_T/C	Chr01	11994486	38.3757	3.45955e-07	0.296171	T	C	C/C	T	0.590494	444	C/C	C/C	T/T	T/T	T/T	C/C	T/T	T/T
DF	2013	DF1.2	Pv2.1_01_11994750_C/T	Chr01	11994750	38.3757	1.24395e-11	0.359234	C	T	T/T	C	0.837663	444	T/T	T/T	C/C	C/C	C/C	T/T	C/C	C/C
DF	2013	DF1.2	Pv2.1_01_11994898_T/G	Chr01	11994898	38.3757	2.08781e-10	0.293919	T	G	G/G	T	0.672365	444	G/G	G/G	T/T	T/T	T/T	G/G	T/T	T/T
DF	2013	DF1.2	Pv2.1_01_11994902_C/A	Chr01	11994902	38.3757	4.92619e-07	0.352477	C	A	A/A	C	0.569069	444	A/A	A/A	C/C	C/C	C/C	A/A	C/C	C/C
DF	2013	DF1.2	Pv2.1_01_11994957_G/T	Chr01	11994957	38.3757	1.52388e-07	0.30518	G	T	T/T	G	0.640054	444	T/T	T/T	G/G	G/G	G/G	T/T	G/G	G/G
DF	2013	DF1.2	Pv2.1_01_11995319_G/T	Chr01	11995319	38.3757	1.79652e-13	0.353604	G	T	T/T	G	0.940902	444	T/T	T/T	G/G	G/G	G/G	T/T	G/G	G/G
DF	2013	DF1.2	Pv2.1_01_11995391_C/T	Chr01	11995391	38.3757	1.97479e-08	0.289414	C	T	T/T	C	0.678059	444	T/T	T/T	C/C	C/C	C/C	T/T	C/C	C/C
DF	2013	DF1.2	Pv2.1_01_11995475_GA/G	Chr01	11995475	38.3757	1.55877e-08	0.296171	GA	G	GA/GA	G	-0.646016	444	GA/GA	GA/GA	G/G	G/G	G/G	GA/GA	G/G	G/G
DF	2013	DF1.2	Pv2.1_01_11995481_A/G	Chr01	11995481	38.3757	1.55877e-08	0.296171	A	G	G/G	A	0.646016	444	G/G	G/G	A/A	A/A	A/A	G/G	A/A	A/A
DF	2013	DF1.2	Pv2.1_01_11995508_AC/A	Chr01	11995508	38.3757	3.11556e-13	0.32545	AC	A	A/A	AC	0.920899	444	A/A	A/A	AC/AC	AC/AC	AC/AC	A/A	AC/AC	AC/AC
DF	2013	DF1.2	Pv2.1_01_11995572_A/T	Chr01	11995572	38.3757	1.53971e-09	0.30518	A	T	T/T	A	0.745954	444	T/T	T/T	A/A	A/A	A/A	T/T	A/A	A/A
DF	2013	DF1.2	Pv2.1_01_11995627_T/A	Chr01	11995627	38.3758	8.1767e-10	0.332207	T	A	A/A	T	0.728683	444	A/A	A/A	T/T	T/T	T/T	A/A	T/T	T/T
DF	2013	DF1.2	Pv2.1_01_11995742_T/C	Chr01	11995742	38.3758	4.92601e-13	0.346847	T	C	C/C	T	0.924282	444	C/C	C/C	T/T	T/T	T/T	C/C	T/T	T/T
DF	2013	DF1.2	Pv2.1_01_11995780_T/C	Chr01	11995780	38.3758	3.07836e-22	0.358108	T	C	C/C	T	1.29074	444	C/C	C/C	T/T	T/T	T/T	C/C	T/T	T/T
DF	2014	DF1.2	Pv2.1_01_11995780_T/C	Chr01	11995780	38.3758	4.01662e-07	0.344684	T	C	C/C	T	0.21692	602	C/C	C/C	T/T	T/T	T/T	C/C	T/T	T/T
DF	2013	DF1.2	Pv2.1_01_11995808_C/G	Chr01	11995808	38.3758	1.73267e-07	0.307432	C	G	G/G	C	0.640955	444	G/G	G/G	C/C	C/C	C/C	G/G	C/C	C/C
DF	2013	DF1.2	Pv2.1_01_11995858_T/G	Chr01	11995858	38.3758	3.08876e-10	0.335586	T	G	G/G	T	0.768134	444	G/G	G/G	T/T	T/T	T/T	G/G	T/T	T/T
DF	2013	DF1.2	Pv2.1_01_11995928_A/G	Chr01	11995928	38.3758	3.57015e-09	0.278153	A	G	G/G	A	0.692179	444	A/A	G/G	A/A	A/A	A/A	G/G	A/A	A/A
[truncated: 7,690 more rows]
