# Supplementary material for: Genetic mapping for agronomic traits in a MAGIC population of common bean (Phaseolus vulgaris L.) under drought conditions
Source: BMC Genomics. 2020 Nov 16;21:799. doi: 10.1186/s12864-020-07213-6 (PMC7670608; doi:10.1186/s12864-020-07213-6)
Supplement: Supplementary file 11 — Additional file 11. Details of QTL identified by interval mapping, genetic and physical position, LOD, phenotypic variation explained, and founders’ allelic effects mapped for 7 traits in the MAGIC population evaluated in 2013, 2014 and 2016. [file 12864_2020_7213_MOESM11_ESM.xlsx]

## Sheet: Sheet3
Additional File 11. Details of QTL, genetic and physical position, LOD, phenotypic variation explained, and founders’ allelic effects mapped for 79 traits in the MAGIC population evaluated in 2013, 2014 and 2016.
QTL name	Year	Chr.	Pos. (cM)	Physical pos. left marker (bp)a	Physical pos. right marker (bp)a	Left marker name	Right marker name	LOD	PVE (%)b	SXB 12c	INB 827c	ALB 213c	SEN 56c	SCR 2c	MIB 778c	SCR 9c	INB 841c	Interval lengths (bp)
100SdW1.1	2014	Pv01	20.5	2569222	2606615	Pv2.1_01_2569222_C/T	Pv2.1_01_2606615_T/C	7.1107	4.059	-0.3263	-0.3504	0.4501	0.1646	-0.3535	-0.4302	0.4998	0.3459	37393
100SdW1.2	2014	Pv01	40.5	18035794	21361987	Pv2.1_01_18035794_G/A	Pv2.1_01_21361987_G/A	8.7561	4.8818	-0.6173	-0.1227	0.125	0.061	0.5458	-0.3429	0.666	-0.315	3326193
100SdW1.3	2013	Pv01	52.5	45464169	45826803	Pv2.1_01_45464169_T/C	Pv2.1_01_45826803_C/T	6.7835	3.0354	-0.8752	-0.2635	0.7783	0.361	0.6282	0.0659	-0.0677	-0.627	362634
100SdW10.1	2014	Pv10	25.5	39394662	39689580	Pv2.1_10_39394662_T/C	Pv2.1_10_39689580_G/C	6.7279	3.7934	0.3859	-0.2622	0.6125	-0.3481	-0.1102	-0.395	0.2281	-0.1111	294918
100SdW11.1	2014	Pv11	4	670771	726747	Pv2.1_11_670771_A/G	Pv2.1_11_726747_A/T	7.6753	4.3452	-0.807	-0.2636	0.4605	0.1992	0.3497	0.1866	-0.166	0.0407	55976
100SdW11.1	2014	Pv11	26.5	3044204	3070125	Pv2.1_11_3044204_C/G	Pv2.1_11_3070125_G/T	7.0078	3.9846	0.1866	-0.1215	0.7793	-0.1799	0.3433	-0.5004	0.2997	-0.8072	25921
100SdW2.1	2013	Pv02	10	2787248	2931205	Pv2.1_02_2787248_A/T	Pv2.1_02_2931205_A/T	9.2226	4.1998	-0.4017	-1.0573	0.9581	0.381	0.2436	0.782	-0.1676	-0.7381	143957
100SdW2.2	2013	Pv02	46	39761154	39783365	Pv2.1_02_39761154_G/T	Pv2.1_02_39783365_C/T	7.564	3.4174	-0.4219	0.494	-0.5003	0.2465	1.1217	-0.4439	0.6412	-1.1373	22211
100SdW4.1	2014	Pv04	3	461862	522512	Pv2.1_04_461862_A/G	Pv2.1_04_522512_A/T	8.3602	4.7382	0.6149	0.0246	-0.4228	-0.6139	0.3468	0.2707	-0.2877	0.0674	60650
100SdW4.2	2013	Pv04	32.5	8471863	8787434	Pv2.1_04_8471863_T/A	Pv2.1_04_8787434_A/T	6.6951	2.9941	-0.3097	-0.5045	-0.51	-0.3031	0.8285	-0.0411	0.6177	0.222	315571
100SdW6.2	2014	Pv06	19.5	18437460	18507833	Pv2.1_06_18437460_T/G	Pv2.1_06_18507833_T/C	10.0625	5.7359	-0.6735	0.5393	-0.5655	0.2503	-0.1827	0.5559	-0.1091	0.1852	70373
100SdW6.3	2013	Pv06	45.5	27234603	27296279	Pv2.1_06_27234603_G/C	Pv2.1_06_27296279_C/A	9.411	4.2546	0.7373	-0.6823	-0.2384	0.6696	-0.356	0.855	-0.1298	-0.8552	61676
100SdW6.3	2013	Pv06	58	29674782	29747912	Pv2.1_06_29674782_G/A	Pv2.1_06_29747912_C/T	7.0015	3.1704	0.6982	0.3885	-0.1507	-0.6743	0.4799	0.4612	-0.8265	-0.3763	73130
100SdW7.1	2014	Pv07	35.5	7175536	7395652	Pv2.1_07_7175536_T/C	Pv2.1_07_7395652_G/C	8.3676	4.7768	0.2337	-0.2344	-0.3862	0.4609	0.5792	-0.4481	-0.5379	0.3329	220116
DF1.1	2013	Pv01	32	5474208	5530659	Pv2.1_01_5474208_C/T	Pv2.1_01_5530659_G/T	9.3032	4.2952	-0.4795	0.4018	-0.1857	0.5072	-0.4644	0.4763	-0.4684	0.2126	56451
DF1.2	2013	Pv01	38	10634933	11238077	Pv2.1_01_10634933_T/A	Pv2.1_01_11238077_T/A	58.853	35.7567	1.0401	1.494	-1.2496	-1.2059	0.946	1.3351	-1.2484	-1.1114	603144
DF1.2	2014	Pv01	40	14352767	14582969	Pv2.1_01_14352767_T/C	Pv2.1_01_14582969_G/C	34.4153	16.4971	0.3957	0.2179	-0.1563	-0.2734	0.0382	0.2639	-0.2808	-0.2051	230202
DF1.3	2013	Pv01	40.5	18035794	21361987	Pv2.1_01_18035794_G/A	Pv2.1_01_21361987_G/A	16.3171	7.8425	0.6546	0.041	0.8124	-0.2723	-0.9819	0.3999	-0.8427	0.189	3326193
DF2.1	2013	Pv02	25.5	27116932	27532867	Pv2.1_02_27116932_T/A	Pv2.1_02_27532867_T/C	6.5124	3.0375	0.4417	0.6396	-0.2804	-0.089	-0.2226	-0.4601	-0.0465	0.0173	415935
DF3.1	2013	Pv03	48	37263979	37341462	Pv2.1_03_37263979_C/T	Pv2.1_03_37341462_T/C	11.0662	5.1591	-0.0748	-0.4733	0.2419	0.3679	0.3171	0.6729	-0.4186	-0.6332	77483
DF3.1	2013	Pv03	50	37956480	39061112	Pv2.1_03_37956480_G/A	Pv2.1_03_39061112_G/C	7.5042	3.4252	0.66	-0.3705	0.1036	-0.3816	0.2315	-0.0134	0.2738	-0.5035	1.10463e+06
DF3.1	2014	Pv03	50	37956480	39061112	Pv2.1_03_37956480_G/A	Pv2.1_03_39061112_G/C	8.112	3.5372	0.105	-0.1511	-0.0907	0.0882	-0.0535	0.2085	0.0807	-0.1871	1.10463e+06
DF3.1	2013	Pv03	60.5	41534701	41799870	Pv2.1_03_41534701_C/A	Pv2.1_03_41799870_G/A	7.9787	3.6816	0.4885	-0.6176	-0.2357	0.1218	-0.2176	0.4461	0.4335	-0.4191	265169
DF3.3	2014	Pv03	71.5	46230082	46454785	Pv2.1_03_46230082_C/A	Pv2.1_03_46454785_T/A	8.041	3.5951	-0.1086	-0.1122	0.1133	0.0351	0.1175	0.1786	-0.0994	-0.1244	224703
DF7.1	2014	Pv07	18.5	2158208	2392848	Pv2.1_07_2158208_C/T	Pv2.1_07_2392848_A/G	7.3785	3.2762	0.2231	0.073	-0.0753	-0.0442	0.0647	0.066	-0.1393	-0.1681	234640
DF7.2	2013	Pv07	61	29372879	30155436	Pv2.1_07_29372879_C/T	Pv2.1_07_30155436_T/A	6.7383	3.0069	-0.1119	-0.0988	0.0791	-0.4269	-0.3935	0.7513	-0.1727	0.3735	782557
DF8.1	2014	Pv08	0	111932	166000	Pv2.1_08_111932_G/A	Pv2.1_08_166000_C/G	10.0723	4.407	-0.0817	0.1159	0.227	-0.0965	-0.0866	0.1258	0.0068	-0.2106	54068
DF8.1	2014	Pv08	4	946243	980009	Pv2.1_08_946243_C/T	Pv2.1_08_980009_T/C	7.8681	3.3922	-0.0133	0.0647	0.2374	-0.0935	0.0887	-0.0849	-0.2082	0.0091	33766
DPM1.1	2013	Pv01	36.5	6773375	9794357	Pv2.1_01_6773375_T/A	Pv2.1_01_9794357_A/T	21.6955	15.8957	1.0079	0.7725	-0.7489	-0.4733	-0.6001	0.9767	-0.5535	-0.3812	3020982
DPM1.2	2013	Pv01	38.5	12639666	13085941	Pv2.1_01_12639666_A/G	Pv2.1_01_13085941_C/A	8.1883	5.4668	0.4217	0.3464	-0.3086	0.0155	-1.1473	0.5854	-0.0496	0.1365	446275
DPM1.3	2014	Pv01	42.5	32705283	34435586	Pv2.1_01_32705283_C/T	Pv2.1_01_34435586_T/C	10.7231	5.3333	0.4319	0.5763	-0.3521	-0.5587	0.2743	0.649	-0.5803	-0.4405	1.7303e+06
DPM2.1	2014	Pv02	50	42196260	42476426	Pv2.1_02_42196260_A/G	Pv2.1_02_42476426_C/T	6.604	3.1918	-0.3925	0.1013	-0.2928	0.5451	-0.7204	0.225	-0.1799	0.7141	280166
DPM3.1	2013	Pv03	48	37263979	37341462	Pv2.1_03_37263979_C/T	Pv2.1_03_37341462_T/C	11.4073	8.3633	0.1428	-0.81	0.6351	0.3719	0.568	0.2531	-0.1589	-1.002	77483
DPM3.1	2014	Pv03	51.5	39819948	40180989	Pv2.1_03_39819948_G/A	Pv2.1_03_40180989_G/T	10.2412	5.1079	0.5252	-0.8295	0.6003	0.3415	-0.5093	0.3654	0.2037	-0.6972	361041
DPM3.1	2013	Pv03	57	40514034	40556457	Pv2.1_03_40514034_A/C	Pv2.1_03_40556457_T/C	10.9296	8.0061	0.6111	-0.2839	-1.0274	0.5582	-0.3711	0.4302	0.5688	-0.4858	42423
DPM8.1	2014	Pv08	2.5	668066	684653	Pv2.1_08_668066_C/T	Pv2.1_08_684653_C/T	19.7484	9.8111	-0.5262	0.3654	0.9612	-0.6308	-0.7376	0.0826	1.0982	-0.6128	16587
DPM8.1	2013	Pv08	3	716274	740594	Pv2.1_08_716274_C/G	Pv2.1_08_740594_T/C	8.2046	5.7852	-0.1771	0.2756	0.8226	-0.2832	-0.0817	-0.4793	-0.5378	0.461	24320
DPM8.1	2014	Pv08	4	946243	980009	Pv2.1_08_946243_C/T	Pv2.1_08_980009_T/C	18.1538	9.0887	-0.083	-0.1501	1.2187	-1.002	0.1391	-0.516	-0.416	0.8093	33766
DPM8.1	2013	Pv08	5	1091562	1129144	Pv2.1_08_1091562_T/G	Pv2.1_08_1129144_T/A	7.9216	5.56	0.5112	-0.4066	0.7971	-0.1889	-0.0783	-0.492	0.1079	-0.2504	37582
DPM8.1	2014	Pv08	7	1508932	1530821	Pv2.1_08_1508932_T/C	Pv2.1_08_1530821_T/C	10.0705	4.8927	0.4079	0.3345	0.6945	0.3308	-0.3878	-0.797	-0.05	-0.5328	21889
DPM8.2	2014	Pv08	49	44587750	44917910	Pv2.1_08_44587750_T/A	Pv2.1_08_44917910_T/G	9.8673	4.7083	0.4113	-0.3497	-0.3716	0.4217	0.9219	-0.3243	-0.4713	-0.2379	330160
PHI2.1	2013	Pv02	71	47643879	47667604	Pv2.1_02_47643879_G/T	Pv2.1_02_47667604_A/C	10.7322	7.6218	-0.4535	0.7511	0.7954	0.6467	-1.9211	0.7591	-0.9063	0.3287	23725
PHI6.1	2013	Pv06	0	33395	41972	Pv2.1_06_33395_G/A	Pv2.1_06_41972_A/T	7.8969	5.6712	1.0926	0.9114	0.7858	0.4308	-0.2369	-1.4103	-0.9689	-0.6044	8577
PHI7.2	2013	Pv07	80	36785216	36850029	Pv2.1_07_36785216_T/C	Pv2.1_07_36850029_G/A	6.9583	5.0197	0.4862	-0.7983	0.4005	-0.8124	-0.4783	0.7599	-0.874	1.3164	64813
SdFe2.3	2016	Pv02	44.5	38640000	38750000	Pv2.1_02_38639025_G/A	Pv2.1_02_38749006_C/T	8.3323	7.7111	2.7524	-2.2715	1.7618	2.0168	2.0356	-1.1346	1.4685	-6.629	110000
SdFe6.1	2014	Pv06	2	8725963	8938592	Pv2.1_06_8725963_G/A	Pv2.1_06_8938592_G/A	7.3274	4.0597	-0.8466	-0.8886	0.7177	0.7958	0.0708	2.1344	-1.6886	-0.2951	212629
SdFe6.2	2016	Pv06	35	23950000	23980000	Pv2.1_06_23945432_T/C	Pv2.1_06_23977827_T/A	6.4552	8.6803	-1.969	1.9134	-2.9041	0.1834	-0.3204	3.0979	-1.6992	1.6979	30000
SdFe8.3	2014	Pv08	71.5	58795702	58825372	Pv2.1_08_58795702_A/C	Pv2.1_08_58825372_C/T	6.5746	3.4992	-0.9469	-0.6837	0.406	-0.4088	-0.9482	3.6089	-0.4602	-0.5672	29670
SdFe8.3	2014	Pv08	74.5	59865455	59869136	Pv2.1_08_59865455_T/G	Pv2.1_08_59869136_C/A	7.1635	3.8043	-0.9187	-0.7339	1.0947	-0.3875	-0.8558	3.1728	-0.5006	-0.8712	3681
SdZn1.1	2014	Pv01	36.5	6773375	9794357	Pv2.1_01_6773375_T/A	Pv2.1_01_9794357_A/T	7.8761	3.163	0.5427	0.101	-0.328	-0.1178	-0.5144	0.2389	-0.2621	0.3397	3020982
SdZn11.1	2014	Pv11	3	561851	622998	Pv2.1_11_561851_T/C	Pv2.1_11_622998_C/T	7.0824	2.9287	-0.3314	-0.3957	0.1323	0.35	0.2733	0.3491	-0.1894	-0.1882	61147
SdZn6.1	2014	Pv06	2	8725963	8938592	Pv2.1_06_8725963_G/A	Pv2.1_06_8938592_G/A	7.7802	3.1337	-0.124	-0.1588	0.2309	0.0817	0.1416	0.7038	-0.5674	-0.3078	212629
SdZn6.1	2016	Pv06	22	18940000	18990000	Pv2.1_06_18944607_T/C	Pv2.1_06_18987441_C/A	7.687	10.9112	-0.7177	0.6351	-0.8349	0.7498	-0.9126	1.1164	-0.4822	0.4461	50000
SdZn7.1	2014	Pv07	43	11178655	12739786	Pv2.1_07_11178655_C/T	Pv2.1_07_12739786_G/A	6.5234	2.6866	0.3764	0.1743	-0.3421	-0.2462	0.2656	0.3186	-0.3286	-0.218	1.56113e+06
SdZn7.2	2014	Pv07	62	30324313	30461064	Pv2.1_07_30324313_A/T	Pv2.1_07_30461064_C/T	9.1227	3.741	-0.2832	0.3218	-0.4933	0.2379	-0.1837	0.0886	-0.3576	0.6695	136751
SdZn8.1	2014	Pv08	71	58684070	58711392	Pv2.1_08_58684070_A/C	Pv2.1_08_58711392_T/C	9.5392	3.7898	0.0578	-0.4125	-0.261	0.1832	-0.4184	1.1389	-0.1838	-0.1041	27322
SdZn8.1	2014	Pv08	83	60982396	61020458	Pv2.1_08_60982396_C/G	Pv2.1_08_61020458_A/G	6.8117	2.6515	-0.2976	-0.0953	-0.2285	-0.0459	0.015	0.9182	-0.4001	0.1342	38062
SdZn8.1	2014	Pv08	87.5	61526816	61589750	Pv2.1_08_61526816_A/T	Pv2.1_08_61589750_C/T	11.7198	4.7797	-0.3934	0.2195	0.1406	-0.494	-0.3787	1.0895	0.012	-0.1955	62934
SdZn9.1	2016	Pv09	44	35630000	35680000	Pv2.1_09_35630823_A/G	Pv2.1_09_35683677_C/A	7.9269	3.7575	-0.7032	1.076	-0.4028	0.4459	-1.0462	0.6086	-0.522	0.5437	50000
Yd1.1	2013	Pv01	38	10634933	11238077	Pv2.1_01_10634933_T/A	Pv2.1_01_11238077_T/A	8.7598	2.0275	-24.4113	-27.7585	47.3101	16.186	-28.8638	-59.3789	36.9468	39.9701	603144
Yd7.1	2014	Pv07	30.5	4564617	4755232	Pv2.1_07_4564617_A/T	Pv2.1_07_4755232_A/G	23.1642	6.3065	-56.9611	-46.4978	-20.2988	-34.4153	45.608	48.0745	23.3412	41.1494	190615
Yd7.1	2014	Pv07	34	5762007	6595160	Pv2.1_07_5762007_C/A	Pv2.1_07_6595160_G/T	11.8906	3.1365	15.9973	18.2305	39.5491	32.9457	-8.8516	-34.6128	-41.259	-21.9987	833153
Yd7.1	2013	Pv07	42	11022021	11178655	Pv2.1_07_11022021_T/C	Pv2.1_07_11178655_C/T	7.1763	1.6478	38.6199	-34.593	-33.6015	59.513	25.3789	-37.1407	-23.1794	5.0034	156634
Yd8.2	2013	Pv08	58.5	53507071	53630988	Pv2.1_08_53507071_A/G	Pv2.1_08_53630988_G/A	38.1749	10.3704	-78.4757	-55.145	83.9661	83.2002	-98.4008	-101.218	63.5005	102.573	123917
Yd8.2	2013	Pv08	59.5	54059393	54347236	Pv2.1_08_54059393_A/T	Pv2.1_08_54347236_G/A	23.6698	5.9251	68.7141	90.0366	-54.5368	-51.9813	51.1328	5.9368	-66.7128	-42.5892	287843
a Physical position in bp
b Phenotypic variation explained
c Alleleic effect of each founder
