# Supplementary material for: Genetic mapping for agronomic traits in a MAGIC population of common bean (Phaseolus vulgaris L.) under drought conditions
Source: BMC Genomics. 2020 Nov 16;21:799. doi: 10.1186/s12864-020-07213-6 (PMC7670608; doi:10.1186/s12864-020-07213-6)
Supplement: Supplementary file 13 — Additional file 13. Phenotypic performance of top 10 RILs of the common bean MAGIC population and their genotypes at 12 major QTL. Phenotypic values for each of the top ten MAGIC RIL lines are shown for each trial, color coded from desirable (green) to undesirable (red) values. For each RIL line founder haplotypes for the top 12 QTL are shown together with the haplotype effects color coded from desirable (blue) to undesirable (red) QTL effects. The data mean phenotype for each parental haplotype in the main QTL and maximum and minimum trait values or haplotype effects are shown below. Letters indicate significant differences using Tukey test (α = 0.05). [file 12864_2020_7213_MOESM13_ESM.xlsx]

## Sheet: Sheet5
Additiona File 13. Phenotypic performance of top 10 RILs of the of common bean MAGIC population and their genotypes at 12 major QTL. Phenotypic values for each of the top ten MAGIC RIL lines is shown for each trial, color coded from desirable (green) to undesirable (red) values.
For each RIL line founder haplotypes for the top 12 QTL the are shown together with the haplotype effects color coded from desirable (blue) to undesirable (red) QTL effects. The data mean phenotype for each parental haplotype in the main QTL and maximum and minimum trait values or haplotype effects are shown below. Differente letters indicate significant differences using Tukey test (α=0.05)
	Trait BLUPs											Founders' allelic effect
Line	DF 2013	DF 2014	DPM 2013	DPM 2014	PHI 2013	100SdW 2013	100SdW 2014	Yd 2013	Yd 2014	SdFe 2014	SdZn 2014	DF1.1	DPM1.1	DF1.2	DPM1.2	Yd1.1	PHI2.1	DF3.1	DPM3.1	SdFe6.1	SdFe6.2	DPM8.1	SdZn8.1
MGC_221	31.7965	35.0072	58.1547	57.6589	76.397	23.9723	19.434	1066.37	1624.82	59.0133	26.1767	SEN_56 (0.51)	SEN_56 (-0.47)	SEN_56 (-1.21)	SEN_56 (0.02)	SEN_56 (16.19)	ALB_213 (0.8)	INB_841 (-0.42)	INB_841 (-1)	SEN_56 (0.8)	MIB_778 (3.1)	SCR_2 (-0.74)	INB_827 (-0.41)
MGC_583	33.282	36.4593	59.7714	60.3118	74.4077	25.8772	21.7602	1108.78	1631.64	69.3814	31.3055	SEN_56 (0.51)	SEN_56 (-0.47)	SEN_56 (-1.21)	SEN_56 (0.02)	SEN_56 (16.19)	SXB_412 (-0.45)	INB_827 (-0.62)	INB_827 (-0.81)	MIB_778 (2.13)	MIB_778 (3.1)	SEN_56 (-0.63)	SXB_412 (0.06)
MGC_117	33.6295	35.8952	61.9396	58.5643	78.0539	26.1638	19.3329	1196.96	1601.24	61.4278	25.6604	SCR_9 (-0.47)	SCR_9 (-0.55)	SCR_9 (-1.25)	SCR_9 (-0.05)	SCR_9 (36.95)	SEN_56 (0.65)	SCR_2 (-0.22)	SCR_2 (0.57)	ALB_213 (0.72)	SEN_56 (0.18)	SXB_412 (-0.53)	SCR_9 (-0.18)
MGC_569	33.9517	35.7884	60.488	57.9369	77.856	23.1859	19.2772	901.48	1787.97	59.4669	27.1504	SEN_56 (0.51)	SEN_56 (-0.47)	SEN_56 (-1.21)	SEN_56 (0.02)	SEN_56 (16.19)	MIB_778 (0.76)	SCR_9 (0.43)	SCR_9 (-0.16)	ALB_213 (0.72)	ALB_213 (-2.9)	SXB_412 (-0.53)	SCR_2 (-0.42)
MGC_511	32.1834	35.2243	59.4311	59.5416	74.0431	27.7271	23.1614	917.725	1619.17	68.1505	27.8681	SCR_2 (-0.46)	SCR_2 (-0.6)	SCR_2 (0.95)	SCR_2 (-1.15)	SCR_2 (-28.86)	ALB_213 (0.8)	INB_827 (-0.62)	INB_827 (-0.81)	INB_827 (-0.89)	MIB_778 (3.1)	INB_841 (-0.61)	SEN_56 (0.18)
MGC_278	33.4754	35.1569	59.3804	58.1434	77.7308	21.2837	17.3295	871.691	1794.81	53.8441	26.3178	ALB_213 (-0.19)	ALB_213 (-0.75)	ALB_213 (-1.25)	ALB_213 (-0.31)	ALB_213 (47.31)	INB_827 (0.75)	INB_841 (-0.42)	INB_841 (-1)	INB_827 (-0.89)	ALB_213 (-2.9)	SXB_412 (-0.53)	SCR_9 (-0.18)
MGC_377	32.0221	34.7877	59.1005	58.0195	72.9561	28.0862	20.5565	1008.45	1527.2	66.0796	30.305	ALB_213 (-0.19)	ALB_213 (-0.75)	SEN_56 (-1.21)	SEN_56 (0.02)	SEN_56 (16.19)	SCR_9 (-0.91)	INB_841 (-0.42)	INB_841 (-1)	INB_827 (-0.89)	INB_841 (1.7)	INB_841 (-0.61)	MIB_778 (1.14)
MGC_258	32.2993	35.6636	61.2094	58.4402	74.6518	22.717	17.0166	788.712	1661.86	68.9732	28.8029	SEN_56 (0.51)	SEN_56 (-0.47)	SEN_56 (-1.21)	SEN_56 (0.02)	SEN_56 (16.19)	ALB_213 (0.8)	INB_841 (-0.42)	INB_841 (-1)	ALB_213 (0.72)	SEN_56 (0.18)	INB_841 (-0.61)	INB_827 (-0.41)
MGC_453	32.5156	35.0806	60.8974	57.7865	70.3073	25.2223	23.9587	853.303	1754.46	62.1394	27.724	ALB_213 (-0.19)	ALB_213 (-0.75)	ALB_213 (-1.25)	ALB_213 (-0.31)	ALB_213 (47.31)	SCR_9 (-0.91)	SEN_56 (0.12)	SEN_56 (0.37)	SCR_9 (-1.69)	SCR_9 (-1.7)	MIB_778 (0.08)	INB_827 (-0.41)
MGC_457	33.7105	36.1302	60.3541	61.9002	76.6248	27.5394	21.6684	989.282	1682.66	61.5125	27.6647	SCR_9 (-0.47)	SCR_9 (-0.55)	SCR_9 (-1.25)	SCR_9 (-0.05)	SCR_9 (36.95)	SEN_56 (0.65)	SEN_56 (0.12)	SEN_56 (0.37)	INB_827 (-0.89)	INB_827 (1.91)	SCR_2 (-0.74)	SXB_412 (0.06)
Maximum	42.7799	39.3493	68.3192	68.6733	80.5574	34.3638	26.0817	1212.02	1794.81	80.2015	34.7732	SEN_56 (0.51)	SXB_412 (1.01)	INB_827 (1.49)	MIB_778 (1.34)	ALB_213 (47.31)	ALB_213 (0.80)	SXB_412 (0.49)	ALB_213 (0.64)	MIB_778 (2.13)	MIB_778 (3.10)	SCR_9 (1.10)	MIB_778 (1.14)
Minimum	27.6678	34.3867	55.5065	56.7699	48.1548	15.6687	11.9331	266.469	908.127	49.5313	23.5347	SXB_412 (-0.48)	ALB_213 (-0.75)	ALB_213 (-1.25)	SCR_2 (-1.15)	MIB_778 (-59.38)	SCR_2 (-1.92)	INB_827 (-0.62)	INB_841 (-1.00)	SCR_9 (-1.69)	ALB_213 (-2.90)	SCR_2 (-0.74)	SCR_2 (-0.42)
												DF1.1	DPM1.1	DF1.2	DPM1.2	Yd1.1	PHI2.1	DF3.1	DPM3.1	SdFe6.1	SdFe6.2	DPM8.1	SdZn8.1
											SXB_412	35.13 a	63.1 b	36.64 b	62.54 b	737.5 abc	71.56 bc	36.25 b	62.29 ab	60.36 b	61.01 b	62.7 b	28.17 b
											INB_827	36.01 b	62.87 b	37.1 b	62.47 b	734.15 bc	72.76 a	35.22 a	61.34 a	60.31 b	61.41 ab	61.78 a	28.37 ab
											ALB_213	35.42 a	61.34 a	34.35 a	61.81 a	809.22 a	72.81 a	35.69 a	62.78 c	61.92 ab	59.82 b	62.98 b	28.23 b
											SEN_56	36.12 b	61.62 a	34.4 a	62.14 b	778.1 ab	72.66 ab	35.21 a	62.52 bc	62 ab	61.61 ab	62 b	28.42 ab
											SCR_2	35.15 a	61.49 a	36.55 b	60.97 a	733.05 bc	70.09 c	35.82 ab	62.71 bc	61.27 b	60.49 b	62.11 b	28.48 ab
											MIB_778	36.09 b	63.07 b	36.94 b	62.71 b	702.53 c	72.77 a	35.58 a	62.4 ab	63.34 a	64.61 a	61.69 a	29.38 a
											SCR_9	35.14 a	61.54 a	34.35 a	62.07 b	798.86 ab	71.11 c	35.86 ab	61.99 ab	59.51 b	60.34 b	62.29 b	28.06 b
											INB_841	35.82 a	61.71 a	34.49 a	62.26 b	801.88 ab	72.34 ab	35.09 a	61.14 a	60.91 b	61.7 ab	61.94 b	28.6 ab
