# Supplementary material for: Genetic mapping for agronomic traits in a MAGIC population of common bean (Phaseolus vulgaris L.) under drought conditions
Source: BMC Genomics. 2020 Nov 16;21:799. doi: 10.1186/s12864-020-07213-6 (PMC7670608; doi:10.1186/s12864-020-07213-6)
Supplement: Supplementary file 15 — Additional file 15. Significant polymorphisms in major QTL identified by both methods MLM GWAS and QTL mapping based on haplotypes that affect protein coding regions of candidate genes with moderate or high effect as defined by SnpEff (v4.3). Gene expression data added from O’Rourke et al. [105] and Phytozome.org (v12.1.6). [file 12864_2020_7213_MOESM15_ESM.xlsx]

## Sheet: Sheet2
Additional File 15. Significant polymorphisms in major QTL identified by both methods MLM GWAS and QTL mapping based on haplotypes that affect protein coding regions of candidate genes with moderate or high effect as defined by SnpEff (v4.3).
Gene expression data added from O’Rourke et al. (2014) and Phytozome.org (v12.1.6).
Trait	Year	QTL Name	Marker	Chr	Position (Mbp)	Position (cM)	p value	MAF	REF	ALT	Allele associated with positive trait values	Minor Allele	Effect	SXB 12	INB 827	ALB 213	SEN 56	SCR 2	MIB 778	SCR 9	INB 841	Variant	Level	Gene	Annotation Arabidopsis		FY	PY	PH	P1	P2	SH	S1	S2	YL	L	L5	LE	LI	N5	NE	NI	YR	R	R5	RE	RI	RT	YS
DF	2013	DF1.2	Pv2.1_01_10142220_A/T	Chr01	10142220	37.392	1.01752e-07	0.486486	A	T	A/A	A	-0.770269	A/A	A/A	T/T	T/T	T/T	A/A	T/T	A/A	missense_variant	MODERATE	Phvul.001G074300	D-arabinono-1,4-lactone oxidase family protein		3	0	1	0	1	0	0	0	2	1	2	1	0	5	1	12	10	6	12	6	3	4	5
DF	2013	DF1.2	Pv2.1_01_10142243_T/C	Chr01	10142243	37.3921	1.01752e-07	0.486486	T	C	T/T	T	-0.770269	T/T	T/T	C/C	C/C	C/C	T/T	C/C	T/T	missense_variant	MODERATE	Phvul.001G074300	D-arabinono-1,4-lactone oxidase family protein		3	0	1	0	1	0	0	0	2	1	2	1	0	5	1	12	10	6	12	6	3	4	5
DF	2013	DF1.2	Pv2.1_01_10142263_C/T	Chr01	10142263	37.3921	1.01752e-07	0.486486	C	T	C/C	C	-0.770269	C/C	C/C	T/T	T/T	T/T	C/C	T/T	C/C	missense_variant	MODERATE	Phvul.001G074300	D-arabinono-1,4-lactone oxidase family protein		3	0	1	0	1	0	0	0	2	1	2	1	0	5	1	12	10	6	12	6	3	4	5
DF	2013	DF1.2	Pv2.1_01_10575352_T/A	Chr01	10575352	37.9773	1.38537e-08	0.487613	T	A	T/T	T	-0.769366	T/T	T/T	A/A	A/A	A/A	T/T	A/A	T/T	missense_variant	MODERATE	Phvul.001G074900	CCT motif family protein		3	1	1	3	3	10	12	6	6	4	11	2	17	22	17	17	13	20	18	25	28	5	36
DF	2013	DF1.2	Pv2.1_01_10742414_A/G	Chr01	10742414	38.1202	6.68685e-12	0.380631	A	G	A/A	G	-0.89176	A/A	A/A	G/G	G/G	G/G	A/A	G/G	G/G	missense_variant	MODERATE	Phvul.001G075500	Protein kinase superfamily protein		2	0	2	1	9	0	0	0	14	0	9	5	50	2	3	53	8	1	3	8	22	2	14
DF	2013	DF1.2	Pv2.1_01_10742426_G/A	Chr01	10742426	38.1202	6.02815e-13	0.353604	G	A	A/A	G	0.928588	A/A	A/A	G/G	G/G	G/G	A/A	G/G	G/G	missense_variant	MODERATE	Phvul.001G075500	Protein kinase superfamily protein		2	0	2	1	9	0	0	0	14	0	9	5	50	2	3	53	8	1	3	8	22	2	14
DF	2013	DF1.2	Pv2.1_01_10742442_C/T	Chr01	10742442	38.1203	6.60788e-14	0.358108	C	T	T/T	C	0.998138	T/T	T/T	C/C	C/C	C/C	T/T	C/C	C/C	missense_variant	MODERATE	Phvul.001G075500	Protein kinase superfamily protein		2	0	2	1	9	0	0	0	14	0	9	5	50	2	3	53	8	1	3	8	22	2	14
DF	2013	DF1.2	Pv2.1_01_10826595_G/A	Chr01	10826595	38.1794	6.14344e-17	0.371622	G	A	G/G	A	-1.10928	G/G	G/G	A/A	A/A	A/A	G/G	A/A	A/A	missense_variant	MODERATE	Phvul.001G076000	Peroxidase superfamily protein		1	0	0	0	0	0	0	0	0	0	0	0	0	1	0	1	3	0	1	2	2	1	0
DF	2013	DF1.2	Pv2.1_01_11190496_A/T	Chr01	11190496	38.3426	6.24496e-15	0.35473	A	T	T/T	A	1.0832	T/T	T/T	A/A	A/A	A/A	T/T	A/A	A/A	missense_variant	MODERATE	Phvul.001G076900	Protein kinase family protein		26	8	23	12	20	29	12	8	21	15	18	14	24	22	19	34	23	23	17	21	24	24	21
DF	2014	DF1.2	Pv2.1_01_11190496_A/T	Chr01	11190496	38.3426	1.07169e-06	0.349668	A	T	T/T	A	0.212088	T/T	T/T	A/A	A/A	A/A	T/T	A/A	A/A	missense_variant	MODERATE	Phvul.001G076900	Protein kinase family protein		26	8	23	12	20	29	12	8	21	15	18	14	24	22	19	34	23	23	17	21	24	24	21
DF	2013	DF1.2	Pv2.1_01_11441607_A/T	Chr01	11441607	38.3538	1.84357e-22	0.36036	A	T	A/A	T	-1.46799	A/A	A/A	T/T	T/T	T/T	A/A	T/T	T/T	missense_variant	MODERATE	Phvul.001G077300	non-ATPase subunit 9		0	0	0	0	0	0	0	0	0	0	0	0	0	0	0	2	0	1	1	0	1	0	1
DF	2014	DF1.2	Pv2.1_01_11441607_A/T	Chr01	11441607	38.3538	2.88248e-09	0.351329	A	T	A/A	T	-0.276078	A/A	A/A	T/T	T/T	T/T	A/A	T/T	T/T	missense_variant	MODERATE	Phvul.001G077300	non-ATPase subunit 9		0	0	0	0	0	0	0	0	0	0	0	0	0	0	0	2	0	1	1	0	1	0	1
DPM	2013	DPM1.2	Pv2.1_01_11441607_A/T	Chr01	11441607	38.3538	3.83392e-07	0.36036	A	T	A/A	T	-0.772097	A/A	A/A	T/T	T/T	T/T	A/A	T/T	T/T	missense_variant	MODERATE	Phvul.001G077300	non-ATPase subunit 9		0	0	0	0	0	0	0	0	0	0	0	0	0	0	0	2	0	1	1	0	1	0	1
DF	2013	DF1.2	Pv2.1_01_11555592_C/A	Chr01	11555592	38.3606	2.38741e-25	0.367117	C	A	A/A	C	1.54706	A/A	A/A	C/C	C/C	C/C	A/A	C/C	C/C	splice_region_variant&intron_variant	LOW	Phvul.001G077600	Protein of unknown function (DUF677)		0	0	0	1	1	0	0	0	0	0	1	1	0	0	0	0	1	2	1	1	1	0	2
DF	2014	DF1.2	Pv2.1_01_11555592_C/A	Chr01	11555592	38.3606	9.01449e-09	0.354651	C	A	A/A	C	0.267375	A/A	A/A	C/C	C/C	C/C	A/A	C/C	C/C	splice_region_variant&intron_variant	LOW	Phvul.001G077600	Protein of unknown function (DUF677)		0	0	0	1	1	0	0	0	0	0	1	1	0	0	0	0	1	2	1	1	1	0	2
DPM	2013	DPM1.2	Pv2.1_01_11555592_C/A	Chr01	11555592	38.3606	4.75888e-07	0.367117	C	A	A/A	C	0.765989	A/A	A/A	C/C	C/C	C/C	A/A	C/C	C/C	splice_region_variant&intron_variant	LOW	Phvul.001G077600	Protein of unknown function (DUF677)		0	0	0	1	1	0	0	0	0	0	1	1	0	0	0	0	1	2	1	1	1	0	2
DF	2013	DF1.2	Pv2.1_01_11555760_T/G	Chr01	11555760	38.3606	9.09516e-14	0.346847	T	G	G/G	T	0.981398	G/G	G/G	T/T	T/T	T/T	G/G	T/T	T/T	missense_variant	MODERATE	Phvul.001G077600	Protein of unknown function (DUF677)		0	0	0	1	1	0	0	0	0	0	1	1	0	0	0	0	1	2	1	1	1	0	2
DF	2013	DF1.2	Pv2.1_01_11571295_G/A	Chr01	11571295	38.3611	8.43858e-07	0.26464	G	A	A/A	G	0.549602	A/A	A/A	G/G	G/G	G/G	A/A	G/G	G/G	missense_variant	MODERATE	Phvul.001G077700	arabinose kinase		8	3	12	9	16	10	9	9	4	2	3	2	3	2	1	60	10	9	8	7	7	11	9
DF	2013	DF1.2	Pv2.1_01_11573260_A/C	Chr01	11573260	38.3611	6.71362e-11	0.326577	A	C	C/C	A	0.786544	C/C	C/C	A/A	A/A	A/A	C/C	A/A	A/A	splice_region_variant&intron_variant	LOW	Phvul.001G077700	arabinose kinase		8	3	12	9	16	10	9	9	4	2	3	2	3	2	1	60	10	9	8	7	7	11	9
DF	2014	DF1.2	Pv2.1_01_11573260_A/C	Chr01	11573260	38.3611	1.52425e-06	0.313123	A	C	C/C	A	0.176982	C/C	C/C	A/A	A/A	A/A	C/C	A/A	A/A	splice_region_variant&intron_variant	LOW	Phvul.001G077700	arabinose kinase		8	3	12	9	16	10	9	9	4	2	3	2	3	2	1	60	10	9	8	7	7	11	9
DF	2013	DF1.2	Pv2.1_01_11577511_G/A	Chr01	11577511	38.3611	2.38475e-11	0.296171	G	A	A/A	G	0.769602	A/A	A/A	G/G	G/G	G/G	A/A	G/G	G/G	missense_variant	MODERATE	Phvul.001G077700	arabinose kinase		8	3	12	9	16	10	9	9	4	2	3	2	3	2	1	60	10	9	8	7	7	11	9
DF	2013	DF1.2	Pv2.1_01_11580975_G/C	Chr01	11580975	38.3612	6.82374e-09	0.287162	G	C	C/C	G	0.658861	C/C	C/C	G/G	G/G	G/G	C/C	G/G	G/G	missense_variant	MODERATE	Phvul.001G077700	arabinose kinase		8	3	12	9	16	10	9	9	4	2	3	2	3	2	1	60	10	9	8	7	7	11	9
DF	2013	DF1.2	Pv2.1_01_11665788_T/C	Chr01	11665788	38.3635	3.47307e-09	0.318694	T	C	C/C	T	0.710153	C/C	C/C	T/T	T/T	T/T	C/C	T/T	T/T	missense_variant	MODERATE	Phvul.001G078000	Major facilitator superfamily protein		3	1	6	3	5	3	2	3	2	1	2	1	2	2	1	3	3	5	4	3	4	2	3
DF	2013	DF1.2	Pv2.1_01_11736440_G/C	Chr01	11736440	38.3676	9.97536e-16	0.344595	G	C	C/C	G	1.09003	C/C	C/C	G/G	G/G	G/G	C/C	G/G	G/G	missense_variant	MODERATE	Phvul.001G078300	haloacid dehalogenase-like hydrolase family protein		9	3	8	4	7	7	2	2	24	17	18	19	21	8	5	10	8	11	8	10	11	10	12
DF	2013	DF1.2	Pv2.1_01_11737510_C/T	Chr01	11737510	38.3676	3.50093e-19	0.359234	C	T	T/T	C	1.22546	T/T	T/T	C/C	C/C	C/C	T/T	C/C	C/C	missense_variant	MODERATE	Phvul.001G078300	haloacid dehalogenase-like hydrolase family protein		9	3	8	4	7	7	2	2	24	17	18	19	21	8	5	10	8	11	8	10	11	10	12
DF	2014	DF1.2	Pv2.1_01_11737510_C/T	Chr01	11737510	38.3676	6.8337e-07	0.348837	C	T	T/T	C	0.209645	T/T	T/T	C/C	C/C	C/C	T/T	C/C	C/C	missense_variant	MODERATE	Phvul.001G078300	haloacid dehalogenase-like hydrolase family protein		9	3	8	4	7	7	2	2	24	17	18	19	21	8	5	10	8	11	8	10	11	10	12
DF	2013	DF1.2	Pv2.1_01_11769541_G/A	Chr01	11769541	38.3693	5.8794e-14	0.347973	G	A	A/A	G	1.01398	A/A	A/A	G/G	G/G	G/G	A/A	G/G	G/G	splice_region_variant&intron_variant	LOW	Phvul.001G078401	Sulfite exporter TauE/SafE family protein
DF	2013	DF1.2	Pv2.1_01_11866593_C/G	Chr01	11866593	38.3713	9.84344e-11	0.281532	C	G	G/G	C	0.744795	G/G	G/G	C/C	C/C	C/C	G/G	C/C	C/C	5_prime_UTR_premature_start_codon_gain_variant	LOW	Phvul.001G078600	rhomboid-like protein 11		5	1	3	2	4	3	2	1	10	9	7	6	9	2	1	6	2	2	2	3	4	3	3
DF	2013	DF1.2	Pv2.1_01_11866808_C/T	Chr01	11866808	38.3714	3.03481e-13	0.296171	C	T	T/T	C	0.841084	T/T	T/T	C/C	C/C	C/C	T/T	C/C	C/C	missense_variant	MODERATE	Phvul.001G078600	rhomboid-like protein 11		5	1	3	2	4	3	2	1	10	9	7	6	9	2	1	6	2	2	2	3	4	3	3
DF	2013	DF1.2	Pv2.1_01_11868018_A/G	Chr01	11868018	38.3715	8.79573e-13	0.310811	A	G	G/G	A	0.888472	G/G	G/G	A/A	A/A	A/A	G/G	A/A	A/A	missense_variant	MODERATE	Phvul.001G078600	rhomboid-like protein 11		5	1	3	2	4	3	2	1	10	9	7	6	9	2	1	6	2	2	2	3	4	3	3
DF	2013	DF1.2	Pv2.1_01_12042778_T/A	Chr01	12042778	38.3764	4.05244e-18	0.358108	T	A	A/A	T	1.11089	A/A	A/A	T/T	T/T	T/T	A/A	T/T	T/T	missense_variant	MODERATE	Phvul.001G079300	GRF zinc finger / Zinc knuckle protein		2	0	1	0	0	0	1	1	0	0	1	0	0	46	64	12	0	1	0	15	16	0	1
DF	2013	DF1.2	Pv2.1_01_12042779_T/A	Chr01	12042779	38.3764	1.00984e-16	0.344595	T	A	A/A	T	1.07538	A/A	A/A	T/T	T/T	T/T	A/A	T/T	T/T	missense_variant	MODERATE	Phvul.001G079300	GRF zinc finger / Zinc knuckle protein		2	0	1	0	0	0	1	1	0	0	1	0	0	46	64	12	0	1	0	15	16	0	1
DF	2013	DF1.2	Pv2.1_01_12043825_C/T	Chr01	12043825	38.3764	1.50513e-08	0.338964	C	T	T/T	C	0.714813	T/T	T/T	C/C	C/C	C/C	T/T	C/C	C/C	missense_variant	MODERATE	Phvul.001G079300	GRF zinc finger / Zinc knuckle protein		2	0	1	0	0	0	1	1	0	0	1	0	0	46	64	12	0	1	0	15	16	0	1
DF	2013	DF1.2	Pv2.1_01_12044504_G/A	Chr01	12044504	38.3764	8.29037e-19	0.362613	G	A	A/A	G	1.34884	A/A	A/A	G/G	G/G	G/G	A/A	G/G	G/G	missense_variant	MODERATE	Phvul.001G079300	GRF zinc finger / Zinc knuckle protein		2	0	1	0	0	0	1	1	0	0	1	0	0	46	64	12	0	1	0	15	16	0	1
DF	2014	DF1.2	Pv2.1_01_12044504_G/A	Chr01	12044504	38.3764	1.20636e-06	0.352159	G	A	A/A	G	0.226774	A/A	A/A	G/G	G/G	G/G	A/A	G/G	G/G	missense_variant	MODERATE	Phvul.001G079300	GRF zinc finger / Zinc knuckle protein		2	0	1	0	0	0	1	1	0	0	1	0	0	46	64	12	0	1	0	15	16	0	1
DF	2013	DF1.2	Pv2.1_01_12576043_A/G	Chr01	12576043	38.4578	2.37687e-09	0.362613	A	G	G/G	A	0.763816	G/G	G/G	A/A	A/A	A/A	G/G	A/A	A/A	splice_region_variant&intron_variant	LOW	Phvul.001G083000	Chalcone and stilbene synthase family protein		196	38	250	0	1	1129	334	196	227	451	478	680	1527	6	3	1	1	2	4	7	3	0	14
DF	2013	DF1.2	Pv2.1_01_12658579_G/T	Chr01	12658579	38.5015	1.66941e-19	0.370495	G	T	T/T	G	1.13453	T/T	T/T	G/G	G/G	G/G	T/T	G/G	G/G	missense_variant	MODERATE	Phvul.001G083200	Protein of unknown function (DUF677)		4	1	4	1	4	5	3	2	5	3	3	1	3	5	2	7	3	7	7	4	5	4	3
DPM	2013	DPM1.2	Pv2.1_01_12658579_G/T	Chr01	12658579	38.5015	1.45093e-07	0.370495	G	T	T/T	G	0.657327	T/T	T/T	G/G	G/G	G/G	T/T	G/G	G/G	missense_variant	MODERATE	Phvul.001G083200	Protein of unknown function (DUF677)		4	1	4	1	4	5	3	2	5	3	3	1	3	5	2	7	3	7	7	4	5	4	3
DF	2014	DF1.2	Pv2.1_01_12658579_G/T	Chr01	12658579	38.5015	2.23273e-06	0.361296	G	T	T/T	G	0.189622	T/T	T/T	G/G	G/G	G/G	T/T	G/G	G/G	missense_variant	MODERATE	Phvul.001G083200	Protein of unknown function (DUF677)		4	1	4	1	4	5	3	2	5	3	3	1	3	5	2	7	3	7	7	4	5	4	3
DF	2013	DF1.2	Pv2.1_01_12983517_CTT/C	Chr01	12983517	38.7141	6.39914e-21	0.359234	CTT	C	C/C	CTT	1.32391	C/C	C/C	CTT/CTT	CTT/CTT	CTT/CTT	C/C	CTT/CTT	CTT/CTT	splice_region_variant&intron_variant	LOW	Phvul.001G084501	Glycosyl hydrolase family 38 protein
DF	2013	DF1.2	Pv2.1_01_13058024_T/C	Chr01	13058024	38.7658	4.31336e-07	0.496622	T	C	T/T	T	-0.732417	T/T	T/T	C/C	C/C	C/C	T/T	C/C	T/T	missense_variant	MODERATE	Phvul.001G084700	Glycosyl hydrolase family 38 protein		14	5	19	11	10	17	31	35	12	8	7	8	6	14	16	17	21	27	20	25	22	10	23
DF	2013	DF1.2	Pv2.1_01_13117983_C/G	Chr01	13117983	38.8067	4.8424e-09	0.375	C	G	G/G	C	0.635196	G/G	G/G	C/C	C/C	C/C	G/G	C/C	G/G	missense_variant	MODERATE	Phvul.001G085000			0	0	0	1	1	0	0	0	0	0	0	0	0	0	0	0	0	0	0	0	0	0	0
DF	2013	DF1.2	Pv2.1_01_13124249_C/A	Chr01	13124249	38.8109	1.15845e-09	0.498874	C	A	A/A	C	0.868404	A/A	A/A	C/C	C/C	C/C	A/A	C/C	A/A	missense_variant	MODERATE	Phvul.001G085200	CCR-like		135	14	47	4	49	10	10	4	208	12	62	6	4	0	1	3	2	1	1	1	1	2	64
DF	2013	DF1.2	Pv2.1_01_13173202_A/G	Chr01	13173202	38.8436	1.1363e-07	0.496622	A	G	G/G	A	0.765941	G/G	G/G	A/A	A/A	A/A	G/G	A/A	G/G	missense_variant	MODERATE	Phvul.001G085500	basic helix-loop-helix (bHLH) DNA-binding superfamily protein		25	8	18	4	11	28	121	108	87	74	71	67	37	6	2	4	2	4	4	6	3	5	7
DF	2013	DF1.2	Pv2.1_01_13279931_T/A	Chr01	13279931	38.9164	1.26351e-06	0.484234	T	A	T/T	T	-0.632427	T/T	T/T	A/A	A/A	A/A	T/T	A/A	T/T	missense_variant	MODERATE	Phvul.001G086000			1	0	0	1	1	3	1	1	2	4	2	3	6	2	3	2	5	4	4	5	7	6	3
DF	2013	DF1.2	Pv2.1_01_13327849_A/G	Chr01	13327849	38.9514	6.09312e-07	0.310811	A	G	G/G	A	0.513584	G/G	G/G	A/A	A/A	A/A	G/G	A/A	A/A	splice_region_variant&intron_variant	LOW	Phvul.001G086100	ARM repeat superfamily protein		12	6	11	7	8	19	16	10	19	4	8	5	11	24	7	11	10	16	10	14	13	23	15
DF	2013	DF1.2	Pv2.1_01_13353868_G/A	Chr01	13353868	38.9714	6.84101e-08	0.320946	G	A	A/A	G	0.621704	A/A	A/A	G/G	G/G	G/G	A/A	G/G	G/G	missense_variant	MODERATE	Phvul.001G086300	Tetratricopeptide repeat (TPR)-like superfamily protein		1	1	1	0	1	1	1	1	1	0	1	0	1	2	1	1	1	1	1	1	1	1	1
DF	2013	DF1.2	Pv2.1_01_13513228_A/T	Chr01	13513228	39.1159	3.98383e-18	0.352477	A	T	T/T	A	1.17612	T/T	T/T	A/A	A/A	A/A	T/T	A/A	A/A	missense_variant	MODERATE	Phvul.001G087100	GRAM domain family protein		3	1	8	7	32	7	3	2	72	1	73	27	127	104	36	289	201	11	61	167	191	46	83
DPM	2013	DPM1.2	Pv2.1_01_13513228_A/T	Chr01	13513228	39.1159	1.17758e-06	0.352477	A	T	T/T	A	0.654234	T/T	T/T	A/A	A/A	A/A	T/T	A/A	A/A	missense_variant	MODERATE	Phvul.001G087100	GRAM domain family protein		3	1	8	7	32	7	3	2	72	1	73	27	127	104	36	289	201	11	61	167	191	46	83
DF	2013	DF1.2	Pv2.1_01_13548191_G/A	Chr01	13548191	39.1536	4.49329e-20	0.43018	G	A	A/A	G	1.28094	A/A	A/A	G/G	G/G	G/G	A/A	G/G	G/G	missense_variant	MODERATE	Phvul.001G087300	B-box type zinc finger protein with CCT domain		12	3	3	3	5	8	5	6	11	0	6	0	1	7	1	4	2	2	3	3	2	9	5
DF	2013	DF1.2	Pv2.1_01_13785635_G/C	Chr01	13785635	39.4472	1.13393e-07	0.35473	G	C	G/G	C	-0.572307	G/G	G/G	C/C	C/C	C/C	G/G	C/C	C/C	missense_variant	MODERATE	Phvul.001G088000			8	1	7	6	10	8	8	6	6	6	6	3	10	5	6	17	9	11	8	8	8	7	5
DF	2013	DF1.2	Pv2.1_01_13790037_T/G	Chr01	13790037	39.453	4.67066e-09	0.40991	T	G	T/T	G	-0.604219	T/T	T/T	G/G	G/G	G/G	T/T	G/G	G/G	missense_variant	MODERATE	Phvul.001G088000			8	1	7	6	10	8	8	6	6	6	6	3	10	5	6	17	9	11	8	8	8	7	5
DF	2013	DF1.2	Pv2.1_01_13790715_C/G	Chr01	13790715	39.4539	1.06708e-21	0.368243	C	G	C/C	G	-1.21856	C/C	C/C	G/G	G/G	G/G	C/C	G/G	G/G	missense_variant	MODERATE	Phvul.001G088000			8	1	7	6	10	8	8	6	6	6	6	3	10	5	6	17	9	11	8	8	8	7	5
DF	2014	DF1.2	Pv2.1_01_13790715_C/G	Chr01	13790715	39.4539	6.3182e-08	0.362126	C	G	C/C	G	-0.21399	C/C	C/C	G/G	G/G	G/G	C/C	G/G	G/G	missense_variant	MODERATE	Phvul.001G088000			8	1	7	6	10	8	8	6	6	6	6	3	10	5	6	17	9	11	8	8	8	7	5
DF	2013	DF1.2	Pv2.1_01_13954482_A/T	Chr01	13954482	39.6659	1.09111e-06	0.283784	A	T	A/A	T	-0.571892	A/A	A/A	T/T	T/T	T/T	A/A	T/T	T/T	missense_variant	MODERATE	Phvul.001G088600			0	0	1	1	1	1	0	1	2	2	2	1	1	1	0	1	0	1	0	1	1	1	1
DF	2013	DF1.2	Pv2.1_01_14352260_T/C	Chr01	14352260	40.005	2.96111e-19	0.378378	T	C	T/T	C	-1.0852	T/T	T/T	C/C	C/C	C/C	T/T	C/C	C/C	missense_variant	MODERATE	Phvul.001G089400	Tetratricopeptide repeat (TPR)-like superfamily protein		3	1	2	2	2	4	2	1	3	2	3	2	2	4	1	2	1	3	2	2	2	4	3
DPM	2013	DPM1.2	Pv2.1_01_14352260_T/C	Chr01	14352260	40.005	5.27869e-08	0.378378	T	C	T/T	C	-0.653105	T/T	T/T	C/C	C/C	C/C	T/T	C/C	C/C	missense_variant	MODERATE	Phvul.001G089400	Tetratricopeptide repeat (TPR)-like superfamily protein		3	1	2	2	2	4	2	1	3	2	3	2	2	4	1	2	1	3	2	2	2	4	3
DF	2013	DF1.2	Pv2.1_01_14352767_T/C	Chr01	14352767	40.0053	2.02658e-25	0.370495	T	C	T/T	C	-1.38132	T/T	T/T	C/C	C/C	C/C	T/T	C/C	C/C	missense_variant	MODERATE	Phvul.001G089400	Tetratricopeptide repeat (TPR)-like superfamily protein		3	1	2	2	2	4	2	1	3	2	3	2	2	4	1	2	1	3	2	2	2	4	3
DF	2014	DF1.2	Pv2.1_01_14352767_T/C	Chr01	14352767	40.0053	5.29623e-10	0.358804	T	C	T/T	C	-0.258975	T/T	T/T	C/C	C/C	C/C	T/T	C/C	C/C	missense_variant	MODERATE	Phvul.001G089400	Tetratricopeptide repeat (TPR)-like superfamily protein		3	1	2	2	2	4	2	1	3	2	3	2	2	4	1	2	1	3	2	2	2	4	3
DF	2013	DF1.2	Pv2.1_01_14353027_A/G	Chr01	14353027	40.0054	3.18117e-18	0.403153	A	G	A/A	G	-1.05081	A/A	A/A	G/G	G/G	G/G	A/A	G/G	G/G	missense_variant	MODERATE	Phvul.001G089400	Tetratricopeptide repeat (TPR)-like superfamily protein		3	1	2	2	2	4	2	1	3	2	3	2	2	4	1	2	1	3	2	2	2	4	3
DPM	2013	DPM1.2	Pv2.1_01_14353027_A/G	Chr01	14353027	40.0054	8.03503e-07	0.403153	A	G	A/A	G	-0.591609	A/A	A/A	G/G	G/G	G/G	A/A	G/G	G/G	missense_variant	MODERATE	Phvul.001G089400	Tetratricopeptide repeat (TPR)-like superfamily protein		3	1	2	2	2	4	2	1	3	2	3	2	2	4	1	2	1	3	2	2	2	4	3
DF	2013	DF1.2	Pv2.1_01_14353059_A/T	Chr01	14353059	40.0054	8.14277e-25	0.372748	A	T	A/A	T	-1.2941	A/A	A/A	T/T	T/T	T/T	A/A	T/T	T/T	missense_variant	MODERATE	Phvul.001G089400	Tetratricopeptide repeat (TPR)-like superfamily protein		3	1	2	2	2	4	2	1	3	2	3	2	2	4	1	2	1	3	2	2	2	4	3
DF	2014	DF1.2	Pv2.1_01_14353059_A/T	Chr01	14353059	40.0054	1.23201e-07	0.362957	A	T	A/A	T	-0.209579	A/A	A/A	T/T	T/T	T/T	A/A	T/T	T/T	missense_variant	MODERATE	Phvul.001G089400	Tetratricopeptide repeat (TPR)-like superfamily protein		3	1	2	2	2	4	2	1	3	2	3	2	2	4	1	2	1	3	2	2	2	4	3
DPM	2013	DPM1.2	Pv2.1_01_14353059_A/T	Chr01	14353059	40.0054	2.22119e-07	0.372748	A	T	A/A	T	-0.664063	A/A	A/A	T/T	T/T	T/T	A/A	T/T	T/T	missense_variant	MODERATE	Phvul.001G089400	Tetratricopeptide repeat (TPR)-like superfamily protein		3	1	2	2	2	4	2	1	3	2	3	2	2	4	1	2	1	3	2	2	2	4	3
DF	2013	DF1.2	Pv2.1_01_14353448_G/C	Chr01	14353448	40.0056	8.95253e-21	0.369369	G	C	G/G	C	-1.22506	G/G	G/G	C/C	C/C	C/C	G/G	C/C	C/C	missense_variant	MODERATE	Phvul.001G089400	Tetratricopeptide repeat (TPR)-like superfamily protein		3	1	2	2	2	4	2	1	3	2	3	2	2	4	1	2	1	3	2	2	2	4	3
DF	2014	DF1.2	Pv2.1_01_14353448_G/C	Chr01	14353448	40.0056	7.56095e-08	0.356312	G	C	G/G	C	-0.219471	G/G	G/G	C/C	C/C	C/C	G/G	C/C	C/C	missense_variant	MODERATE	Phvul.001G089400	Tetratricopeptide repeat (TPR)-like superfamily protein		3	1	2	2	2	4	2	1	3	2	3	2	2	4	1	2	1	3	2	2	2	4	3
DPM	2013	DPM1.2	Pv2.1_01_14353448_G/C	Chr01	14353448	40.0056	1.48718e-07	0.369369	G	C	G/G	C	-0.689125	G/G	G/G	C/C	C/C	C/C	G/G	C/C	C/C	missense_variant	MODERATE	Phvul.001G089400	Tetratricopeptide repeat (TPR)-like superfamily protein		3	1	2	2	2	4	2	1	3	2	3	2	2	4	1	2	1	3	2	2	2	4	3
DF	2013	DF1.2	Pv2.1_01_14466206_T/A	Chr01	14466206	40.0507	2.65756e-08	0.487613	T	A	A/A	T	0.586616	A/A	A/A	T/T	T/T	T/T	A/A	T/T	T/T	missense_variant	MODERATE	Phvul.001G089500	GYF domain-containing protein		9	3	11	8	11	12	11	9	11	5	10	6	10	12	11	17	17	15	9	15	14	17	14
DF	2013	DF1.2	Pv2.1_01_14523808_G/C	Chr01	14523808	40.0683	2.40999e-17	0.318694	G	C	G/G	C	-0.918891	G/G	G/G	C/C	C/C	C/C	G/G	C/C	C/C	missense_variant	MODERATE	Phvul.001G089600	actin related protein 2		0	0	3	1	2	2	2	2	1	0	1	1	1	2	5	2	3	3	1	1	4	2	1
DF	2014	DF1.2	Pv2.1_01_14523808_G/C	Chr01	14523808	40.0683	7.16399e-07	0.315615	G	C	G/G	C	-0.174456	G/G	G/G	C/C	C/C	C/C	G/G	C/C	C/C	missense_variant	MODERATE	Phvul.001G089600	actin related protein 2		0	0	3	1	2	2	2	2	1	0	1	1	1	2	5	2	3	3	1	1	4	2	1
DF	2013	DF1.2	Pv2.1_01_14524836_G/T	Chr01	14524836	40.0686	2.25017e-22	0.347973	G	T	G/G	T	-1.27674	G/G	G/G	T/T	T/T	T/T	G/G	T/T	T/T	missense_variant	MODERATE	Phvul.001G089600	actin related protein 2		0	0	3	1	2	2	2	2	1	0	1	1	1	2	5	2	3	3	1	1	4	2	1
DF	2014	DF1.2	Pv2.1_01_14524836_G/T	Chr01	14524836	40.0686	3.49832e-10	0.343023	G	T	G/G	T	-0.255999	G/G	G/G	T/T	T/T	T/T	G/G	T/T	T/T	missense_variant	MODERATE	Phvul.001G089600	actin related protein 2		0	0	3	1	2	2	2	2	1	0	1	1	1	2	5	2	3	3	1	1	4	2	1
DF	2013	DF1.2	Pv2.1_01_14524978_G/A	Chr01	14524978	40.0687	3.6427e-19	0.38964	G	A	G/G	A	-1.15259	G/G	G/G	A/A	A/A	A/A	G/G	A/A	A/A	missense_variant	MODERATE	Phvul.001G089600	actin related protein 2		0	0	3	1	2	2	2	2	1	0	1	1	1	2	5	2	3	3	1	1	4	2	1
DF	2014	DF1.2	Pv2.1_01_14524978_G/A	Chr01	14524978	40.0687	1.7567e-07	0.374585	G	A	G/G	A	-0.211558	G/G	G/G	A/A	A/A	A/A	G/G	A/A	A/A	missense_variant	MODERATE	Phvul.001G089600	actin related protein 2		0	0	3	1	2	2	2	2	1	0	1	1	1	2	5	2	3	3	1	1	4	2	1
DF	2013	DF1.2	Pv2.1_01_14529198_G/A	Chr01	14529198	40.0698	2.2609e-20	0.369369	G	A	G/G	A	-1.15909	G/G	G/G	A/A	A/A	A/A	G/G	A/A	A/A	missense_variant	MODERATE	Phvul.001G089600	actin related protein 2		0	0	3	1	2	2	2	2	1	0	1	1	1	2	5	2	3	3	1	1	4	2	1
DF	2014	DF1.2	Pv2.1_01_14529198_G/A	Chr01	14529198	40.0698	9.54874e-07	0.353821	G	A	G/G	A	-0.196508	G/G	G/G	A/A	A/A	A/A	G/G	A/A	A/A	missense_variant	MODERATE	Phvul.001G089600	actin related protein 2		0	0	3	1	2	2	2	2	1	0	1	1	1	2	5	2	3	3	1	1	4	2	1
DF	2013	DF1.2	Pv2.1_01_14529317_T/G	Chr01	14529317	40.0699	4.1565e-07	0.38964	T	G	T/T	G	-0.530002	T/T	T/T	G/G	G/G	G/G	T/T	G/G	G/G	missense_variant	MODERATE	Phvul.001G089600	actin related protein 2		0	0	3	1	2	2	2	2	1	0	1	1	1	2	5	2	3	3	1	1	4	2	1
DF	2013	DF1.2	Pv2.1_01_14565174_A/G	Chr01	14565174	40.0792	9.45245e-14	0.322072	A	G	A/A	G	-0.868737	A/A	A/A	G/G	G/G	G/G	A/A	G/G	G/G	missense_variant	MODERATE	Phvul.001G089700	HXXXD-type acyl-transferase family protein		0	1	0	0	0	0	0	0	0	0	1	0	1	30	4	6	16	18	37	27	26	0	0
DF	2014	DF1.2	Pv2.1_01_14565174_A/G	Chr01	14565174	40.0792	5.02164e-07	0.311462	A	G	A/A	G	-0.185511	A/A	A/A	G/G	G/G	G/G	A/A	G/G	G/G	missense_variant	MODERATE	Phvul.001G089700	HXXXD-type acyl-transferase family protein		0	1	0	0	0	0	0	0	0	0	1	0	1	30	4	6	16	18	37	27	26	0	0
DF	2013	DF1.2	Pv2.1_01_14565288_G/A	Chr01	14565288	40.0792	4.50429e-18	0.334459	G	A	A/A	G	1.06309	A/A	A/A	G/G	G/G	G/G	A/A	G/G	G/G	missense_variant	MODERATE	Phvul.001G089700	HXXXD-type acyl-transferase family protein		0	1	0	0	0	0	0	0	0	0	1	0	1	30	4	6	16	18	37	27	26	0	0
DF	2013	DF1.2	Pv2.1_01_14565488_G/A	Chr01	14565488	40.0792	4.1434e-07	0.335586	G	A	G/G	A	-0.496211	G/G	G/G	A/A	A/A	A/A	G/G	A/A	G/G	missense_variant	MODERATE	Phvul.001G089700	HXXXD-type acyl-transferase family protein		0	1	0	0	0	0	0	0	0	0	1	0	1	30	4	6	16	18	37	27	26	0	0
DF	2013	DF1.2	Pv2.1_01_14661652_T/C	Chr01	14661652	40.0995	6.95791e-10	0.486486	T	C	T/T	T	-0.733957	T/T	T/T	C/C	C/C	C/C	T/T	C/C	T/T	missense_variant	MODERATE	Phvul.001G089900	RGA-like 1		0	0	0	0	0	2	1	0	0	0	0	0	0	0	0	0	0	0	0	0	0	0	0
DF	2013	DF1.2	Pv2.1_01_14694391_T/G	Chr01	14694391	40.1052	3.75739e-31	0.361486	T	G	G/G	T	1.67721	G/G	G/G	T/T	T/T	T/T	G/G	T/T	T/T	missense_variant	MODERATE	Phvul.001G090100	exocyst subunit exo70 family protein C2		0	0	0	0	0	0	0	0	0	0	0	0	0	0	1	0	3	2	2	2	0	4	0
DF	2014	DF1.2	Pv2.1_01_14694391_T/G	Chr01	14694391	40.1052	1.65581e-08	0.355482	T	G	G/G	T	0.26104	G/G	G/G	T/T	T/T	T/T	G/G	T/T	T/T	missense_variant	MODERATE	Phvul.001G090100	exocyst subunit exo70 family protein C2		0	0	0	0	0	0	0	0	0	0	0	0	0	0	1	0	3	2	2	2	0	4	0
DF	2013	DF1.2	Pv2.1_01_14784356_G/T	Chr01	14784356	40.1186	9.42282e-17	0.369369	G	T	T/T	G	0.984556	T/T	T/T	G/G	G/G	G/G	T/T	G/G	G/G	splice_region_variant	LOW	Phvul.001G090200	ENTH/VHS family protein		15	7	14	8	15	23	21	19	16	7	11	9	22	21	13	28	12	18	14	18	20	19	17
DF	2014	DF1.2	Pv2.1_01_14784356_G/T	Chr01	14784356	40.1186	3.82914e-08	0.356312	G	T	T/T	G	0.202349	T/T	T/T	G/G	G/G	G/G	T/T	G/G	G/G	splice_region_variant	LOW	Phvul.001G090200	ENTH/VHS family protein		15	7	14	8	15	23	21	19	16	7	11	9	22	21	13	28	12	18	14	18	20	19	17
DF	2013	DF1.2	Pv2.1_01_14835280_C/CT	Chr01	14835280	40.1253	1.00553e-15	0.384009	C	CT	CT/CT	C	0.933006	CT/CT	CT/CT	C/C	C/C	C/C	CT/CT	C/C	C/C	splice_region_variant&intron_variant	LOW	Phvul.001G090400	membrane-anchored ubiquitin-fold protein 4 precursor		36	9	45	21	57	45	41	42	61	30	90	37	80	43	52	84	103	50	52	48	45	52	70
DF	2014	DF1.2	Pv2.1_01_14835280_C/CT	Chr01	14835280	40.1253	2.03156e-06	0.394518	C	CT	CT/CT	C	0.162706	CT/CT	CT/CT	C/C	C/C	C/C	CT/CT	C/C	C/C	splice_region_variant&intron_variant	LOW	Phvul.001G090400	membrane-anchored ubiquitin-fold protein 4 precursor		36	9	45	21	57	45	41	42	61	30	90	37	80	43	52	84	103	50	52	48	45	52	70
Yd	2014	Yd1.2	Pv2.1_01_14989917_C/T	Chr01	14989917	40.1458	7.17904e-07	0.105482	C	T	C/C	C	-36.7876	T/T	T/T	C/C	C/C	C/C	T/T	C/C	C/C	missense_variant	MODERATE	Phvul.001G090900			29	2	21	13	30	20	50	29	20	16	8	4	8	51	24	10	22	25	54	18	16	35	31
DF	2013	DF1.2	Pv2.1_01_15398795_A/G	Chr01	15398795	40.2113	3.47454e-13	0.403153	A	G	A/A	G	-0.791973	A/A	A/A	G/G	G/G	G/G	A/A	G/G	G/G	missense_variant	MODERATE	Phvul.001G091200			0	0	0	0	0	0	0	0	0	0	0	0	0	0	0	0	0	0	0	0	0	0	0
DF	2013	DF1.2	Pv2.1_01_15553393_T/G	Chr01	15553393	40.2389	4.29421e-08	0.451577	T	G	T/T	G	-0.486373	T/T	T/T	G/G	G/G	G/G	T/T	G/G	G/G	missense_variant	MODERATE	Phvul.001G091400	Squamosa promoter-binding protein-like (SBP domain) transcription factor family protein		14	7	31	6	14	21	3	3	14	18	17	6	7	28	12	22	11	41	16	18	24	12	16
DF	2013	DF1.2	Pv2.1_01_16465724_A/C	Chr01	16465724	40.3993	3.68743e-14	0.351351	A	C	A/A	C	-0.934037	A/A	A/A	C/C	C/C	C/C	A/A	C/C	C/C	missense_variant	MODERATE	Phvul.001G093900	disease resistance protein (TIR-NBS-LRR class), putative		1	0	1	1	1	0	0	0	0	0	1	0	1	1	1	2	0	0	0	1	1	0	3
DF	2013	DF1.2	Pv2.1_01_16465999_T/G	Chr01	16465999	40.3994	2.12464e-20	0.361486	T	G	T/T	G	-1.15059	T/T	T/T	G/G	G/G	G/G	T/T	G/G	G/G	missense_variant	MODERATE	Phvul.001G093900	disease resistance protein (TIR-NBS-LRR class), putative		1	0	1	1	1	0	0	0	0	0	1	0	1	1	1	2	0	0	0	1	1	0	3
DF	2014	DF1.2	Pv2.1_01_16465999_T/G	Chr01	16465999	40.3994	1.43036e-08	0.347176	T	G	T/T	G	-0.21889	T/T	T/T	G/G	G/G	G/G	T/T	G/G	G/G	missense_variant	MODERATE	Phvul.001G093900	disease resistance protein (TIR-NBS-LRR class), putative		1	0	1	1	1	0	0	0	0	0	1	0	1	1	1	2	0	0	0	1	1	0	3
DF	2013	DF1.2	Pv2.1_01_16466164_TAACA/T	Chr01	16466164	40.3994	2.1201e-07	0.295045	TAACA	T	TAACA/TAACA	T	-0.512125	TAACA/TAACA	TAACA/TAACA	T/T	T/T	T/T	TAACA/TAACA	T/T	T/T	splice_region_variant&intron_variant	LOW	Phvul.001G093900	disease resistance protein (TIR-NBS-LRR class), putative		1	0	1	1	1	0	0	0	0	0	1	0	1	1	1	2	0	0	0	1	1	0	3
DF	2013	DF1.2	Pv2.1_01_16466447_A/C	Chr01	16466447	40.3994	1.02359e-19	0.361486	A	C	A/A	C	-1.16446	A/A	A/A	C/C	C/C	C/C	A/A	C/C	C/C	missense_variant	MODERATE	Phvul.001G093900	disease resistance protein (TIR-NBS-LRR class), putative		1	0	1	1	1	0	0	0	0	0	1	0	1	1	1	2	0	0	0	1	1	0	3
DF	2014	DF1.2	Pv2.1_01_16466447_A/C	Chr01	16466447	40.3994	2.20643e-08	0.352159	A	C	A/A	C	-0.225035	A/A	A/A	C/C	C/C	C/C	A/A	C/C	C/C	missense_variant	MODERATE	Phvul.001G093900	disease resistance protein (TIR-NBS-LRR class), putative		1	0	1	1	1	0	0	0	0	0	1	0	1	1	1	2	0	0	0	1	1	0	3
DF	2013	DF1.2	Pv2.1_01_16466804_A/C	Chr01	16466804	40.3995	1.88903e-07	0.283784	A	C	A/A	C	-0.556879	A/A	A/A	C/C	C/C	C/C	A/A	C/C	C/C	missense_variant	MODERATE	Phvul.001G093900	disease resistance protein (TIR-NBS-LRR class), putative		1	0	1	1	1	0	0	0	0	0	1	0	1	1	1	2	0	0	0	1	1	0	3
DF	2013	DF1.2	Pv2.1_01_16466971_A/T	Chr01	16466971	40.3995	1.1258e-14	0.32545	A	T	A/A	T	-0.944376	A/A	A/A	T/T	T/T	T/T	A/A	T/T	T/T	missense_variant	MODERATE	Phvul.001G093900	disease resistance protein (TIR-NBS-LRR class), putative		1	0	1	1	1	0	0	0	0	0	1	0	1	1	1	2	0	0	0	1	1	0	3
DF	2014	DF1.2	Pv2.1_01_16466971_A/T	Chr01	16466971	40.3995	3.37717e-07	0.322259	A	T	A/A	T	-0.193091	A/A	A/A	T/T	T/T	T/T	A/A	T/T	T/T	missense_variant	MODERATE	Phvul.001G093900	disease resistance protein (TIR-NBS-LRR class), putative		1	0	1	1	1	0	0	0	0	0	1	0	1	1	1	2	0	0	0	1	1	0	3
DF	2013	DF1.2	Pv2.1_01_16468596_T/TA	Chr01	16468596	40.3997	2.69368e-27	0.36036	T	TA	T/T	TA	-1.5697	T/T	T/T	TA/TA	TA/TA	TA/TA	T/T	TA/TA	TA/TA	splice_region_variant&intron_variant	LOW	Phvul.001G093900	disease resistance protein (TIR-NBS-LRR class), putative		1	0	1	1	1	0	0	0	0	0	1	0	1	1	1	2	0	0	0	1	1	0	3
DF	2014	DF1.2	Pv2.1_01_16468596_T/TA	Chr01	16468596	40.3997	2.55417e-08	0.350498	T	TA	T/T	TA	-0.254109	T/T	T/T	TA/TA	TA/TA	TA/TA	T/T	TA/TA	TA/TA	splice_region_variant&intron_variant	LOW	Phvul.001G093900	disease resistance protein (TIR-NBS-LRR class), putative		1	0	1	1	1	0	0	0	0	0	1	0	1	1	1	2	0	0	0	1	1	0	3
DF	2013	DF1.2	Pv2.1_01_16832664_G/A	Chr01	16832664	40.4464	1.14281e-17	0.359234	G	A	G/G	A	-1.11182	G/G	G/G	A/A	A/A	A/A	G/G	A/A	A/A	missense_variant	MODERATE	Phvul.001G094300	SWIB/MDM2 domain superfamily protein		12	3	13	4	11	24	16	11	11	6	5	5	15	14	6	14	5	8	8	6	10	7	7
DF	2013	DF1.2	Pv2.1_01_17165406_G/A	Chr01	17165406	40.4768	2.5694e-11	0.324324	G	A	A/A	G	0.78737	A/A	A/A	G/G	G/G	G/G	A/A	G/G	G/G	missense_variant	MODERATE	Phvul.001G093000	zinc ion binding;nucleic acid binding;zinc ion binding		8	2	9	4	9	13	10	10	9	3	6	4	9	10	7	17	12	12	9	11	15	17	9
DF	2013	DF1.2	Pv2.1_01_17186151_G/A	Chr01	17186151	40.4784	2.22784e-15	0.358108	G	A	G/G	A	-0.972023	G/G	G/G	A/A	A/A	A/A	G/G	A/A	A/A	5_prime_UTR_premature_start_codon_gain_variant	LOW	Phvul.001G093200			9	6	10	5	7	8	8	4	21	15	12	17	15	14	10	9	6	9	8	9	8	16	13
DF	2014	DF1.2	Pv2.1_01_17186151_G/A	Chr01	17186151	40.4784	6.91153e-07	0.347176	G	A	G/G	A	-0.18233	G/G	G/G	A/A	A/A	A/A	G/G	A/A	A/A	5_prime_UTR_premature_start_codon_gain_variant	LOW	Phvul.001G093200			9	6	10	5	7	8	8	4	21	15	12	17	15	14	10	9	6	9	8	9	8	16	13
DF	2013	DF1.2	Pv2.1_01_17186186_C/A	Chr01	17186186	40.4784	1.65726e-24	0.368243	C	A	C/C	A	-1.33469	C/C	C/C	A/A	A/A	A/A	C/C	A/A	A/A	5_prime_UTR_premature_start_codon_gain_variant	LOW	Phvul.001G093200			9	6	10	5	7	8	8	4	21	15	12	17	15	14	10	9	6	9	8	9	8	16	13
DF	2014	DF1.2	Pv2.1_01_17186186_C/A	Chr01	17186186	40.4784	1.17996e-09	0.35299	C	A	C/C	A	-0.254659	C/C	C/C	A/A	A/A	A/A	C/C	A/A	A/A	5_prime_UTR_premature_start_codon_gain_variant	LOW	Phvul.001G093200			9	6	10	5	7	8	8	4	21	15	12	17	15	14	10	9	6	9	8	9	8	16	13
DF	2013	DF1.2	Pv2.1_01_17187233_T/C	Chr01	17187233	40.4784	3.07991e-10	0.302928	T	C	T/T	C	-0.674293	T/T	T/T	C/C	C/C	C/C	T/T	C/C	C/C	missense_variant	MODERATE	Phvul.001G093300	Ferritin/ribonucleotide reductase-like family protein		57	19	54	11	3	101	111	106	138	6	32	20	7	115	6	10	40	45	70	44	30	106	71
DF	2013	DF1.2	Pv2.1_01_17187533_G/A	Chr01	17187533	40.4785	5.82787e-09	0.412162	G	A	G/G	A	-0.631975	G/G	G/G	A/A	A/A	A/A	G/G	A/A	A/A	missense_variant	MODERATE	Phvul.001G093300	Ferritin/ribonucleotide reductase-like family protein		57	19	54	11	3	101	111	106	138	6	32	20	7	115	6	10	40	45	70	44	30	106	71
DF	2013	DF1.2	Pv2.1_01_17238592_A/G	Chr01	17238592	40.4823	7.00012e-21	0.361486	A	G	A/A	G	-1.2295	A/A	A/A	G/G	G/G	G/G	A/A	G/G	G/G	missense_variant	MODERATE	Phvul.001G093400			3	0	0	0	0	3	1	0	2	0	1	0	0	0	0	0	0	0	0	0	0	0	0
DF	2014	DF1.2	Pv2.1_01_17238592_A/G	Chr01	17238592	40.4823	2.55372e-07	0.347176	A	G	A/A	G	-0.21252	A/A	A/A	G/G	G/G	G/G	A/A	G/G	G/G	missense_variant	MODERATE	Phvul.001G093400			3	0	0	0	0	3	1	0	2	0	1	0	0	0	0	0	0	0	0	0	0	0	0
DF	2013	DF1.2	Pv2.1_01_17240474_C/T	Chr01	17240474	40.4824	7.24205e-08	0.355856	C	T	C/C	T	-0.560919	C/C	C/C	T/T	T/T	T/T	C/C	T/T	T/T	splice_region_variant&intron_variant	LOW	Phvul.001G093400			3	0	0	0	0	3	1	0	2	0	1	0	0	0	0	0	0	0	0	0	0	0	0
DF	2013	DF1.2	Pv2.1_01_17240812_A/T	Chr01	17240812	40.4824	4.9755e-14	0.355856	A	T	A/A	T	-0.950499	A/A	A/A	T/T	T/T	T/T	A/A	T/T	T/T	missense_variant	MODERATE	Phvul.001G093400			3	0	0	0	0	3	1	0	2	0	1	0	0	0	0	0	0	0	0	0	0	0	0
DF	2014	DF1.2	Pv2.1_01_17240812_A/T	Chr01	17240812	40.4824	2.19975e-06	0.343854	A	T	A/A	T	-0.18611	A/A	A/A	T/T	T/T	T/T	A/A	T/T	T/T	missense_variant	MODERATE	Phvul.001G093400			3	0	0	0	0	3	1	0	2	0	1	0	0	0	0	0	0	0	0	0	0	0	0
DF	2013	DF1.2	Pv2.1_01_17240823_A/G	Chr01	17240823	40.4824	8.34474e-08	0.333333	A	G	A/A	G	-0.575034	A/A	A/A	G/G	G/G	G/G	A/A	G/G	G/G	missense_variant	MODERATE	Phvul.001G093400			3	0	0	0	0	3	1	0	2	0	1	0	0	0	0	0	0	0	0	0	0	0	0
DF	2013	DF1.2	Pv2.1_01_17240916_C/G	Chr01	17240916	40.4824	1.38876e-10	0.347973	C	G	C/C	G	-0.707434	C/C	C/C	G/G	G/G	G/G	C/C	G/G	G/G	missense_variant	MODERATE	Phvul.001G093400			3	0	0	0	0	3	1	0	2	0	1	0	0	0	0	0	0	0	0	0	0	0	0
DF	2013	DF1.2	Pv2.1_01_17241221_T/G	Chr01	17241221	40.4825	8.35724e-14	0.315315	T	G	T/T	G	-0.852387	T/T	T/T	G/G	G/G	G/G	T/T	G/G	G/G	missense_variant	MODERATE	Phvul.001G093400			3	0	0	0	0	3	1	0	2	0	1	0	0	0	0	0	0	0	0	0	0	0	0
DF	2013	DF1.2	Pv2.1_01_17241500_G/C	Chr01	17241500	40.4825	7.95304e-09	0.290541	G	C	G/G	C	-0.651165	G/G	G/G	C/C	C/C	C/C	G/G	C/C	C/C	missense_variant	MODERATE	Phvul.001G093400			3	0	0	0	0	3	1	0	2	0	1	0	0	0	0	0	0	0	0	0	0	0	0
DF	2013	DF1.2	Pv2.1_01_17241874_A/G	Chr01	17241874	40.4825	4.69614e-08	0.497748	A	G	A/A	A	-0.470102	A/G	A/G	A/G	A/G	A/G	A/G	A/G	A/G	missense_variant	MODERATE	Phvul.001G093400			3	0	0	0	0	3	1	0	2	0	1	0	0	0	0	0	0	0	0	0	0	0	0
DF	2013	DF1.2	Pv2.1_01_17339464_G/A	Chr01	17339464	40.4894	7.75331e-18	0.365991	G	A	G/G	A	-1.09598	G/G	G/G	A/A	A/A	A/A	G/G	A/A	A/A	missense_variant	MODERATE	Phvul.001G093700	DCD (Development and Cell Death) domain protein		94	17	104	58	106	95	86	55	85	50	69	30	64	113	82	88	74	108	109	91	109	96	115
DF	2014	DF1.2	Pv2.1_01_17339464_G/A	Chr01	17339464	40.4894	3.05264e-07	0.359635	G	A	G/G	A	-0.199201	G/G	G/G	A/A	A/A	A/A	G/G	A/A	A/A	missense_variant	MODERATE	Phvul.001G093700	DCD (Development and Cell Death) domain protein		94	17	104	58	106	95	86	55	85	50	69	30	64	113	82	88	74	108	109	91	109	96	115
DF	2013	DF1.2	Pv2.1_01_17567717_C/G	Chr01	17567717	40.5039	1.60476e-23	0.353604	C	G	C/C	G	-1.2144	C/C	C/C	G/G	G/G	G/G	C/C	G/G	G/G	missense_variant	MODERATE	Phvul.001G094400	Galactose oxidase/kelch repeat superfamily protein		0	0	0	0	0	0	0	0	0	0	2	0	0	150	43	45	12	39	25	35	49	14	0
DF	2014	DF1.2	Pv2.1_01_17567717_C/G	Chr01	17567717	40.5039	5.08755e-10	0.354651	C	G	C/C	G	-0.240848	C/C	C/C	G/G	G/G	G/G	C/C	G/G	G/G	missense_variant	MODERATE	Phvul.001G094400	Galactose oxidase/kelch repeat superfamily protein		0	0	0	0	0	0	0	0	0	0	2	0	0	150	43	45	12	39	25	35	49	14	0
DF	2013	DF1.5	Pv2.1_01_38135566_TC/G	Chr01	38135566	44.2482	1.54186e-07	0.0878378	TC	G	G/G	TC	0.795694	TC/TC	TC/TC	TC/TC	TC/TC	TC/TC	G/G	TC/TC	TC/TC	frameshift_variant&missense_variant	HIGH	Phvul.001G139700	geranylgeranyl pyrophosphate synthase 1		2	1	2	0	0	1	0	1	1	0	0	0	0	4	2	3	8	28	12	7	8	11	2
PHI	2013	PHI2.3	Pv2.1_02_47667592_G/C	Chr02	47667592	71.1678	1.43262e-06	0.273649	G	C	C/C	C	1.08729	C/C	C/C	C/C	C/C	G/G	C/C	G/G	C/C	missense_variant	MODERATE	Phvul.002G309200	AGAMOUS-like 29		0	0	0	0	0	0	0	0	0	0	0	0	0	0	0	0	0	0	0	0	0	0	0
PHI	2013	PHI2.3	Pv2.1_02_47667604_A/C	Chr02	47667604	71.168	1.43262e-06	0.273649	A	C	C/C	C	1.08729	C/C	C/C	C/C	C/C	A/A	C/C	A/A	C/C	missense_variant	MODERATE	Phvul.002G309200	AGAMOUS-like 29		0	0	0	0	0	0	0	0	0	0	0	0	0	0	0	0	0	0	0	0	0	0	0
DPM	2013	DPM3.1	Pv2.1_03_37464971_G/T	Chr03	37464971	48.908	1.45151e-06	0.161036	G	T	T/T	T	0.643874	T/T	G/G	T/T	T/T	T/T	T/T	G/G	G/G	missense_variant	MODERATE	Phvul.003G158500	Glycosyl hydrolase family protein with chitinase insertion domain		6	2	1	0	0	0	0	0	8	9	8	4	34	1	0	0	0	0	0	0	0	0	8
DPM	2013	DPM3.1	Pv2.1_03_39628487_A/AT	Chr03	39628487	50.9473	1.89607e-06	0.181306	A	AT	AT/AT	AT	0.580833	AT/AT	A/A	AT/AT	AT/AT	AT/AT	AT/AT	AT/AT	A/A	splice_region_variant&intron_variant	LOW	Phvul.003G174000	DNA-binding protein phosphatase 1		12	2	15	4	12	6	2	2	26	33	38	19	79	17	17	27	16	28	33	22	29	16	32
DPM	2013	DPM3.1	Pv2.1_03_39638553_A/T	Chr03	39638553	50.9584	1.39327e-06	0.128378	A	T	T/T	T	0.669166	T/T	A/A	T/T	T/T	T/T	T/T	T/T	A/A	missense_variant	MODERATE	Phvul.003G174200			4	4	50	71	908	2378	786	951	2	3	1	1	11	6	3	5	0	0	0	18	2	0	10
PHI	2013	PHI6.1	Pv2.1_06_8728579_CA/C	Chr06	8728579	1.92889	1.50421e-06	0.193694	CA	C	C/C	C	1.36783	C/C	C/C	C/C	C/C	C/C	CA/CA	C/C	C/C	splice_region_variant&intron_variant	LOW	Phvul.006G021200	Argonaute family protein		28	10	26	12	19	41	55	39	29	14	15	11	26	43	17	25	14	28	23	24	28	25	26
SdFe	2014	SdFe6.2	Pv2.1_06_22265290_G/T	Chr06	22265290	31.4946	7.26665e-07	0.0923461	G	T	T/T	G	2.74068	G/G	G/G	G/G	G/G	G/G	T/T	G/G	G/G	missense_variant	MODERATE	Phvul.006G114111	cellular apoptosis susceptibility protein, putative / importin-alpha re-exporter, putative
SdFe	2014	SdFe6.2	Pv2.1_06_22340161_G/T	Chr06	22340161	31.609	1.43418e-06	0.0915141	G	T	G/G	T	-2.1721	T/T	T/T	T/T	T/T	T/T	G/G	T/T	T/T	missense_variant	MODERATE	Phvul.006G114800	myb domain protein 4		1	0	0	0	0	44	26	11	0	0	0	0	0	3	1	7	5	3	4	3	5	4	0
SdFe	2014	SdFe6.2	Pv2.1_06_22372831_T/C	Chr06	22372831	31.6442	1.89862e-06	0.0965058	T	C	T/T	C	-2.12645	C/C	C/C	C/C	C/C	C/C	T/T	C/C	C/C	missense_variant	MODERATE	Phvul.006G115200	L-fucokinase/GDP-L-fucose pyrophosphorylase		4	2	7	3	4	5	4	3	5	2	5	2	4	2	0	1	3	4	4	3	3	5	5
SdFe	2014	SdFe6.2	Pv2.1_06_22450330_A/G	Chr06	22450330	31.701	2.22027e-06	0.0956739	A	G	A/A	G	-2.70798	G/G	G/G	G/G	G/G	G/G	A/A	G/G	G/G	missense_variant	MODERATE	Phvul.006G116200	SAUR-like auxin-responsive protein family		1	0	1	2	8	0	6	5	0	1	1	0	17	1	0	2	0	2	2	0	1	0	2
SdZn	2014	SdZn7.2	Pv2.1_07_36847518_G/C	Chr07	36847518	80.719	1.29975e-06	0.0599002	G	C	C/C	G	0.572589	G/G	G/G	G/G	G/G	G/G	C/C	C/C	G/G	missense_variant	MODERATE	Phvul.007G245000	C2H2 and C2HC zinc fingers superfamily protein		0	0	0	0	0	0	0	0	0	0	0	0	0	0	0	0	0	0	0	0	0	0	0
DPM	2014	DPM8.1	Pv2.1_08_166026_T/C	Chr08	166026	0.0838496	2.17164e-06	0.120432	T	C	C/C	T	1.28438	T/T	T/T	C/C	T/T	T/T	T/T	T/T	T/T	missense_variant	MODERATE	Phvul.008G002000	inositol transporter 1		21	7	85	22	40	26	15	14	20	11	18	10	27	24	26	45	20	31	34	25	26	22	37
DPM	2014	DPM8.1	Pv2.1_08_172805_T/A	Chr08	172805	0.087904	1.80044e-08	0.128738	T	A	A/A	T	1.545	T/T	T/T	A/A	T/T	T/T	T/T	T/T	T/T	missense_variant	MODERATE	Phvul.008G002100	Major facilitator superfamily protein		5	0	0	0	0	0	0	0	0	0	0	0	0	0	0	0	0	0	0	0	0	0	0
DPM	2014	DPM8.1	Pv2.1_08_172807_G/C	Chr08	172807	0.0879052	1.80044e-08	0.128738	G	C	C/C	G	1.545	G/G	G/G	C/C	G/G	G/G	G/G	G/G	G/G	missense_variant	MODERATE	Phvul.008G002100	Major facilitator superfamily protein		5	0	0	0	0	0	0	0	0	0	0	0	0	0	0	0	0	0	0	0	0	0	0
DPM	2014	DPM8.1	Pv2.1_08_172850_G/A	Chr08	172850	0.0879316	1.80044e-08	0.128738	G	A	A/A	G	1.545	G/G	G/G	A/A	G/G	G/G	G/G	G/G	G/G	missense_variant	MODERATE	Phvul.008G002100	Major facilitator superfamily protein		5	0	0	0	0	0	0	0	0	0	0	0	0	0	0	0	0	0	0	0	0	0	0
DPM	2014	DPM8.1	Pv2.1_08_202816_A/T	Chr08	202816	0.10885	4.29293e-08	0.125415	A	T	T/T	A	1.5006	A/A	A/A	T/T	A/A	A/A	A/A	A/A	A/A	missense_variant	MODERATE	Phvul.008G002300	glucan synthase-like 12		26	12	36	22	25	37	24	20	25	11	16	12	11	21	12	13	14	19	12	21	22	25	34
DPM	2014	DPM8.1	Pv2.1_08_247070_G/A	Chr08	247070	0.152801	9.02995e-09	0.125415	G	A	A/A	G	1.58609	G/G	G/G	A/A	G/G	G/G	G/G	G/G	G/G	splice_region_variant&synonymous_variant	LOW	Phvul.008G002600	RNA helicase, ATP-dependent, SK12/DOB1 protein		6	2	5	4	6	8	6	3	6	2	4	3	5	9	4	11	5	9	5	7	9	10	8
DPM	2014	DPM8.1	Pv2.1_08_247636_T/C	Chr08	247636	0.153493	9.18014e-08	0.127907	T	C	T/T	C	-1.43261	C/C	C/C	T/T	C/C	C/C	C/C	C/C	C/C	splice_region_variant	LOW	Phvul.008G002600	RNA helicase, ATP-dependent, SK12/DOB1 protein		6	2	5	4	6	8	6	3	6	2	4	3	5	9	4	11	5	9	5	7	9	10	8
DPM	2014	DPM8.1	Pv2.1_08_261577_T/A	Chr08	261577	0.171773	6.90435e-08	0.126246	T	A	A/A	T	1.48455	T/T	T/T	A/A	T/T	T/T	T/T	T/T	T/T	missense_variant	MODERATE	Phvul.008G002800	Eukaryotic protein of unknown function (DUF914)		4	1	4	3	3	3	3	1	3	2	2	3	2	8	3	1	6	7	7	8	6	3	11
DPM	2014	DPM8.1	Pv2.1_08_274567_C/T	Chr08	274567	0.191072	2.8605e-08	0.124585	C	T	T/T	C	1.56065	C/C	C/C	T/T	C/C	C/C	C/C	C/C	C/C	missense_variant&splice_region_variant	MODERATE	Phvul.008G003100	ENTH/VHS family protein		45	14	64	27	43	42	34	29	57	18	41	24	24	58	28	31	107	66	63	68	75	100	135
DPM	2014	DPM8.1	Pv2.1_08_325238_G/T	Chr08	325238	0.291144	1.79262e-06	0.125415	G	T	T/T	G	1.19648	G/G	G/G	T/T	G/G	G/G	G/G	G/G	G/G	missense_variant	MODERATE	Phvul.008G003500	Major facilitator superfamily protein		16	3	38	3	24	9	4	7	19	13	17	4	11	0	0	0	0	0	0	0	0	0	2
DPM	2014	DPM8.1	Pv2.1_08_325264_T/C	Chr08	325264	0.291207	7.81091e-08	0.123754	T	C	C/C	T	1.38685	T/T	T/T	C/C	T/T	T/T	T/T	T/T	T/T	missense_variant	MODERATE	Phvul.008G003500	Major facilitator superfamily protein		16	3	38	3	24	9	4	7	19	13	17	4	11	0	0	0	0	0	0	0	0	0	2
DPM	2014	DPM8.1	Pv2.1_08_326208_A/G	Chr08	326208	0.293495	1.65414e-08	0.137874	A	G	G/G	A	1.28456	A/A	A/A	G/G	A/A	A/A	A/A	A/A	A/A	missense_variant	MODERATE	Phvul.008G003500	Major facilitator superfamily protein		16	3	38	3	24	9	4	7	19	13	17	4	11	0	0	0	0	0	0	0	0	0	2
DPM	2013	DPM8.1	Pv2.1_08_360100_T/C	Chr08	360100	0.385753	3.62657e-07	0.115991	T	C	C/C	T	1.14675	T/T	T/T	C/C	T/T	T/T	T/T	T/T	T/T	missense_variant	MODERATE	Phvul.008G003900	no exine formation 1		14	4	18	7	13	22	17	15	13	6	10	7	11	23	8	16	12	19	19	15	15	21	17
DPM	2014	DPM8.1	Pv2.1_08_361631_C/G	Chr08	361631	0.390267	1.61399e-09	0.13206	C	G	G/G	C	1.36096	C/C	C/C	G/G	C/C	C/C	C/C	C/C	C/C	missense_variant	MODERATE	Phvul.008G003900	no exine formation 1		14	4	18	7	13	22	17	15	13	6	10	7	11	23	8	16	12	19	19	15	15	21	17
DPM	2014	DPM8.1	Pv2.1_08_364151_C/A	Chr08	364151	0.397735	1.40131e-06	0.284884	C	A	C/C	A	-0.697515	A/A	C/C	C/C	A/A	A/A	A/A	A/A	A/A	missense_variant	MODERATE	Phvul.008G003900	no exine formation 1		14	4	18	7	13	22	17	15	13	6	10	7	11	23	8	16	12	19	19	15	15	21	17
DPM	2014	DPM8.1	Pv2.1_08_386688_A/T	Chr08	386688	0.465641	4.60552e-08	0.13289	A	T	T/T	A	1.38587	A/A	A/A	T/T	A/A	A/A	A/A	A/A	A/A	splice_region_variant&intron_variant	LOW	Phvul.008G004100	Protein of unknown function (DUF1624)		26	4	15	6	12	7	6	5	43	37	19	39	26	26	8	8	14	35	18	22	25	20	48
DPM	2014	DPM8.1	Pv2.1_08_392017_T/C	Chr08	392017	0.481681	3.17254e-08	0.128738	T	C	C/C	T	1.42862	T/T	T/T	C/C	T/T	T/T	T/T	T/T	T/T	splice_region_variant&synonymous_variant	LOW	Phvul.008G004200	glycyl-tRNA synthetase / glycine--tRNA ligase		18	8	21	11	22	31	43	25	55	27	33	26	36	46	14	22	16	33	26	23	21	44	30
DPM	2013	DPM8.1	Pv2.1_08_392017_T/C	Chr08	392017	0.481681	1.67803e-06	0.111486	T	C	C/C	T	1.0551	T/T	T/T	C/C	T/T	T/T	T/T	T/T	T/T	splice_region_variant&synonymous_variant	LOW	Phvul.008G004200	glycyl-tRNA synthetase / glycine--tRNA ligase		18	8	21	11	22	31	43	25	55	27	33	26	36	46	14	22	16	33	26	23	21	44	30
DPM	2013	DPM8.1	Pv2.1_08_413300_C/T	Chr08	413300	0.543774	1.86193e-06	0.114865	C	T	T/T	C	1.08111	C/C	C/C	T/T	C/C	C/C	C/C	C/C	C/C	missense_variant	MODERATE	Phvul.008G004500	TCP-1/cpn60 chaperonin family protein		34	19	36	17	23	68	60	38	47	8	24	11	24	87	21	27	39	69	53	50	38	133	50
DPM	2014	DPM8.1	Pv2.1_08_479373_T/A	Chr08	479373	0.733581	8.1467e-10	0.110465	T	A	A/A	T	1.20315	T/T	T/T	A/A	T/T	T/T	T/T	T/T	T/T	splice_region_variant	LOW	Phvul.008G005000			59	15	92	33	46	108	130	62	82	48	44	25	47	130	79	46	65	114	92	124	91	88	74
DPM	2014	DPM8.1	Pv2.1_08_484603_T/C	Chr08	484603	0.757289	9.8769e-08	0.127907	T	C	C/C	T	1.3422	T/T	T/T	C/C	T/T	T/T	T/T	T/T	T/T	missense_variant	MODERATE	Phvul.008G005200	Regulator of Vps4 activity in the MVB pathway protein		0	0	0	0	1	0	0	0	1	3	3	1	10	0	1	2	1	0	0	1	1	0	0
DPM	2014	DPM8.1	Pv2.1_08_502185_C/G	Chr08	502185	0.859652	5.80673e-09	0.129568	C	G	G/G	C	1.60879	C/C	C/C	G/G	C/C	C/C	C/C	C/C	C/C	missense_variant	MODERATE	Phvul.008G005400	Nucleic acid-binding, OB-fold-like protein		19	5	25	8	17	34	23	23	21	8	21	10	23	40	16	23	25	35	39	24	21	45	25
DPM	2013	DPM8.1	Pv2.1_08_502185_C/G	Chr08	502185	0.859652	1.17855e-06	0.118243	C	G	G/G	C	1.15922	C/C	C/C	G/G	C/C	C/C	C/C	C/C	C/C	missense_variant	MODERATE	Phvul.008G005400	Nucleic acid-binding, OB-fold-like protein		19	5	25	8	17	34	23	23	21	8	21	10	23	40	16	23	25	35	39	24	21	45	25
DPM	2013	DPM8.1	Pv2.1_08_512080_G/C	Chr08	512080	0.935992	1.02293e-07	0.103604	G	C	C/C	G	1.145	G/G	G/G	C/C	G/G	G/G	G/G	G/G	G/G	missense_variant	MODERATE	Phvul.008G005500	LOB domain-containing protein 41		4	2	14	7	33	55	38	73	12	0	2	1	1	150	202	24	102	28	14	46	34	184	171
DPM	2014	DPM8.1	Pv2.1_08_512080_G/C	Chr08	512080	0.935992	1.37249e-07	0.116279	G	C	C/C	G	1.33202	G/G	G/G	C/C	G/G	G/G	G/G	G/G	G/G	missense_variant	MODERATE	Phvul.008G005500	LOB domain-containing protein 41		4	2	14	7	33	55	38	73	12	0	2	1	1	150	202	24	102	28	14	46	34	184	171
DPM	2014	DPM8.1	Pv2.1_08_564135_G/A	Chr08	564135	1.48086	1.15342e-09	0.124585	G	A	A/A	G	1.75487	G/G	G/G	A/A	G/G	G/G	G/G	G/G	G/G	missense_variant	MODERATE	Phvul.008G005800			15	3	24	8	13	16	10	7	15	4	11	4	8	22	9	13	16	14	12	16	14	30	16
DPM	2013	DPM8.1	Pv2.1_08_564135_G/A	Chr08	564135	1.48086	9.5971e-09	0.114865	G	A	A/A	G	1.41477	G/G	G/G	A/A	G/G	G/G	G/G	G/G	G/G	missense_variant	MODERATE	Phvul.008G005800			15	3	24	8	13	16	10	7	15	4	11	4	8	22	9	13	16	14	12	16	14	30	16
DPM	2014	DPM8.1	Pv2.1_08_564157_T/C	Chr08	564157	1.48108	7.54555e-09	0.125415	T	C	C/C	T	1.67037	T/T	T/T	C/C	T/T	T/T	T/T	T/T	T/T	missense_variant	MODERATE	Phvul.008G005800			15	3	24	8	13	16	10	7	15	4	11	4	8	22	9	13	16	14	12	16	14	30	16
DPM	2013	DPM8.1	Pv2.1_08_564157_T/C	Chr08	564157	1.48108	7.83169e-08	0.113739	T	C	C/C	T	1.33044	T/T	T/T	C/C	T/T	T/T	T/T	T/T	T/T	missense_variant	MODERATE	Phvul.008G005800			15	3	24	8	13	16	10	7	15	4	11	4	8	22	9	13	16	14	12	16	14	30	16
DPM	2014	DPM8.1	Pv2.1_08_564298_A/G	Chr08	564298	1.48254	1.50428e-06	0.254983	A	G	A/A	G	-0.726703	G/G	A/A	A/A	G/G	G/G	G/G	G/G	G/G	splice_region_variant&intron_variant	LOW	Phvul.008G005800			15	3	24	8	13	16	10	7	15	4	11	4	8	22	9	13	16	14	12	16	14	30	16
DPM	2014	DPM8.1	Pv2.1_08_576950_T/C	Chr08	576950	1.60991	6.96322e-07	0.11794	T	C	C/C	T	1.20984	T/T	T/T	C/C	T/T	T/T	T/T	T/T	T/T	missense_variant	MODERATE	Phvul.008G006100	alpha/beta-Hydrolases superfamily protein		4	2	5	1	2	5	6	3	9	6	7	6	3	5	2	2	1	2	2	2	2	4	3
DPM	2013	DPM8.1	Pv2.1_08_576950_T/C	Chr08	576950	1.60991	1.76914e-06	0.11036	T	C	C/C	T	1.09934	T/T	T/T	C/C	T/T	T/T	T/T	T/T	T/T	missense_variant	MODERATE	Phvul.008G006100	alpha/beta-Hydrolases superfamily protein		4	2	5	1	2	5	6	3	9	6	7	6	3	5	2	2	1	2	2	2	2	4	3
DPM	2014	DPM8.1	Pv2.1_08_626221_C/T	Chr08	626221	2.06183	2.85262e-07	0.123754	C	T	T/T	C	1.29145	C/C	C/C	T/T	C/C	C/C	C/C	C/C	C/C	missense_variant	MODERATE	Phvul.008G006600	Pentatricopeptide repeat (PPR) superfamily protein		2	0	2	1	2	2	2	1	2	1	1	1	2	2	1	3	1	2	2	1	2	1	1
DPM	2014	DPM8.1	Pv2.1_08_640209_G/A	Chr08	640209	2.18592	2.57097e-09	0.130399	G	A	A/A	G	1.65301	G/G	G/G	A/A	G/G	G/G	G/G	G/G	G/G	5_prime_UTR_premature_start_codon_gain_variant	LOW	Phvul.008G006800	Transducin family protein / WD-40 repeat family protein		15	8	18	12	19	24	22	11	16	4	11	6	23	23	11	22	10	25	19	18	21	30	19
DPM	2013	DPM8.1	Pv2.1_08_640209_G/A	Chr08	640209	2.18592	7.13254e-08	0.119369	G	A	A/A	G	1.27097	G/G	G/G	A/A	G/G	G/G	G/G	G/G	G/G	5_prime_UTR_premature_start_codon_gain_variant	LOW	Phvul.008G006800	Transducin family protein / WD-40 repeat family protein		15	8	18	12	19	24	22	11	16	4	11	6	23	23	11	22	10	25	19	18	21	30	19
DPM	2014	DPM8.1	Pv2.1_08_647299_A/C	Chr08	647299	2.24944	1.54934e-08	0.127907	A	C	A/A	C	-1.53989	C/C	C/C	A/A	C/C	C/C	C/C	C/C	C/C	missense_variant	MODERATE	Phvul.008G006900			2	2	3	0	1	4	2	2	1	1	1	0	0	2	0	0	0	2	1	1	0	0	1
DPM	2013	DPM8.1	Pv2.1_08_647299_A/C	Chr08	647299	2.24944	1.92611e-06	0.114865	A	C	A/A	C	-1.12285	C/C	C/C	A/A	C/C	C/C	C/C	C/C	C/C	missense_variant	MODERATE	Phvul.008G006900			2	2	3	0	1	4	2	2	1	1	1	0	0	2	0	0	0	2	1	1	0	0	1
DPM	2014	DPM8.1	Pv2.1_08_647764_A/G	Chr08	647764	2.25363	4.33445e-07	0.127076	A	G	G/G	A	1.25149	A/A	A/A	G/G	A/A	A/A	A/A	A/A	A/A	missense_variant	MODERATE	Phvul.008G006900			2	2	3	0	1	4	2	2	1	1	1	0	0	2	0	0	0	2	1	1	0	0	1
DPM	2014	DPM8.1	Pv2.1_08_668030_G/A	Chr08	668030	2.44068	4.15011e-09	0.126246	G	A	A/A	G	1.38001	G/G	G/G	A/A	G/G	G/G	G/G	G/G	G/G	missense_variant	MODERATE	Phvul.008G007300	Peptidyl-tRNA hydrolase family protein		5	2	5	1	7	5	7	3	15	6	6	5	11	5	3	8	3	5	2	4	6	2	5
DPM	2014	DPM8.1	Pv2.1_08_668036_C/T	Chr08	668036	2.44074	7.98536e-09	0.125415	C	T	T/T	C	1.35817	C/C	C/C	T/T	C/C	C/C	C/C	C/C	C/C	missense_variant	MODERATE	Phvul.008G007300	Peptidyl-tRNA hydrolase family protein		5	2	5	1	7	5	7	3	15	6	6	5	11	5	3	8	3	5	2	4	6	2	5
DPM	2014	DPM8.1	Pv2.1_08_668055_T/C	Chr08	668055	2.44092	1.3988e-09	0.127076	T	C	C/C	T	1.43415	T/T	T/T	C/C	T/T	T/T	T/T	T/T	T/T	missense_variant	MODERATE	Phvul.008G007300	Peptidyl-tRNA hydrolase family protein		5	2	5	1	7	5	7	3	15	6	6	5	11	5	3	8	3	5	2	4	6	2	5
DPM	2014	DPM8.1	Pv2.1_08_668073_G/C	Chr08	668073	2.44109	2.0054e-10	0.125415	G	C	C/C	G	1.56423	G/G	G/G	C/C	G/G	G/G	G/G	G/G	G/G	missense_variant	MODERATE	Phvul.008G007300	Peptidyl-tRNA hydrolase family protein		5	2	5	1	7	5	7	3	15	6	6	5	11	5	3	8	3	5	2	4	6	2	5
PHI	2013	PHI8.1	Pv2.1_08_668118_T/C	Chr08	668118	2.44152	1.22423e-06	0.0484234	T	C	C/C	C	1.86916	T/T	C/C	C/C	C/C	T/T	T/T	C/C	C/C	missense_variant	MODERATE	Phvul.008G007300	Peptidyl-tRNA hydrolase family protein		5	2	5	1	7	5	7	3	15	6	6	5	11	5	3	8	3	5	2	4	6	2	5
DPM	2014	DPM8.1	Pv2.1_08_684679_A/C	Chr08	684679	2.60375	1.53193e-08	0.130399	A	C	C/C	A	1.46793	A/A	A/A	C/C	A/A	A/A	A/A	A/A	A/A	splice_region_variant&intron_variant	LOW	Phvul.008G007500	plastidic GLC translocator		5	1	4	2	4	5	8	1	5	6	6	2	8	11	9	23	12	20	12	13	16	9	12
DPM	2014	DPM8.1	Pv2.1_08_706796_G/A	Chr08	706796	2.83232	2.94311e-09	0.128738	G	A	G/G	A	-1.66829	A/A	A/A	G/G	A/A	A/A	A/A	A/A	A/A	splice_region_variant	LOW	Phvul.008G007700	ortholog of maize chloroplast splicing factor CRS1		3	1	2	1	1	2	1	1	3	3	3	3	3	1	1	1	1	1	1	1	1	2	1
DPM	2013	DPM8.1	Pv2.1_08_706796_G/A	Chr08	706796	2.83232	1.47139e-07	0.119369	G	A	G/G	A	-1.2475	A/A	A/A	G/G	A/A	A/A	A/A	A/A	A/A	splice_region_variant	LOW	Phvul.008G007700	ortholog of maize chloroplast splicing factor CRS1		3	1	2	1	1	2	1	1	3	3	3	3	3	1	1	1	1	1	1	1	1	2	1
DPM	2014	DPM8.1	Pv2.1_08_716274_C/G	Chr08	716274	2.92764	1.57293e-08	0.129568	C	G	G/G	C	1.47794	C/C	C/C	G/G	C/C	C/C	C/C	C/C	C/C	missense_variant	MODERATE	Phvul.008G007900	Protein kinase superfamily protein		0	0	0	0	0	0	0	0	0	0	0	0	0	1	0	2	7	3	2	4	3	0	0
DPM	2013	DPM8.1	Pv2.1_08_716274_C/G	Chr08	716274	2.92764	1.47622e-07	0.115991	C	G	G/G	C	1.23118	C/C	C/C	G/G	C/C	C/C	C/C	C/C	C/C	missense_variant	MODERATE	Phvul.008G007900	Protein kinase superfamily protein		0	0	0	0	0	0	0	0	0	0	0	0	0	1	0	2	7	3	2	4	3	0	0
PHI	2013	PHI8.1	Pv2.1_08_722858_C/A	Chr08	722858	2.99061	2.404e-06	0.127252	C	A	C/C	C	-1.27208	C/C	C/A	C/A	C/A	C/A	C/A	C/A	C/A	missense_variant	MODERATE	Phvul.008G007900	Protein kinase superfamily protein		0	0	0	0	0	0	0	0	0	0	0	0	0	1	0	2	7	3	2	4	3	0	0
DPM	2014	DPM8.1	Pv2.1_08_740594_T/C	Chr08	740594	3.13862	5.06186e-08	0.124585	T	C	C/C	T	1.53944	T/T	T/T	C/C	T/T	T/T	T/T	T/T	T/T	missense_variant	MODERATE	Phvul.008G008300	HEAT repeat-containing protein		8	3	15	8	11	8	6	4	6	5	10	7	10	6	9	16	16	12	8	15	16	17	14
DPM	2013	DPM8.1	Pv2.1_08_740594_T/C	Chr08	740594	3.13862	7.14894e-07	0.114865	T	C	C/C	T	1.18959	T/T	T/T	C/C	T/T	T/T	T/T	T/T	T/T	missense_variant	MODERATE	Phvul.008G008300	HEAT repeat-containing protein		8	3	15	8	11	8	6	4	6	5	10	7	10	6	9	16	16	12	8	15	16	17	14
DPM	2014	DPM8.1	Pv2.1_08_745484_G/A	Chr08	745484	3.17213	1.68803e-08	0.137043	G	A	G/G	A	-1.20027	A/A	A/A	G/G	A/A	A/A	A/A	A/A	A/A	missense_variant	MODERATE	Phvul.008G008300	HEAT repeat-containing protein		8	3	15	8	11	8	6	4	6	5	10	7	10	6	9	16	16	12	8	15	16	17	14
DPM	2014	DPM8.1	Pv2.1_08_751861_C/G	Chr08	751861	3.21086	5.07923e-09	0.124585	C	G	G/G	C	1.66227	C/C	C/C	G/G	C/C	C/C	C/C	C/C	C/C	missense_variant	MODERATE	Phvul.008G008400	Plant protein of unknown function (DUF827)		5	1	7	4	8	2	4	2	3	19	4	18	40	1	1	1	0	1	1	1	1	0	1
DPM	2013	DPM8.1	Pv2.1_08_751861_C/G	Chr08	751861	3.21086	1.43952e-07	0.117117	C	G	G/G	C	1.25306	C/C	C/C	G/G	C/C	C/C	C/C	C/C	C/C	missense_variant	MODERATE	Phvul.008G008400	Plant protein of unknown function (DUF827)		5	1	7	4	8	2	4	2	3	19	4	18	40	1	1	1	0	1	1	1	1	0	1
DPM	2014	DPM8.1	Pv2.1_08_756817_G/A	Chr08	756817	3.23735	1.31523e-06	0.11794	G	A	A/A	G	0.97819	G/G	G/G	A/A	G/G	G/G	G/G	G/G	G/G	missense_variant	MODERATE	Phvul.008G008500	lipid phosphate phosphatase 3		7	1	7	2	5	3	4	4	24	20	17	14	34	6	5	20	10	7	11	16	23	10	26
DPM	2014	DPM8.1	Pv2.1_08_757919_A/C	Chr08	757919	3.24284	1.30109e-06	0.127907	A	C	C/C	A	0.835056	A/A	A/A	C/C	A/A	A/A	A/A	A/A	A/A	missense_variant	MODERATE	Phvul.008G008500	lipid phosphate phosphatase 3		7	1	7	2	5	3	4	4	24	20	17	14	34	6	5	20	10	7	11	16	23	10	26
DPM	2014	DPM8.1	Pv2.1_08_795440_G/C	Chr08	795440	3.36221	1.36948e-06	0.116279	G	C	C/C	G	1.15468	G/G	G/G	C/C	G/G	G/G	G/G	G/G	G/G	missense_variant	MODERATE	Phvul.008G009000	MATE efflux family protein		0	2	1	1	0	54	7	5	0	0	0	0	0	14	38	8	3	2	0	14	16	1	0
DPM	2014	DPM8.1	Pv2.1_08_800701_G/C	Chr08	800701	3.37156	9.23456e-08	0.121262	G	C	C/C	G	1.27808	G/G	G/G	C/C	G/G	G/G	G/G	G/G	G/G	missense_variant	MODERATE	Phvul.008G009100			37	8	35	20	43	37	49	22	53	20	57	36	71	67	38	69	61	55	51	71	75	84	56
DPM	2014	DPM8.1	Pv2.1_08_802355_G/T	Chr08	802355	3.37428	1.42426e-07	0.113787	G	T	T/T	G	1.21223	G/G	G/G	T/T	G/G	G/G	G/G	G/G	G/G	missense_variant	MODERATE	Phvul.008G009200	DNA LIGASE 6		3	1	3	2	3	3	2	1	2	1	3	1	3	2	3	6	2	2	2	3	4	2	2
DPM	2014	DPM8.1	Pv2.1_08_804506_TCA/T	Chr08	804506	3.37768	5.89707e-10	0.127076	TCA	T	T/T	TCA	1.62698	TCA/TCA	TCA/TCA	T/T	TCA/TCA	TCA/TCA	TCA/TCA	TCA/TCA	TCA/TCA	splice_region_variant&intron_variant	LOW	Phvul.008G009200	DNA LIGASE 6		3	1	3	2	3	3	2	1	2	1	3	1	3	2	3	6	2	2	2	3	4	2	2
DPM	2013	DPM8.1	Pv2.1_08_804506_TCA/T	Chr08	804506	3.37768	2.23422e-08	0.115991	TCA	T	T/T	TCA	1.21896	TCA/TCA	TCA/TCA	T/T	TCA/TCA	TCA/TCA	TCA/TCA	TCA/TCA	TCA/TCA	splice_region_variant&intron_variant	LOW	Phvul.008G009200	DNA LIGASE 6		3	1	3	2	3	3	2	1	2	1	3	1	3	2	3	6	2	2	2	3	4	2	2
DPM	2014	DPM8.1	Pv2.1_08_804599_A/G	Chr08	804599	3.37783	1.10767e-06	0.114618	A	G	G/G	A	1.31108	A/A	A/A	G/G	A/A	A/A	A/A	A/A	A/A	splice_region_variant&intron_variant	LOW	Phvul.008G009200	DNA LIGASE 6		3	1	3	2	3	3	2	1	2	1	3	1	3	2	3	6	2	2	2	3	4	2	2
DPM	2013	DPM8.1	Pv2.1_08_809453_T/G	Chr08	809453	3.38505	3.25448e-07	0.10473	T	G	T/T	G	-1.01067	G/G	G/G	T/T	G/G	G/G	G/G	G/G	G/G	missense_variant	MODERATE	Phvul.008G009200	DNA LIGASE 6		3	1	3	2	3	3	2	1	2	1	3	1	3	2	3	6	2	2	2	3	4	2	2
DPM	2013	DPM8.1	Pv2.1_08_809453_TTTAG/GTTAA	Chr08	809453	3.38505	3.25448e-07	0.10473	TTTAG	GTTAA	GTTAA/GTTAA	TTTAG	1.01067	TTTAG/TTTAG	TTTAG/TTTAG	GTTAA/GTTAA	TTTAG/TTTAG	TTTAG/TTTAG	TTTAG/TTTAG	TTTAG/TTTAG	TTTAG/TTTAG	missense_variant	MODERATE	Phvul.008G009200	DNA LIGASE 6		3	1	3	2	3	3	2	1	2	1	3	1	3	2	3	6	2	2	2	3	4	2	2
DPM	2014	DPM8.1	Pv2.1_08_809453_TTTAG/GTTAA	Chr08	809453	3.38505	1.11166e-06	0.118771	TTTAG	GTTAA	GTTAA/GTTAA	TTTAG	1.15326	TTTAG/TTTAG	TTTAG/TTTAG	GTTAA/GTTAA	TTTAG/TTTAG	TTTAG/TTTAG	TTTAG/TTTAG	TTTAG/TTTAG	TTTAG/TTTAG	missense_variant	MODERATE	Phvul.008G009200	DNA LIGASE 6		3	1	3	2	3	3	2	1	2	1	3	1	3	2	3	6	2	2	2	3	4	2	2
DPM	2014	DPM8.1	Pv2.1_08_809453_T/G	Chr08	809453	3.38505	1.11166e-06	0.118771	T	G	T/T	G	-1.15326	G/G	G/G	T/T	G/G	G/G	G/G	G/G	G/G	missense_variant	MODERATE	Phvul.008G009200	DNA LIGASE 6		3	1	3	2	3	3	2	1	2	1	3	1	3	2	3	6	2	2	2	3	4	2	2
DPM	2014	DPM8.1	Pv2.1_08_811347_G/A	Chr08	811347	3.38773	1.41595e-07	0.119601	G	A	G/G	A	-1.25721	A/A	A/A	G/G	A/A	A/A	A/A	A/A	A/A	splice_region_variant&intron_variant	LOW	Phvul.008G009200	DNA LIGASE 6		3	1	3	2	3	3	2	1	2	1	3	1	3	2	3	6	2	2	2	3	4	2	2
DPM	2014	DPM8.1	Pv2.1_08_854492_G/C	Chr08	854492	3.45877	1.20781e-09	0.127076	G	C	C/C	G	1.73403	G/G	G/G	C/C	G/G	G/G	G/G	G/G	G/G	missense_variant	MODERATE	Phvul.008G009700	Translation initiation factor IF2/IF5		33	10	27	17	44	28	34	25	35	17	24	11	25	42	35	58	75	70	45	54	50	67	62
DPM	2013	DPM8.1	Pv2.1_08_854492_G/C	Chr08	854492	3.45877	6.27665e-09	0.117117	G	C	C/C	G	1.40447	G/G	G/G	C/C	G/G	G/G	G/G	G/G	G/G	missense_variant	MODERATE	Phvul.008G009700	Translation initiation factor IF2/IF5		33	10	27	17	44	28	34	25	35	17	24	11	25	42	35	58	75	70	45	54	50	67	62
DPM	2014	DPM8.1	Pv2.1_08_854528_C/A	Chr08	854528	3.45886	1.90568e-09	0.126246	C	A	A/A	C	1.671	C/C	C/C	A/A	C/C	C/C	C/C	C/C	C/C	missense_variant	MODERATE	Phvul.008G009700	Translation initiation factor IF2/IF5		33	10	27	17	44	28	34	25	35	17	24	11	25	42	35	58	75	70	45	54	50	67	62
DPM	2013	DPM8.1	Pv2.1_08_854528_C/A	Chr08	854528	3.45886	4.25399e-08	0.117117	C	A	A/A	C	1.30844	C/C	C/C	A/A	C/C	C/C	C/C	C/C	C/C	missense_variant	MODERATE	Phvul.008G009700	Translation initiation factor IF2/IF5		33	10	27	17	44	28	34	25	35	17	24	11	25	42	35	58	75	70	45	54	50	67	62
DPM	2014	DPM8.1	Pv2.1_08_854529_A/T	Chr08	854529	3.45886	1.90568e-09	0.126246	A	T	T/T	A	1.671	A/A	A/A	T/T	A/A	A/A	A/A	A/A	A/A	missense_variant	MODERATE	Phvul.008G009700	Translation initiation factor IF2/IF5		33	10	27	17	44	28	34	25	35	17	24	11	25	42	35	58	75	70	45	54	50	67	62
DPM	2013	DPM8.1	Pv2.1_08_854529_A/T	Chr08	854529	3.45886	4.25399e-08	0.117117	A	T	T/T	A	1.30844	A/A	A/A	T/T	A/A	A/A	A/A	A/A	A/A	missense_variant	MODERATE	Phvul.008G009700	Translation initiation factor IF2/IF5		33	10	27	17	44	28	34	25	35	17	24	11	25	42	35	58	75	70	45	54	50	67	62
DPM	2013	DPM8.1	Pv2.1_08_872422_G/A	Chr08	872422	3.51497	2.63898e-08	0.108108	G	A	A/A	G	1.27306	G/G	G/G	A/A	G/G	G/G	G/G	G/G	G/G	missense_variant	MODERATE	Phvul.008G010100	phenylalanyl-tRNA synthetase class IIc family protein		9	3	9	3	7	5	6	3	34	34	26	30	16	5	4	7	4	8	5	7	7	6	8
DPM	2014	DPM8.1	Pv2.1_08_872422_G/A	Chr08	872422	3.51497	8.08464e-08	0.120432	G	A	A/A	G	1.45786	G/G	G/G	A/A	G/G	G/G	G/G	G/G	G/G	missense_variant	MODERATE	Phvul.008G010100	phenylalanyl-tRNA synthetase class IIc family protein		9	3	9	3	7	5	6	3	34	34	26	30	16	5	4	7	4	8	5	7	7	6	8
DPM	2014	DPM8.1	Pv2.1_08_946243_C/T	Chr08	946243	3.95503	1.7388e-10	0.13206	C	T	T/T	C	1.70614	C/C	C/C	T/T	C/C	C/C	C/C	C/C	C/C	splice_donor_variant&intron_variant	HIGH	Phvul.008G010800	Nucleotide-diphospho-sugar transferases superfamily protein		9	3	9	6	9	9	11	9	7	4	7	3	9	11	10	17	10	16	13	12	14	12	8
DPM	2013	DPM8.1	Pv2.1_08_946243_C/T	Chr08	946243	3.95503	5.44577e-07	0.121622	C	T	T/T	C	1.15173	C/C	C/C	T/T	C/C	C/C	C/C	C/C	C/C	splice_donor_variant&intron_variant	HIGH	Phvul.008G010800	Nucleotide-diphospho-sugar transferases superfamily protein		9	3	9	6	9	9	11	9	7	4	7	3	9	11	10	17	10	16	13	12	14	12	8
DPM	2014	DPM8.1	Pv2.1_08_968638_TC/T	Chr08	968638	4.13098	1.4475e-07	0.123754	TC	T	TC/TC	T	-1.45284	T/T	T/T	TC/TC	T/T	T/T	T/T	T/T	T/T	frameshift_variant	HIGH	Phvul.008G011300	heat shock protein 70
DPM	2014	DPM8.1	Pv2.1_08_1001427_T/C	Chr08	1001427	4.40131	1.05069e-09	0.127076	T	C	C/C	T	1.69372	T/T	T/T	C/C	T/T	T/T	T/T	T/T	T/T	missense_variant	MODERATE	Phvul.008G012100	TATA BOX ASSOCIATED FACTOR II 59		4	1	4	2	4	5	6	4	5	3	5	2	5	9	5	7	5	8	8	7	7	5	6
DPM	2013	DPM8.1	Pv2.1_08_1001427_T/C	Chr08	1001427	4.40131	1.53145e-07	0.115991	T	C	C/C	T	1.26194	T/T	T/T	C/C	T/T	T/T	T/T	T/T	T/T	missense_variant	MODERATE	Phvul.008G012100	TATA BOX ASSOCIATED FACTOR II 59		4	1	4	2	4	5	6	4	5	3	5	2	5	9	5	7	5	8	8	7	7	5	6
DPM	2014	DPM8.1	Pv2.1_08_1001432_T/C	Chr08	1001432	4.40135	1.5508e-06	0.259136	T	C	T/T	C	-0.705953	C/C	T/T	T/T	C/C	C/C	C/C	C/C	C/C	missense_variant	MODERATE	Phvul.008G012100	TATA BOX ASSOCIATED FACTOR II 59		4	1	4	2	4	5	6	4	5	3	5	2	5	9	5	7	5	8	8	7	7	5	6
DPM	2014	DPM8.1	Pv2.1_08_1001436_T/C	Chr08	1001436	4.40138	1.1248e-06	0.259967	T	C	T/T	C	-0.714286	C/C	T/T	T/T	C/C	C/C	C/C	C/C	C/C	missense_variant	MODERATE	Phvul.008G012100	TATA BOX ASSOCIATED FACTOR II 59		4	1	4	2	4	5	6	4	5	3	5	2	5	9	5	7	5	8	8	7	7	5	6
DPM	2014	DPM8.1	Pv2.1_08_1001543_G/T	Chr08	1001543	4.40227	1.49364e-10	0.126246	G	T	G/G	T	-1.78753	T/T	T/T	G/G	T/T	T/T	T/T	T/T	T/T	missense_variant	MODERATE	Phvul.008G012100	TATA BOX ASSOCIATED FACTOR II 59		4	1	4	2	4	5	6	4	5	3	5	2	5	9	5	7	5	8	8	7	7	5	6
DPM	2013	DPM8.1	Pv2.1_08_1001543_G/T	Chr08	1001543	4.40227	1.3746e-07	0.115991	G	T	G/G	T	-1.25288	T/T	T/T	G/G	T/T	T/T	T/T	T/T	T/T	missense_variant	MODERATE	Phvul.008G012100	TATA BOX ASSOCIATED FACTOR II 59		4	1	4	2	4	5	6	4	5	3	5	2	5	9	5	7	5	8	8	7	7	5	6
DPM	2014	DPM8.1	Pv2.1_08_1009952_A/G	Chr08	1009952	4.47182	3.50708e-09	0.137874	A	G	G/G	A	1.3852	A/A	A/A	G/G	A/A	A/A	A/A	A/A	A/A	missense_variant	MODERATE	Phvul.008G012200	Uncharacterised protein family (UPF0497)		0	0	0	0	0	0	0	0	2	0	8	0	8	1	0	1	2	0	0	0	1	0	0
DPM	2013	DPM8.1	Pv2.1_08_1009952_A/G	Chr08	1009952	4.47182	1.54469e-07	0.121622	A	G	G/G	A	1.13649	A/A	A/A	G/G	A/A	A/A	A/A	A/A	A/A	missense_variant	MODERATE	Phvul.008G012200	Uncharacterised protein family (UPF0497)		0	0	0	0	0	0	0	0	2	0	8	0	8	1	0	1	2	0	0	0	1	0	0
DPM	2014	DPM8.1	Pv2.1_08_1010179_G/C	Chr08	1010179	4.47368	6.06011e-09	0.134551	G	C	G/G	C	-1.41196	C/C	C/C	G/G	C/C	C/C	C/C	C/C	C/C	missense_variant	MODERATE	Phvul.008G012200	Uncharacterised protein family (UPF0497)		0	0	0	0	0	0	0	0	2	0	8	0	8	1	0	1	2	0	0	0	1	0	0
DPM	2013	DPM8.1	Pv2.1_08_1010179_G/C	Chr08	1010179	4.47368	7.23875e-08	0.119369	G	C	G/G	C	-1.21572	C/C	C/C	G/G	C/C	C/C	C/C	C/C	C/C	missense_variant	MODERATE	Phvul.008G012200	Uncharacterised protein family (UPF0497)		0	0	0	0	0	0	0	0	2	0	8	0	8	1	0	1	2	0	0	0	1	0	0
DPM	2014	DPM8.1	Pv2.1_08_1084511_C/T	Chr08	1084511	4.98928	1.19361e-07	0.13206	C	T	T/T	C	1.29042	C/C	C/C	T/T	C/C	C/C	C/C	C/C	C/C	missense_variant	MODERATE	Phvul.008G013200	delta(3), delta(2)-enoyl CoA isomerase 1		13	7	21	12	23	25	40	28	9	3	9	3	7	46	19	56	123	45	36	38	21	48	19
DPM	2014	DPM8.1	Pv2.1_08_1091953_T/C	Chr08	1091953	5.02724	1.81511e-07	0.112126	T	C	C/C	T	1.37593	T/T	T/T	C/C	T/T	T/T	T/T	T/T	T/T	missense_variant	MODERATE	Phvul.008G013300	subtilase family protein		1	0	0	0	0	0	0	0	2	3	2	1	0	0	0	0	0	0	0	0	0	1	1
DPM	2013	DPM8.1	Pv2.1_08_1091953_T/C	Chr08	1091953	5.02724	1.7444e-06	0.101351	T	C	C/C	T	1.1224	T/T	T/T	C/C	T/T	T/T	T/T	T/T	T/T	missense_variant	MODERATE	Phvul.008G013300	subtilase family protein		1	0	0	0	0	0	0	0	2	3	2	1	0	0	0	0	0	0	0	0	0	1	1
DPM	2014	DPM8.1	Pv2.1_08_1136638_G/T	Chr08	1136638	5.20572	1.86088e-08	0.128738	G	T	T/T	G	1.41446	G/G	G/G	T/T	G/G	G/G	G/G	G/G	G/G	missense_variant	MODERATE	Phvul.008G013666
DPM	2013	DPM8.1	Pv2.1_08_1136638_G/T	Chr08	1136638	5.20572	5.69483e-08	0.119369	G	T	T/T	G	1.15856	G/G	G/G	T/T	G/G	G/G	G/G	G/G	G/G	missense_variant	MODERATE	Phvul.008G013666
DPM	2014	DPM8.1	Pv2.1_08_1136693_T/C	Chr08	1136693	5.20589	1.86088e-08	0.128738	T	C	C/C	T	1.41446	T/T	T/T	C/C	T/T	T/T	T/T	T/T	T/T	missense_variant	MODERATE	Phvul.008G013666
DPM	2013	DPM8.1	Pv2.1_08_1136693_T/C	Chr08	1136693	5.20589	5.69483e-08	0.119369	T	C	C/C	T	1.15856	T/T	T/T	C/C	T/T	T/T	T/T	T/T	T/T	missense_variant	MODERATE	Phvul.008G013666
DPM	2014	DPM8.1	Pv2.1_08_1154068_A/C	Chr08	1154068	5.25387	4.91659e-07	0.124585	A	C	C/C	A	1.33544	A/A	A/A	C/C	A/A	A/A	A/A	A/A	A/A	missense_variant	MODERATE	Phvul.008G014000	WUSCHEL related homeobox 13		20	6	33	12	23	30	15	11	14	16	15	16	21	35	21	27	23	23	27	23	28	6	30
DPM	2013	DPM8.1	Pv2.1_08_1154068_A/C	Chr08	1154068	5.25387	6.10256e-07	0.115991	A	C	C/C	A	1.12203	A/A	A/A	C/C	A/A	A/A	A/A	A/A	A/A	missense_variant	MODERATE	Phvul.008G014000	WUSCHEL related homeobox 13		20	6	33	12	23	30	15	11	14	16	15	16	21	35	21	27	23	23	27	23	28	6	30
DPM	2014	DPM8.1	Pv2.1_08_1171005_A/C	Chr08	1171005	5.29243	1.27893e-06	0.124585	A	C	C/C	A	1.24087	A/A	A/A	C/C	A/A	A/A	A/A	A/A	A/A	missense_variant	MODERATE	Phvul.008G014300	Ras-related small GTP-binding family protein		58	16	82	62	118	76	35	24	85	38	88	44	102	87	69	153	165	141	112	152	162	121	107
DPM	2014	DPM8.1	Pv2.1_08_1227007_C/G	Chr08	1227007	5.53295	2.84295e-07	0.122924	C	G	G/G	C	1.3809	C/C	C/C	G/G	C/C	C/C	C/C	C/C	C/C	missense_variant	MODERATE	Phvul.008G015000	P-glycoprotein 20		5	1	5	3	5	4	2	2	6	2	5	3	6	6	4	12	6	8	6	8	11	5	7
DPM	2013	DPM8.1	Pv2.1_08_1227007_C/G	Chr08	1227007	5.53295	2.23033e-06	0.109234	C	G	G/G	C	1.09664	C/C	C/C	G/G	C/C	C/C	C/C	C/C	C/C	missense_variant	MODERATE	Phvul.008G015000	P-glycoprotein 20		5	1	5	3	5	4	2	2	6	2	5	3	6	6	4	12	6	8	6	8	11	5	7
DPM	2013	DPM8.1	Pv2.1_08_1234711_C/T	Chr08	1234711	5.59982	1.96692e-07	0.103604	C	T	T/T	C	1.22554	C/C	C/C	T/T	C/C	C/C	C/C	C/C	C/C	missense_variant	MODERATE	Phvul.008G015000	P-glycoprotein 20		5	1	5	3	5	4	2	2	6	2	5	3	6	6	4	12	6	8	6	8	11	5	7
DPM	2014	DPM8.1	Pv2.1_08_1234711_C/T	Chr08	1234711	5.59982	3.18139e-07	0.113787	C	T	T/T	C	1.39345	C/C	C/C	T/T	C/C	C/C	C/C	C/C	C/C	missense_variant	MODERATE	Phvul.008G015000	P-glycoprotein 20		5	1	5	3	5	4	2	2	6	2	5	3	6	6	4	12	6	8	6	8	11	5	7
DPM	2014	DPM8.1	Pv2.1_08_1239660_G/A	Chr08	1239660	5.6491	1.50664e-07	0.122924	G	A	G/G	A	-1.41583	A/A	A/A	G/G	A/A	A/A	A/A	A/A	A/A	missense_variant	MODERATE	Phvul.008G015100	PsbP-like protein 1		16	5	19	4	4	5	2	1	119	73	66	106	18	1	1	1	1	2	3	2	2	1	14
DPM	2014	DPM8.1	Pv2.1_08_1271815_A/T	Chr08	1271815	6.04176	2.05174e-06	0.111296	A	T	A/A	T	-0.936616	T/T	T/T	A/A	T/T	T/T	T/T	T/T	T/T	missense_variant	MODERATE	Phvul.008G015400	beta-hexosaminidase 1		17	5	24	12	13	40	29	26	17	12	15	8	13	25	10	20	23	33	35	24	24	22	19
DPM	2013	DPM8.1	Pv2.1_08_1281953_A/C	Chr08	1281953	6.16996	1.71727e-06	0.11036	A	C	C/C	A	1.10512	A/A	A/A	C/C	A/A	A/A	A/A	A/A	A/A	missense_variant	MODERATE	Phvul.008G015500	Cation efflux family protein		64	10	88	25	65	53	27	21	33	44	27	33	41	14	5	17	21	31	27	19	20	26	48
DPM	2014	DPM8.1	Pv2.1_08_1375031_T/C	Chr08	1375031	6.44518	1.08017e-07	0.125415	T	C	C/C	T	1.23875	T/T	T/T	C/C	T/T	T/T	T/T	T/T	T/T	missense_variant	MODERATE	Phvul.008G016900	glucose-6-phosphate dehydrogenase 2		11	6	19	7	10	43	17	8	38	11	20	7	14	34	21	19	36	46	32	24	23	35	26
DPM	2014	DPM8.1	Pv2.1_08_1388323_T/G	Chr08	1388323	6.45336	9.39879e-08	0.124585	T	G	G/G	T	1.34099	T/T	T/T	G/G	T/T	T/T	T/T	T/T	T/T	missense_variant	MODERATE	Phvul.008G017100			0	0	0	0	0	0	0	0	0	0	1	0	0	0	0	0	0	0	0	0	0	0	20
DPM	2013	DPM8.1	Pv2.1_08_1436182_A/T	Chr08	1436182	6.5214	1.12058e-06	0.106982	A	T	T/T	A	1.13838	A/A	A/A	T/T	A/A	A/A	A/A	A/A	A/A	splice_region_variant&intron_variant	LOW	Phvul.008G017600	zinc ion binding;nucleic acid binding;hydrolases, acting on acid anhydrides, in phosphorus-containing anhydrides		5	2	5	2	3	8	5	4	3	2	3	2	2	4	2	5	4	5	4	5	5	5	4
DPM	2014	DPM8.1	Pv2.1_08_1495988_G/A	Chr08	1495988	6.74979	1.84132e-06	0.107973	G	A	A/A	G	0.95278	G/G	G/G	A/A	G/G	G/G	G/G	G/G	G/G	splice_region_variant&synonymous_variant	LOW	Phvul.008G018300	Eukaryotic aspartyl protease family protein		8	2	12	8	18	19	10	7	8	5	8	5	19	14	10	27	9	9	10	10	14	6	17
DPM	2014	DPM8.1	Pv2.1_08_1501440_T/A	Chr08	1501440	6.83055	1.93546e-07	0.137874	T	A	A/A	T	1.1194	T/T	T/T	A/A	T/T	T/T	T/T	T/T	T/T	missense_variant	MODERATE	Phvul.008G018400	ARM repeat superfamily protein		14	8	25	17	23	17	20	12	15	6	11	7	19	22	18	35	29	39	27	29	27	41	36
DPM	2014	DPM8.1	Pv2.1_08_1545205_G/A	Chr08	1545205	7.72801	1.42993e-06	0.126246	G	A	A/A	G	1.22771	G/G	G/G	A/A	G/G	G/G	G/G	G/G	G/G	missense_variant	MODERATE	Phvul.008G018700	Disease resistance-responsive (dirigent-like protein) family protein		1	0	1	1	1	49	19	4	1	1	2	1	0	47	8	3	96	79	146	95	59	10	1
[truncated: 12 more columns]
